# Supplementary material for: p53 reveals principles of chromatin remodeling and enhancer activation
Source: Nucleic Acids Res. 2025 Jun 6;53(11):gkaf465. doi: 10.1093/nar/gkaf465 (PMC12143595; doi:10.1093/nar/gkaf465)
Supplement: gkaf465_Supplemental_Files [file gkaf465_supplemental_files.zip]

Archive with 5 entries (5 files):
- Supplementary Information.pdf
- Supplementary Table 1.xlsx
- Supplementary Table 2.xlsx
- Supplementary Table 3.xlsx
- SupplementaryFigures.pdf
