# Supplementary material for: p53 reveals principles of chromatin remodeling and enhancer activation
Source: Nucleic Acids Res. 2025 Jun 6;53(11):gkaf465. doi: 10.1093/nar/gkaf465 (PMC12143595; doi:10.1093/nar/gkaf465)
Supplement: gkaf465_Supplemental_Files [file gkaf465_supplemental_files.zip › Supplementary Table 1.xlsx]

## Sheet: MCF7_ATAC_DEseq2_results
id	baseMean	log2FoldChange	lfcSE	stat	pvalue	padj	DE	chr	sta	sto
peak_42975	151.887	2.46824	0.183567	13.446	3.24943e-41	5.63249e-36	1	chr12	108907723	108908253
peak_40297	112.142	2.60226	0.201515	12.9135	3.77777e-38	3.27416e-33	1	chr12	69966447	69967226
peak_191765	197.35	2.16724	0.174105	12.4479	1.43497e-35	8.29118e-31	1	chr9	115944130	115944937
peak_9844	91.6203	2.91517	0.237224	12.2887	1.04212e-34	4.51598e-30	1	chr1	152167833	152168471
peak_183494	281.355	1.84308	0.151362	12.1766	4.14009e-34	1.43527e-29	1	chr8	123957508	123958032
peak_167922	219.721	1.90267	0.158465	12.0069	3.26742e-33	9.43946e-29	1	chr7	55132610	55133341
peak_95728	199.082	1.8924	0.162625	11.6365	2.68684e-31	6.65329e-27	1	chr2	113240486	113241417
peak_183290	265.154	1.6384	0.142405	11.5052	1.24204e-30	2.69117e-26	1	chr8	122568503	122569090
peak_110157	99.665	2.94288	0.258667	11.3771	5.43835e-30	1.04741e-25	1	chr20	58017602	58017989
peak_31857	94.1092	2.38961	0.210613	11.346	7.76595e-30	1.34613e-25	1	chr11	73185771	73186620
peak_145280	123.759	2.10181	0.186026	11.2985	1.33554e-29	2.10454e-25	1	chr5	93078436	93079096
peak_8816	94.9117	2.56984	0.227886	11.2769	1.70699e-29	2.46572e-25	1	chr1	116489305	116489722
peak_112505	120.474	-2.47452	0.220493	-11.2227	3.15501e-29	4.2068e-25	-1	chr21	40320562	40321401
peak_95954	80.0769	2.64542	0.236892	11.1672	5.90109e-29	7.30631e-25	1	chr2	119111516	119112078
peak_170431	84.7809	2.59066	0.235576	10.9971	3.94594e-28	4.55988e-24	1	chr7	99267426	99267868
peak_191178	75.2123	2.53274	0.231509	10.9402	7.40609e-28	8.02348e-24	1	chr9	110180829	110181355
peak_92428	176.906	1.75344	0.16369	10.712	8.94183e-27	9.11741e-23	1	chr2	64359929	64360527
peak_149415	57.4505	3.17942	0.298112	10.6652	1.48068e-26	1.42588e-22	1	chr5	150492582	150493049
peak_127649	219.368	-1.62875	0.15377	-10.5921	3.24181e-26	2.95752e-22	-1	chr3	161339408	161340536
peak_75691	67.9238	3.14005	0.297914	10.5401	5.64185e-26	4.4829e-22	1	chr17	57414024	57414477
peak_36502	61.6891	2.87343	0.272583	10.5415	5.56241e-26	4.4829e-22	1	chr12	13339462	13340040
peak_130600	147.813	1.8945	0.179755	10.5393	5.68968e-26	4.4829e-22	1	chr3	196279301	196279866
peak_76379	429.359	1.564	0.148618	10.5236	6.72246e-26	5.06634e-22	1	chr17	62111046	62112078
peak_162614	50.5859	3.33679	0.317207	10.5193	7.04131e-26	5.08552e-22	1	chr6	152746105	152746563
peak_63362	164.555	1.66251	0.158841	10.4665	1.23159e-25	8.53929e-22	1	chr15	93829146	93829886
peak_109968	152.225	2.455	0.235095	10.4426	1.58424e-25	1.05619e-21	1	chr20	56826987	56827716
peak_49786	98.3445	2.23664	0.214378	10.4331	1.75017e-25	1.1236e-21	1	chr13	110094533	110095174
peak_75201	61.2332	2.86515	0.275079	10.4157	2.10156e-25	1.301e-21	1	chr17	50893390	50893920
peak_38883	51.9199	3.28456	0.315592	10.4076	2.28853e-25	1.3679e-21	1	chr12	53658904	53659441
peak_32538	197.27	1.62385	0.156556	10.3723	3.31409e-25	1.91486e-21	1	chr11	79418990	79419596
peak_76148	157.138	2.578	0.249041	10.3517	4.11072e-25	2.29853e-21	1	chr17	60529880	60530238
peak_148544	86.268	2.29516	0.224249	10.2349	1.38334e-24	7.49328e-21	1	chr5	140916296	140917052
peak_39338	83.9091	2.41616	0.236568	10.2134	1.72736e-24	9.07327e-21	1	chr12	57881110	57881963
peak_42813	182.396	1.78964	0.176493	10.14	3.67095e-24	1.87151e-20	1	chr12	107348883	107349542
peak_12218	101.525	1.93609	0.191137	10.1293	4.09519e-24	2.02815e-20	1	chr1	180562578	180563366
peak_180161	105.247	2.15527	0.213253	10.1067	5.1618e-24	2.48538e-20	1	chr8	89611361	89612226
peak_188539	48.2476	3.45938	0.342888	10.0889	6.18315e-24	2.89669e-20	1	chr9	82021183	82021612
peak_98582	84.6856	2.44615	0.242779	10.0756	7.08204e-24	3.23049e-20	1	chr2	160352458	160352941
peak_28235	89.5167	2.23942	0.222463	10.0665	7.76991e-24	3.45339e-20	1	chr11	16981554	16982134
peak_127501	142.529	1.89561	0.188471	10.0579	8.48215e-24	3.6757e-20	1	chr3	159824215	159824726
peak_76257	445.874	-1.50026	0.149256	-10.0516	9.04214e-24	3.82279e-20	-1	chr17	61230899	61231779
peak_20808	64.005	2.40797	0.23991	10.037	1.04843e-23	4.32696e-20	1	chr10	45803045	45804039
peak_31334	121.39	2.0539	0.204768	10.0304	1.1205e-23	4.51689e-20	1	chr11	68819261	68819948
peak_184980	124.568	1.85173	0.184763	10.0222	1.21785e-23	4.79771e-20	1	chr8	140449138	140449557
peak_192501	125.134	1.84198	0.183956	10.0131	1.33456e-23	5.14065e-20	1	chr9	124261269	124261681
peak_47813	67.1398	2.4097	0.241796	9.96581	2.15106e-23	8.10565e-20	1	chr13	50756114	50756772
peak_14568	39.5029	4.39657	0.442011	9.94674	2.6058e-23	9.61031e-20	1	chr1	207707323	207707711
peak_155757	93.3516	2.1957	0.221082	9.9316	3.03358e-23	1.09549e-19	1	chr6	41320475	41320891
peak_123148	94.2293	2.21882	0.22397	9.90676	3.89069e-23	1.37634e-19	1	chr3	105997694	105998569
peak_116590	75.2409	2.29794	0.232334	9.89068	4.56895e-23	1.58394e-19	1	chr3	4994814	4995315
peak_99136	64.5881	2.74267	0.277823	9.87201	5.50523e-23	1.87111e-19	1	chr2	169012150	169012601
peak_167662	56.1077	2.65324	0.269083	9.86028	6.18752e-23	2.06256e-19	1	chr7	50446472	50446963
peak_109587	200.686	1.82169	0.185174	9.83776	7.74142e-23	2.53185e-19	1	chr20	53616291	53616803
peak_44478	53.7931	2.84298	0.289064	9.83512	7.94763e-23	2.55116e-19	1	chr12	122944602	122944983
peak_86688	81.6911	2.54605	0.2605	9.7737	1.46019e-22	4.60193e-19	1	chr19	48354437	48355012
peak_17695	49.8036	2.93105	0.300047	9.76863	1.53511e-22	4.75164e-19	1	chr10	2111836	2112392
peak_148646	81.5812	2.21838	0.227239	9.7623	1.63412e-22	4.80094e-19	1	chr5	141869547	141869970
peak_181380	139.933	1.89447	0.194014	9.76457	1.59795e-22	4.80094e-19	1	chr8	100807078	100807516
peak_139237	129.059	1.70505	0.174642	9.76311	1.62099e-22	4.80094e-19	1	chr4	172982116	172982649
peak_11945	76.2525	2.28214	0.234053	9.75053	1.83506e-22	5.30144e-19	1	chr1	177209273	177209783
peak_18072	53.9155	-2.7705	0.284831	-9.72682	2.31713e-22	6.58437e-19	-1	chr10	5853319	5853886
peak_176170	84.8015	2.51376	0.258544	9.72277	2.41142e-22	6.7418e-19	1	chr8	21192454	21193114
peak_125123	70.5053	2.47764	0.255964	9.67966	3.67949e-22	1.01237e-18	1	chr3	132135906	132136434
peak_28147	50.3074	2.85156	0.294838	9.67161	3.98074e-22	1.07815e-18	1	chr11	15665283	15665996
peak_57444	56.2139	2.69769	0.279105	9.66552	4.22452e-22	1.12657e-18	1	chr14	106201371	106201762
peak_77557	164.02	1.56571	0.162522	9.63388	5.75166e-22	1.51058e-18	1	chr17	72660873	72662076
peak_174102	93.3491	-2.36743	0.245896	-9.62775	6.10498e-22	1.57944e-18	-1	chr7	149355277	149356105
peak_55836	132.509	1.90458	0.197899	9.62396	6.33468e-22	1.61477e-18	1	chr14	92609162	92609732
peak_35142	55.6969	2.50675	0.262279	9.55759	1.20529e-21	3.02786e-18	1	chr11	129643081	129643751
peak_189793	44.7538	3.36673	0.353407	9.52649	1.62692e-21	3.97193e-18	1	chr9	94805561	94806035
peak_86380	105.391	2.00945	0.21093	9.52663	1.62469e-21	3.97193e-18	1	chr19	46133105	46133708
peak_75647	76.9377	2.10706	0.221389	9.51747	1.7745e-21	4.27205e-18	1	chr17	57107460	57107901
peak_76803	96.685	2.31858	0.243694	9.51432	1.82911e-21	4.34321e-18	1	chr17	65064422	65065082
peak_59401	134.076	1.64274	0.173702	9.45724	3.16175e-21	7.40611e-18	1	chr15	52250473	52250874
peak_14249	94.6518	1.8786	0.198998	9.44033	3.71622e-21	8.58882e-18	1	chr1	205270761	205271249
peak_123028	98.2697	2.24117	0.237848	9.4227	4.39614e-21	1.00266e-17	1	chr3	102238286	102238854
peak_118241	88.7241	2.01574	0.21415	9.41273	4.8341e-21	1.08823e-17	1	chr3	24591534	24592090
peak_31697	83.039	2.41431	0.256563	9.41022	4.9508e-21	1.10021e-17	1	chr11	71794321	71794774
peak_190607	90.2866	2.5308	0.269738	9.38244	6.44607e-21	1.41436e-17	1	chr9	104948232	104948772
peak_172689	110.535	1.95484	0.208519	9.37488	6.92542e-21	1.50055e-17	1	chr7	130008893	130009443
peak_108757	207.312	1.47484	0.157379	9.37126	7.16733e-21	1.53379e-17	1	chr20	47821717	47822166
peak_14282	65.139	2.1637	0.231028	9.36554	7.56601e-21	1.59936e-17	1	chr1	205493225	205493781
peak_130321	179.5	1.53846	0.164347	9.36103	7.89657e-21	1.64913e-17	1	chr3	194322679	194323222
peak_64624	106.592	2.04333	0.218459	9.35341	8.48705e-21	1.75134e-17	1	chr16	3513911	3515042
peak_183292	111.852	1.79467	0.192376	9.32896	1.06913e-20	2.18025e-17	1	chr8	122575746	122576172
peak_95192	84.2817	2.02889	0.217757	9.31721	1.19437e-20	2.40732e-17	1	chr2	106115244	106115725
peak_174140	155.442	-1.62268	0.174269	-9.31135	1.26214e-20	2.51467e-17	-1	chr7	149690686	149691435
peak_41992	68.3661	2.13562	0.229929	9.28816	1.5698e-20	3.09212e-17	1	chr12	96770219	96770803
peak_157510	80.2387	2.10383	0.227192	9.26014	2.04158e-20	3.97622e-17	1	chr6	73704107	73704739
peak_54414	116.916	2.06673	0.223258	9.25714	2.09977e-20	4.04411e-17	1	chr14	72801298	72802155
peak_150058	41.3536	3.9443	0.427281	9.23116	2.67711e-20	5.09939e-17	1	chr5	159905424	159906019
peak_138088	41.5978	2.8355	0.307574	9.21894	3.00059e-20	5.65343e-17	1	chr4	149997810	149998338
peak_75768	88.4582	2.03034	0.220392	9.21239	3.18951e-20	5.94477e-17	1	chr17	57879053	57879678
peak_159868	53.3486	2.55136	0.277011	9.21031	3.25186e-20	5.99651e-17	1	chr6	113632225	113632778
peak_106098	32.9163	4.28126	0.464898	9.20903	3.29075e-20	6.00435e-17	1	chr20	17856004	17856434
peak_39799	55.6099	2.50987	0.273038	9.19239	3.84206e-20	6.93723e-17	1	chr12	64745048	64745818
peak_78832	89.8424	-1.93563	0.210783	-9.18304	4.19091e-20	7.48911e-17	-1	chr17	82494227	82495001
peak_13930	40.1084	2.99322	0.326793	9.15938	5.21972e-20	9.23241e-17	1	chr1	202935428	202935923
peak_9825	51.0767	2.56295	0.279961	9.15466	5.45273e-20	9.45165e-17	1	chr1	152023992	152024665
peak_90340	145.872	1.51035	0.164978	9.15485	5.44337e-20	9.45165e-17	1	chr2	33069802	33070572
peak_171203	80.6448	2.13082	0.232786	9.15353	5.51023e-20	9.45676e-17	1	chr7	105849116	105849910
peak_111957	41.4744	2.78845	0.304859	9.14668	5.87096e-20	9.97706e-17	1	chr21	34795496	34796116
peak_30241	116.453	1.90162	0.20796	9.14418	6.00847e-20	1.01116e-16	1	chr11	60657975	60658868
peak_152620	102.749	1.85741	0.203154	9.14289	6.08074e-20	1.01348e-16	1	chr6	7974967	7975514
peak_181730	156.69	1.71855	0.188298	9.12677	7.05721e-20	1.16503e-16	1	chr8	103209950	103210717
peak_118264	33.8925	3.40422	0.373266	9.1201	7.50528e-20	1.22731e-16	1	chr3	24832905	24833328
peak_193326	216.241	1.46771	0.161474	9.08947	9.9525e-20	1.61229e-16	1	chr9	130499764	130500320
peak_148607	91.7323	2.59206	0.28571	9.07237	1.16458e-19	1.86914e-16	1	chr5	141521011	141521642
peak_59423	44.2123	2.76461	0.304785	9.07071	1.18249e-19	1.88046e-16	1	chr15	52368407	52368835
peak_7730	135.285	2.41337	0.266191	9.06632	1.23099e-19	1.9398e-16	1	chr1	106998315	106998910
peak_21780	42.0107	2.69808	0.298976	9.02439	1.80699e-19	2.8218e-16	1	chr10	63763701	63764169
peak_88196	143.81	1.48259	0.164402	9.01806	1.91452e-19	2.96302e-16	1	chr2	9070966	9071452
peak_110296	115.554	1.68123	0.188112	8.93741	3.98404e-19	6.11138e-16	1	chr20	59063688	59064134
peak_153232	68.384	2.39965	0.268749	8.92897	4.30008e-19	6.53831e-16	1	chr6	15132734	15133322
peak_34898	66.9327	2.06804	0.232452	8.89665	5.75584e-19	8.67571e-16	1	chr11	125082954	125083513
peak_110466	83.6128	2.12879	0.239424	8.8913	6.03992e-19	9.02541e-16	1	chr20	60249398	60249897
peak_26188	47.9797	2.52012	0.284309	8.86402	7.7177e-19	1.14339e-15	1	chr10	124341760	124342241
peak_29128	63.0005	2.66035	0.300318	8.85843	8.11523e-19	1.1921e-15	1	chr11	34204883	34205332
peak_57038	53.1514	2.46546	0.278443	8.85446	8.4093e-19	1.21454e-15	1	chr14	103243911	103244446
peak_54216	47.7639	2.42123	0.273466	8.85386	8.45432e-19	1.21454e-15	1	chr14	70698322	70698706
peak_183856	112.129	2.01831	0.227967	8.85355	8.47818e-19	1.21454e-15	1	chr8	126579825	126580394
peak_95979	47.8698	2.59015	0.29292	8.84253	9.35754e-19	1.30808e-15	1	chr2	119255866	119256257
peak_85642	47.1769	2.55979	0.289467	8.84314	9.30651e-19	1.30808e-15	1	chr19	40331027	40331544
peak_88211	61.5605	2.30687	0.260873	8.84288	9.32819e-19	1.30808e-15	1	chr2	9165588	9166036
peak_181322	97.1657	2.1262	0.240606	8.83685	9.84518e-19	1.3544e-15	1	chr8	100458607	100459063
peak_173209	92.7123	1.75949	0.199096	8.83736	9.80026e-19	1.3544e-15	1	chr7	135802790	135803504
peak_164903	95.0665	2.21795	0.251215	8.82888	1.05726e-18	1.44302e-15	1	chr7	16484689	16485236
peak_88630	50.4036	2.62759	0.298081	8.81501	1.19673e-18	1.62061e-15	1	chr2	12556772	12557281
peak_190473	110.115	2.26619	0.257117	8.81385	1.2092e-18	1.62481e-15	1	chr9	100739235	100740311
peak_72755	70.1331	2.00432	0.227595	8.80653	1.29076e-18	1.72106e-15	1	chr17	19752982	19753428
peak_3187	91.0869	1.81565	0.206428	8.79555	1.42343e-18	1.88348e-15	1	chr1	30412266	30412768
peak_26865	135.738	1.48655	0.16904	8.79405	1.44266e-18	1.89446e-15	1	chr10	132685085	132685862
peak_182817	46.1239	2.90988	0.331122	8.78794	1.52334e-18	1.98535e-15	1	chr8	117610403	117610884
peak_66514	73.0682	2.09099	0.237977	8.78649	1.54307e-18	1.99607e-15	1	chr16	24669359	24669863
peak_166175	41.3206	2.64944	0.301814	8.77841	1.65801e-18	2.12886e-15	1	chr7	32336751	32337144
peak_20763	41.3445	2.79336	0.318382	8.77361	1.73032e-18	2.20537e-15	1	chr10	44981210	44981770
peak_60215	53.6564	2.23594	0.255162	8.7628	1.90455e-18	2.40972e-15	1	chr15	63918279	63918693
peak_26697	38.4762	2.85963	0.327111	8.74208	2.28852e-18	2.87455e-15	1	chr10	131086100	131086618
peak_87760	129.596	1.71241	0.196092	8.73266	2.48754e-18	3.10205e-15	1	chr2	1675538	1676071
peak_17625	200.898	1.34776	0.15476	8.70869	3.07406e-18	3.80608e-15	1	chr10	1289650	1290452
peak_96399	152.754	1.54002	0.176958	8.70277	3.23889e-18	3.98172e-15	1	chr2	127064621	127065245
peak_125004	111.971	2.19187	0.25191	8.70098	3.29019e-18	4.0163e-15	1	chr3	130529367	130530192
peak_145497	38.3	2.84324	0.326938	8.69656	3.42111e-18	4.14691e-15	1	chr5	96324686	96325128
peak_109640	716.152	1.39502	0.160688	8.68156	3.9039e-18	4.69926e-15	1	chr20	53899288	53900032
peak_166883	62.6363	2.87142	0.330841	8.67917	3.98659e-18	4.70485e-15	1	chr7	41028975	41029530
peak_117135	38.9767	2.65304	0.305666	8.67955	3.97348e-18	4.70485e-15	1	chr3	11591381	11591829
peak_25959	85.3936	1.89568	0.21842	8.67908	3.98997e-18	4.70485e-15	1	chr10	122056603	122057109
peak_112742	222.432	1.34559	0.155145	8.67312	4.20425e-18	4.92403e-15	1	chr21	42227849	42228478
peak_185966	41.9526	3.11863	0.359863	8.66615	4.46972e-18	5.19982e-15	1	chr9	4837740	4838343
peak_43891	38.1073	2.75706	0.318273	8.66256	4.61303e-18	5.33075e-15	1	chr12	117857155	117857495
peak_44479	130.329	1.60804	0.185809	8.65429	4.95972e-18	5.69343e-15	1	chr12	122946753	122947229
peak_96099	87.5038	1.90916	0.220624	8.65347	4.99569e-18	5.69699e-15	1	chr2	120397210	120397657
peak_18541	107.948	1.60996	0.186073	8.65229	5.04767e-18	5.71865e-15	1	chr10	11715917	11716459
peak_151042	101.643	2.05911	0.238143	8.64656	5.30767e-18	5.97416e-15	1	chr5	173969332	173970009
peak_111337	73.9222	1.92842	0.223047	8.6458	5.34308e-18	5.97522e-15	1	chr21	17688901	17689641
peak_45998	97.1111	2.07634	0.240191	8.64455	5.40193e-18	6.00231e-15	1	chr13	27022523	27023377
peak_42739	73.3254	1.91555	0.222558	8.60696	7.5022e-18	8.28291e-15	1	chr12	106644836	106645484
peak_170363	108.216	-1.58631	0.184339	-8.60538	7.60672e-18	8.34515e-15	-1	chr7	98797067	98797604
peak_183613	45.8454	2.61126	0.303476	8.60451	7.66411e-18	8.35523e-15	1	chr8	124780305	124780731
peak_184377	69.3568	1.92985	0.224642	8.59076	8.6396e-18	9.35982e-15	1	chr8	131856723	131857128
peak_141762	48.1547	2.6247	0.305783	8.58352	9.20116e-18	9.90628e-15	1	chr5	33008678	33009291
peak_117197	59.1603	2.27401	0.264987	8.58159	9.3567e-18	1.00116e-14	1	chr3	12155816	12156219
peak_51056	66.353	1.94425	0.226612	8.57966	9.51576e-18	1.01193e-14	1	chr14	31937724	31938134
peak_186994	147.312	1.70002	0.198362	8.5703	1.03214e-17	1.0909e-14	1	chr9	33426585	33427465
peak_55125	136.839	1.93698	0.226393	8.55584	1.17012e-17	1.22925e-14	1	chr14	80215641	80216175
peak_143069	57.1166	2.50005	0.292952	8.53398	1.41401e-17	1.47652e-14	1	chr5	57366694	57367209
peak_144762	80.8207	1.92746	0.225882	8.53304	1.42557e-17	1.47968e-14	1	chr5	81245195	81245802
peak_156439	55.44	2.51034	0.294473	8.52486	1.52992e-17	1.57853e-14	1	chr6	47852627	47853154
peak_30899	114.935	1.72599	0.202608	8.51886	1.61131e-17	1.65267e-14	1	chr11	65559980	65560436
peak_134277	29.6104	3.28908	0.386605	8.5076	1.77571e-17	1.81058e-14	1	chr4	74886378	74886865
peak_108278	125.837	1.54933	0.182346	8.49663	1.95178e-17	1.97847e-14	1	chr20	44370457	44371195
peak_72666	41.6506	2.58484	0.304405	8.49143	2.04103e-17	2.0569e-14	1	chr17	18849848	18850505
peak_76052	236.225	1.60388	0.188963	8.48778	2.10628e-17	2.11039e-14	1	chr17	59890710	59891069
peak_128639	50.3524	-2.60738	0.307245	-8.48632	2.13289e-17	2.12478e-14	-1	chr3	175312596	175313298
peak_121222	131.905	2.30035	0.271464	8.47389	2.37334e-17	2.34535e-14	1	chr3	64351921	64352570
peak_121190	501.184	1.5288	0.180421	8.4735	2.38137e-17	2.34535e-14	1	chr3	64186986	64187546
peak_170114	43.888	2.722	0.321273	8.47255	2.40087e-17	2.3512e-14	1	chr7	95691477	95691851
peak_193214	84.4558	2.07586	0.245125	8.46859	2.48374e-17	2.41869e-14	1	chr9	129656805	129657207
peak_171614	50.7336	2.23905	0.264422	8.46772	2.50246e-17	2.42331e-14	1	chr7	110386921	110387317
peak_95442	57.3726	2.12108	0.250536	8.46617	2.53585e-17	2.442e-14	1	chr2	109698869	109699354
peak_60909	113.719	-1.67325	0.198012	-8.45025	2.90672e-17	2.78368e-14	-1	chr15	70462731	70463502
peak_22669	73.4426	1.82092	0.215607	8.44553	3.02682e-17	2.88276e-14	1	chr10	77392874	77393329
peak_76121	254.4	-1.25981	0.149377	-8.43376	3.34736e-17	3.17063e-14	-1	chr17	60345135	60345703
peak_90806	57.2019	2.05963	0.244517	8.42326	3.66155e-17	3.44938e-14	1	chr2	39642173	39642811
peak_66364	69.0467	2.13757	0.253952	8.41721	3.85551e-17	3.61247e-14	1	chr16	23229691	23230204
peak_76562	71.6747	2.02402	0.240492	8.41618	3.88955e-17	3.62476e-14	1	chr17	63462469	63462905
peak_146568	47.6252	2.53007	0.301114	8.40234	4.37654e-17	4.0568e-14	1	chr5	115415092	115415577
peak_88216	37.3448	2.69678	0.322037	8.37413	5.56344e-17	5.12955e-14	1	chr2	9179794	9180187
peak_39664	78.0634	2.22708	0.266195	8.36634	5.94345e-17	5.45093e-14	1	chr12	63400342	63401169
peak_164740	57.2872	2.07591	0.248169	8.3649	6.01647e-17	5.48886e-14	1	chr7	12066562	12066989
peak_76389	57.1821	2.1592	0.258344	8.35786	6.38678e-17	5.79619e-14	1	chr17	62178559	62178953
peak_490	41.8588	2.80808	0.336224	8.35181	6.72237e-17	6.06868e-14	1	chr1	5611825	5612367
peak_200006	154.673	1.66649	0.199551	8.3512	6.75706e-17	6.06868e-14	1	chrX	149494904	149496006
peak_126884	230.854	1.50348	0.180306	8.33848	7.52511e-17	6.72365e-14	1	chr3	153160400	153160986
peak_116788	165.503	1.43048	0.172015	8.31605	9.09432e-17	8.08406e-14	1	chr3	8740065	8740522
peak_16744	73.2061	2.0817	0.25065	8.30522	9.9635e-17	8.81149e-14	1	chr1	234925694	234926353
peak_101582	183.032	1.52165	0.183261	8.30318	1.01359e-16	8.91846e-14	1	chr2	203759035	203760199
peak_107051	62.6659	2.20323	0.265456	8.29978	1.04304e-16	9.13123e-14	1	chr20	31699035	31699626
peak_116761	60.4475	2.08311	0.251123	8.29519	1.08415e-16	9.3962e-14	1	chr3	8509646	8510365
peak_133466	77.0272	1.89611	0.228574	8.29538	1.08239e-16	9.3962e-14	1	chr4	48909633	48910084
peak_50499	120.653	1.85803	0.224298	8.28374	1.19365e-16	1.02938e-13	1	chr14	23078613	23079112
peak_20908	47.9031	2.68693	0.324427	8.28206	1.21061e-16	1.03372e-13	1	chr10	47396262	47396849
peak_120423	42.5387	2.40274	0.2901	8.28244	1.20677e-16	1.03372e-13	1	chr3	53638665	53639291
peak_14252	206.116	1.24813	0.15082	8.2756	1.27812e-16	1.08602e-13	1	chr1	205284643	205285164
peak_89847	162.964	1.50754	0.182691	8.25185	1.55964e-16	1.31876e-13	1	chr2	27705912	27706745
peak_143043	223.976	1.34609	0.163276	8.2443	1.66132e-16	1.39791e-13	1	chr5	57094993	57095776
peak_151947	83.6832	2.04818	0.248647	8.2373	1.76137e-16	1.47494e-13	1	chr6	1724625	1725060
peak_85927	107.87	1.639	0.199275	8.22485	1.95437e-16	1.62868e-13	1	chr19	42455599	42456191
peak_102321	119.625	1.97659	0.240383	8.22267	1.99026e-16	1.65066e-13	1	chr2	215071600	215072159
peak_99555	103.376	2.00806	0.244379	8.217	2.0866e-16	1.72232e-13	1	chr2	173716464	173717310
peak_191058	129.906	1.40919	0.17154	8.21494	2.12265e-16	1.74377e-13	1	chr9	109253460	109254373
peak_58821	31.2607	2.88043	0.35068	8.21384	2.14226e-16	1.75158e-13	1	chr15	44707259	44707658
peak_165477	37.3827	3.36158	0.409355	8.21189	2.1774e-16	1.77195e-13	1	chr7	24971280	24971745
peak_50664	83.2747	2.54301	0.30994	8.20487	2.30848e-16	1.86696e-13	1	chr14	24396074	24396668
peak_117435	113.3	1.57823	0.192362	8.20449	2.31569e-16	1.86696e-13	1	chr3	14016858	14017541
peak_110292	109.323	2.0548	0.250617	8.19899	2.42407e-16	1.94529e-13	1	chr20	59047916	59048531
peak_34875	49.071	2.13195	0.26047	8.18502	2.72252e-16	2.17473e-13	1	chr11	124823616	124824299
peak_91515	121.593	1.45433	0.177767	8.18109	2.81287e-16	2.23659e-13	1	chr2	47198828	47199710
peak_121256	350.121	1.66126	0.203217	8.17477	2.96427e-16	2.34621e-13	1	chr3	64551480	64552552
peak_56022	36.8703	2.82667	0.345822	8.17377	2.98896e-16	2.355e-13	1	chr14	94112739	94113350
peak_144551	70.0349	1.74444	0.213462	8.17215	3.02951e-16	2.37615e-13	1	chr5	78615673	78616146
peak_31970	33.0518	3.04753	0.373953	8.1495	3.6544e-16	2.85337e-13	1	chr11	74135137	74135514
peak_185053	138.667	1.75793	0.215727	8.14886	3.67378e-16	2.85563e-13	1	chr8	141026631	141027172
peak_108607	143.869	1.68884	0.207498	8.13908	3.98287e-16	3.08207e-13	1	chr20	46959011	46959528
peak_178139	45.0383	-2.58029	0.317125	-8.13652	4.06817e-16	3.13408e-13	-1	chr8	55886426	55887286
peak_36378	42.2858	2.8655	0.352819	8.12173	4.59596e-16	3.52502e-13	1	chr12	12350871	12351437
peak_3623	68.4212	1.84383	0.227101	8.11899	4.70098e-16	3.57845e-13	1	chr1	34763322	34763999
peak_59498	370.551	1.00577	0.123882	8.11883	4.70691e-16	3.57845e-13	1	chr15	53071830	53072576
peak_102276	115.045	1.57416	0.194039	8.11258	4.9555e-16	3.75099e-13	1	chr2	214019224	214019976
peak_110039	496.375	1.3591	0.167647	8.10694	5.19095e-16	3.91213e-13	1	chr20	57205592	57206313
peak_60561	74.7439	1.77316	0.218938	8.09891	5.5455e-16	4.16124e-13	1	chr15	67105297	67105883
peak_51535	32.5447	2.88234	0.355944	8.09774	5.59912e-16	4.18336e-13	1	chr14	36976496	36976898
peak_99448	38.073	2.636	0.326156	8.08203	6.36987e-16	4.71855e-13	1	chr2	172643099	172643600
peak_29161	63.7543	2.1081	0.260828	8.08234	6.35334e-16	4.71855e-13	1	chr11	34433710	34434405
peak_118390	37.8871	2.73837	0.338946	8.07906	6.52689e-16	4.81429e-13	1	chr3	27311387	27311774
peak_42035	101.909	-1.98789	0.246257	-8.07242	6.89171e-16	5.01931e-13	-1	chr12	97567604	97568262
peak_49258	54.7496	2.13848	0.264895	8.07291	6.86419e-16	5.01931e-13	1	chr13	98997765	98998345
peak_56077	269.912	1.39285	0.172526	8.07329	6.84297e-16	5.01931e-13	1	chr14	94599011	94599888
peak_57053	69.5352	2.12905	0.263828	8.06982	7.04009e-16	5.10592e-13	1	chr14	103372540	103372971
peak_130740	67.6338	1.79049	0.221993	8.06551	7.29316e-16	5.26742e-13	1	chr3	197499444	197499898
peak_38633	32.9618	3.19841	0.396606	8.06444	7.35741e-16	5.29178e-13	1	chr12	51961687	51962270
peak_53958	63.1393	1.84757	0.229182	8.06161	7.52948e-16	5.39316e-13	1	chr14	68685671	68686112
peak_43500	40.2127	2.90074	0.359982	8.05802	7.75403e-16	5.53114e-13	1	chr12	114163779	114164178
peak_74779	53.9543	2.26274	0.280923	8.05466	7.96983e-16	5.66178e-13	1	chr17	47967913	47968284
peak_198893	53.2345	2.02369	0.251363	8.05085	8.22202e-16	5.81709e-13	1	chrX	123818348	123818720
peak_116921	124.439	1.43923	0.178806	8.04911	8.33987e-16	5.87649e-13	1	chr3	9897892	9898376
peak_113606	74.2768	1.82694	0.22751	8.03015	9.73549e-16	6.83211e-13	1	chr22	20010369	20011009
peak_147421	65.3267	-2.19392	0.273314	-8.02713	9.97756e-16	6.97375e-13	-1	chr5	129241664	129242587
peak_157995	85.3291	-1.74864	0.21798	-8.02201	1.04026e-15	7.12716e-13	-1	chr6	82569840	82570500
peak_66247	70.7271	1.98614	0.247566	8.02266	1.03484e-15	7.12716e-13	1	chr16	21769238	21769729
peak_143969	99.4675	1.79877	0.224205	8.02287	1.03305e-15	7.12716e-13	1	chr5	71938801	71939567
peak_155307	155.365	1.62467	0.202485	8.02369	1.02618e-15	7.12716e-13	1	chr6	36861960	36862585
peak_117637	105.647	1.58786	0.197928	8.02241	1.03692e-15	7.12716e-13	1	chr3	15300694	15301202
peak_186910	32.5076	2.73095	0.340653	8.0168	1.08535e-15	7.40677e-13	1	chr9	32627382	32627938
peak_159197	68.238	1.80769	0.225505	8.01616	1.09103e-15	7.41636e-13	1	chr6	105796008	105796564
peak_53750	229.418	1.12453	0.140348	8.0124	1.12494e-15	7.617e-13	1	chr14	66931999	66932937
peak_105486	25.8694	3.43927	0.429614	8.0055	1.18982e-15	8.02497e-13	1	chr20	9301737	9302152
peak_42796	52.9564	2.245	0.280585	8.00114	1.23276e-15	8.28232e-13	1	chr12	107214283	107214832
peak_14041	48.0736	2.35698	0.294684	7.99832	1.26128e-15	8.4412e-13	1	chr1	203669727	203670120
peak_108686	98.6669	-1.67104	0.209121	-7.99077	1.34097e-15	8.94004e-13	-1	chr20	47400609	47401085
peak_179906	237.916	1.20457	0.150822	7.98671	1.38585e-15	9.20386e-13	1	chr8	86618666	86619334
peak_25781	45.4469	2.17915	0.27324	7.97522	1.52106e-15	1.00529e-12	1	chr10	119522812	119523495
peak_75772	229.431	1.23161	0.154436	7.97488	1.5253e-15	1.00529e-12	1	chr17	57903192	57903654
peak_110167	115.311	1.43372	0.179869	7.97092	1.57492e-15	1.03407e-12	1	chr20	58111975	58112739
peak_18125	70.3132	1.81363	0.227872	7.95897	1.73482e-15	1.13476e-12	1	chr10	6299224	6299588
peak_11525	66.9664	1.78138	0.224085	7.94958	1.87143e-15	1.21951e-12	1	chr1	171817577	171818108
peak_147251	38.9227	2.37804	0.29928	7.94589	1.92799e-15	1.25166e-12	1	chr5	127040788	127041517
peak_12655	86.1156	2.23753	0.281622	7.94514	1.93968e-15	1.25293e-12	1	chr1	184612045	184612596
peak_36066	83.5192	1.7011	0.214114	7.94484	1.94441e-15	1.25293e-12	1	chr12	7584094	7584582
peak_91147	53.4291	2.35983	0.297136	7.94192	1.99083e-15	1.2781e-12	1	chr2	43759146	43759658
peak_77454	35.096	2.61179	0.328921	7.94047	2.01423e-15	1.28835e-12	1	chr17	71441068	71441458
peak_91795	118.665	1.53959	0.194053	7.9339	2.12373e-15	1.35339e-12	1	chr2	54043948	54044483
peak_123505	51.3859	1.97523	0.249131	7.92847	2.21868e-15	1.40872e-12	1	chr3	111739235	111739790
peak_194285	102.361	1.65814	0.209195	7.9263	2.25769e-15	1.42826e-12	1	chr9	137745632	137746067
peak_193650	113.15	1.69018	0.213266	7.92522	2.27752e-15	1.43557e-12	1	chr9	133127272	133127802
peak_183727	120.338	1.44337	0.182296	7.91777	2.4181e-15	1.51865e-12	1	chr8	125498126	125498590
peak_14152	60.5169	2.04312	0.258076	7.91674	2.43815e-15	1.52572e-12	1	chr1	204486542	204487268
peak_179823	143.06	1.58247	0.200011	7.91191	2.5348e-15	1.58049e-12	1	chr8	86002687	86003145
peak_154352	57.5914	2.32383	0.293765	7.9105	2.56355e-15	1.587e-12	1	chr6	28756423	28757039
peak_13685	91.4905	1.58479	0.200339	7.91052	2.56326e-15	1.587e-12	1	chr1	201176917	201177393
peak_17528	75.8997	1.66214	0.210246	7.90571	2.66406e-15	1.64336e-12	1	chr10	454877	455271
peak_183546	164.701	1.83163	0.231702	7.90511	2.67698e-15	1.64547e-12	1	chr8	124271361	124272250
peak_42812	52.7096	2.30957	0.292309	7.90114	2.76355e-15	1.69268e-12	1	chr12	107344346	107344772
peak_134396	33.6741	2.63632	0.333734	7.89947	2.80087e-15	1.7095e-12	1	chr4	76388253	76388908
peak_9745	186.457	1.47993	0.187503	7.89282	2.9543e-15	1.79682e-12	1	chr1	151569597	151570280
peak_45567	89.3237	1.61335	0.204512	7.88878	3.05143e-15	1.8494e-12	1	chr13	21637214	21637696
peak_122851	42.9385	2.31976	0.294154	7.88619	3.11553e-15	1.88167e-12	1	chr3	100047419	100047892
peak_161497	35.1651	3.23512	0.41066	7.87786	3.3303e-15	2.0044e-12	1	chr6	138722772	138723471
peak_138249	32.5062	2.97209	0.377788	7.86707	3.63052e-15	2.17753e-12	1	chr4	152258788	152259493
peak_8235	82.6398	1.78372	0.226995	7.85797	3.90406e-15	2.33352e-12	1	chr1	111228384	111228801
peak_71264	44.4448	2.50951	0.319409	7.85671	3.94341e-15	2.34894e-12	1	chr17	3984596	3985177
peak_19560	95.3413	1.49215	0.189933	7.85618	3.96014e-15	2.35083e-12	1	chr10	25062337	25062876
peak_32402	107.314	-1.69856	0.21625	-7.85461	4.01026e-15	2.35638e-12	-1	chr11	78155929	78156925
peak_152658	39.9467	2.45683	0.312773	7.855	3.99765e-15	2.35638e-12	1	chr6	8405931	8406397
peak_170269	60.5971	1.89246	0.240917	7.85523	3.99033e-15	2.35638e-12	1	chr7	98116891	98117577
peak_12223	43.3476	2.14597	0.273357	7.85041	4.14668e-15	2.4283e-12	1	chr1	180586596	180587164
peak_188594	114.582	1.57777	0.201231	7.84058	4.48453e-15	2.61731e-12	1	chr9	82810861	82811378
peak_75899	138.331	1.43604	0.183279	7.83528	4.6781e-15	2.72112e-12	1	chr17	58786336	58786703
peak_12785	182.454	-1.86429	0.23795	-7.83479	4.69615e-15	2.72248e-12	-1	chr1	186152584	186153479
peak_87767	77.5366	1.66428	0.212537	7.83058	4.85614e-15	2.80585e-12	1	chr2	1707707	1708317
peak_57000	36.4358	2.62315	0.335131	7.82724	4.98685e-15	2.8718e-12	1	chr14	102987168	102987681
peak_107046	70.573	1.76237	0.225219	7.82513	5.07147e-15	2.91086e-12	1	chr20	31663951	31664573
peak_93247	72.2757	-1.88968	0.241636	-7.82034	5.2681e-15	3.01374e-12	-1	chr2	72985639	72986564
peak_91528	51.3057	2.06268	0.26383	7.81824	5.3568e-15	3.0544e-12	1	chr2	47269699	47270174
peak_26057	58.3572	1.99207	0.254839	7.81697	5.4108e-15	3.07507e-12	1	chr10	123129509	123130103
peak_173054	33.6111	2.7036	0.346061	7.81247	5.60775e-15	3.17659e-12	1	chr7	134448708	134449074
peak_51386	80.9147	1.75937	0.225267	7.81015	5.71212e-15	3.22517e-12	1	chr14	35365507	35365931
peak_20637	61.4591	-1.93531	0.247838	-7.80875	5.77567e-15	3.25047e-12	-1	chr10	43350045	43350593
peak_35761	39.6796	2.37756	0.304677	7.80354	6.01955e-15	3.36798e-12	1	chr12	4011513	4012009
peak_11309	52.3894	1.97168	0.252667	7.80346	6.02333e-15	3.36798e-12	1	chr1	169113592	169114002
peak_12309	95.2651	1.47593	0.189311	7.79633	6.37316e-15	3.55212e-12	1	chr1	181324931	181325566
peak_164531	65.3599	2.15433	0.276349	7.7957	6.40533e-15	3.55861e-12	1	chr7	7438825	7439329
peak_74776	132.938	1.72019	0.220945	7.78558	6.93943e-15	3.84303e-12	1	chr17	47948645	47949189
peak_45393	64.5195	1.93947	0.249244	7.7814	7.17255e-15	3.95948e-12	1	chr13	19860942	19861307
peak_44914	49.4023	2.05873	0.264638	7.77941	7.28625e-15	4.00947e-12	1	chr12	128904969	128905589
peak_8583	59.3652	1.97554	0.254108	7.77439	7.58096e-15	4.15844e-12	1	chr1	114610571	114611204
peak_113097	69.9689	2.19086	0.281868	7.77263	7.68756e-15	4.20361e-12	1	chr21	45372919	45373529
peak_183589	175.647	1.36479	0.175699	7.76778	7.98751e-15	4.3539e-12	1	chr8	124626696	124627147
peak_18399	68.651	-1.85042	0.238425	-7.76101	8.42531e-15	4.568e-12	-1	chr10	9038129	9038739
peak_112496	33.8908	2.63563	0.339604	7.7609	8.433e-15	4.568e-12	1	chr21	40215980	40216354
peak_92995	58.2807	1.89223	0.243849	7.75983	8.50417e-15	4.5922e-12	1	chr2	70328885	70329511
peak_112026	61.2396	1.86329	0.240133	7.75941	8.53242e-15	4.59315e-12	1	chr21	35614320	35615021
peak_90231	58.9142	1.87497	0.241664	7.75856	8.58994e-15	4.60979e-12	1	chr2	31558252	31559326
peak_195225	63.2103	1.88264	0.242757	7.75522	8.81885e-15	4.71803e-12	1	chrX	17547609	17548213
peak_76577	95.5882	1.64308	0.211952	7.75212	9.03701e-15	4.81987e-12	1	chr17	63571803	63572300
peak_147737	158.431	1.42423	0.183799	7.74886	9.27237e-15	4.93023e-12	1	chr5	133285499	133286112
peak_171255	46.5262	2.24911	0.290314	7.74716	9.39729e-15	4.98137e-12	1	chr7	106196510	106197088
peak_149680	60.2808	2.06501	0.266895	7.73717	1.01658e-14	5.37229e-12	1	chr5	154198781	154199261
peak_69343	45.1649	-2.20469	0.285143	-7.73186	1.05982e-14	5.58382e-12	-1	chr16	77603709	77604510
peak_46908	72.3826	1.71061	0.221333	7.72869	1.0866e-14	5.70754e-12	1	chr13	40159711	40160301
peak_154587	180.684	1.2145	0.157158	7.72786	1.09365e-14	5.72724e-12	1	chr6	30885527	30886413
peak_140545	63.0877	2.17363	0.281366	7.72529	1.116e-14	5.80914e-12	1	chr5	10719768	10720413
peak_17795	48.11	2.02103	0.261605	7.72553	1.11392e-14	5.80914e-12	1	chr10	3399030	3399520
peak_62004	43.8151	2.22048	0.287567	7.72162	1.1486e-14	5.96098e-12	1	chr15	80778059	80778574
peak_76319	340.229	-1.50885	0.195549	-7.71596	1.20075e-14	6.19451e-12	-1	chr17	61723019	61723707
peak_49191	44.907	2.18831	0.283599	7.71619	1.19857e-14	6.19451e-12	1	chr13	98301018	98301627
peak_166343	241.177	1.09767	0.142276	7.71508	1.2091e-14	6.21908e-12	1	chr7	33987242	33987762
peak_68525	54.7871	2.16213	0.280264	7.71463	1.21335e-14	6.22248e-12	1	chr16	68741804	68742171
peak_9087	34.0679	2.67503	0.346831	7.71276	1.23124e-14	6.29562e-12	1	chr1	119553517	119554120
peak_128509	89.4941	-1.52661	0.198033	-7.70885	1.2696e-14	6.47145e-12	-1	chr3	172666103	172666553
peak_121137	48.518	-2.33552	0.30298	-7.7085	1.2731e-14	6.47145e-12	-1	chr3	63820711	63821044
peak_23687	39.9412	2.31074	0.299806	7.70747	1.28339e-14	6.5047e-12	1	chr10	91891311	91892014
peak_11589	215.021	1.16958	0.151764	7.70657	1.29243e-14	6.53138e-12	1	chr1	172499503	172500231
peak_69949	33.8657	2.56853	0.333487	7.70205	1.33901e-14	6.74712e-12	1	chr16	83810501	83810835
peak_108780	101.264	1.79301	0.23285	7.70031	1.35738e-14	6.81989e-12	1	chr20	47973414	47973861
peak_20199	69.3527	1.73332	0.225133	7.69909	1.37035e-14	6.86515e-12	1	chr10	33134047	33134587
peak_155881	75.2565	2.07769	0.269933	7.69707	1.39226e-14	6.94901e-12	1	chr6	42224001	42224837
peak_159214	181.957	1.65729	0.215322	7.6968	1.39511e-14	6.94901e-12	1	chr6	106119393	106120071
peak_59730	39.7293	2.34082	0.304439	7.68896	1.48341e-14	7.36767e-12	1	chr15	57485839	57486289
peak_61971	51.2605	2.07753	0.270302	7.68598	1.51833e-14	7.51953e-12	1	chr15	80596474	80596961
peak_63513	75.8246	-2.11088	0.274658	-7.68549	1.52414e-14	7.52682e-12	-1	chr15	95875247	95875785
peak_103599	33.4237	2.72468	0.354582	7.6842	1.53959e-14	7.53871e-12	1	chr2	230781311	230782045
peak_10814	50.7536	2.055	0.267426	7.68437	1.53753e-14	7.53871e-12	1	chr1	162055064	162055559
peak_55823	68.3266	1.79261	0.233271	7.68467	1.53396e-14	7.53871e-12	1	chr14	92503761	92504463
peak_178636	25.8748	3.06666	0.399369	7.67877	1.6062e-14	7.84268e-12	1	chr8	65507221	65507716
peak_149974	79.1475	-1.75384	0.228448	-7.67719	1.62616e-14	7.91783e-12	-1	chr5	158594387	158595512
peak_116593	88.7996	1.85656	0.242095	7.66875	1.73683e-14	8.433e-12	1	chr3	5013014	5013831
peak_78827	65.9414	1.72875	0.225697	7.6596	1.86506e-14	9.03033e-12	1	chr17	82462047	82462538
peak_16314	34.8824	2.82183	0.368737	7.6527	1.96797e-14	9.50207e-12	1	chr1	229979935	229980545
peak_100702	78.5787	-1.76082	0.230139	-7.6511	1.99263e-14	9.58399e-12	-1	chr2	190786330	190787365
peak_110075	802.071	1.21861	0.159277	7.65089	1.996e-14	9.58399e-12	1	chr20	57435537	57436276
peak_94986	57.3173	2.05291	0.268388	7.64904	2.02478e-14	9.69534e-12	1	chr2	102932386	102932929
peak_127625	38.5036	2.63074	0.344019	7.64706	2.05621e-14	9.81873e-12	1	chr3	161163201	161163677
peak_182804	42.1842	2.34709	0.306973	7.64592	2.07451e-14	9.87887e-12	1	chr8	117388436	117388813
peak_56646	50.5362	-2.44618	0.320174	-7.64016	2.16958e-14	1.03033e-11	-1	chr14	100012236	100013000
peak_69706	151.523	1.39384	0.182652	7.63112	2.32721e-14	1.09692e-11	1	chr16	81266566	81267204
peak_63169	116.596	1.36217	0.178504	7.63103	2.32878e-14	1.09692e-11	1	chr15	91890569	91890999
peak_126870	142.557	1.26537	0.165812	7.63133	2.32339e-14	1.09692e-11	1	chr3	153052019	153052513
peak_142003	56.8758	2.51392	0.329483	7.62988	2.34976e-14	1.1038e-11	1	chr5	36442366	36443155
peak_103503	106.632	1.41418	0.185359	7.62941	2.35831e-14	1.10482e-11	1	chr2	229673566	229674100
peak_9913	65.7855	1.84326	0.241657	7.62759	2.39176e-14	1.11748e-11	1	chr1	152905980	152906657
peak_11639	56.3294	2.0657	0.270922	7.6247	2.44608e-14	1.13978e-11	1	chr1	173062123	173062579
peak_4415	85.9094	1.50197	0.197217	7.61584	2.61988e-14	1.21749e-11	1	chr1	42937734	42938275
peak_108921	333.696	1.11561	0.146553	7.61233	2.69203e-14	1.24768e-11	1	chr20	48831504	48832113
peak_197580	29.2176	2.90859	0.382375	7.60664	2.81317e-14	1.30035e-11	1	chrX	94400476	94400952
peak_30813	68.2621	1.8047	0.23737	7.60291	2.89551e-14	1.33131e-11	1	chr11	65006817	65007253
peak_38616	92.5963	1.61083	0.211864	7.60312	2.89081e-14	1.33131e-11	1	chr12	51827865	51828400
peak_112845	47.2786	2.1117	0.27796	7.59715	3.02735e-14	1.38824e-11	1	chr21	43012582	43012966
peak_150430	154.821	1.45653	0.191833	7.59269	3.13338e-14	1.43307e-11	1	chr5	168646851	168647588
peak_108750	583.489	1.63325	0.215215	7.58892	3.22579e-14	1.47145e-11	1	chr20	47792014	47792550
peak_180260	42.6309	2.30908	0.30452	7.58266	3.38532e-14	1.53645e-11	1	chr8	90511327	90511781
peak_108399	191.886	1.47714	0.194806	7.58264	3.38601e-14	1.53645e-11	1	chr20	45336542	45337098
peak_103640	28.3689	2.83045	0.37349	7.57838	3.49889e-14	1.58353e-11	1	chr2	231154318	231154834
peak_185237	62.8175	1.90698	0.251871	7.57126	3.69613e-14	1.66844e-11	1	chr8	142399599	142400192
peak_60959	28.5971	2.82302	0.373314	7.56205	3.96766e-14	1.78636e-11	1	chr15	70863426	70863873
peak_30369	123.52	1.55281	0.205354	7.56164	3.98019e-14	1.78735e-11	1	chr11	61601472	61601967
peak_124999	50.395	1.93215	0.255613	7.55889	4.06538e-14	1.8162e-11	1	chr3	130395897	130396303
peak_4413	58.4159	1.83877	0.243255	7.559	4.06177e-14	1.8162e-11	1	chr1	42936561	42936964
peak_162508	116.132	-1.63172	0.21622	-7.54658	4.46846e-14	1.99114e-11	-1	chr6	151616027	151617144
peak_138712	34.4744	-2.55364	0.33855	-7.54288	4.59717e-14	2.04324e-11	-1	chr4	161200811	161201784
peak_36964	54.3667	1.87557	0.248888	7.53578	4.8542e-14	2.15196e-11	1	chr12	24069819	24070308
peak_9854	35.6302	2.36353	0.313734	7.53355	4.93773e-14	2.18341e-11	1	chr1	152325112	152325501
peak_44012	197.834	1.1402	0.151425	7.52976	5.08351e-14	2.24215e-11	1	chr12	119208541	119209103
peak_91770	45.0487	2.24637	0.29835	7.52931	5.1008e-14	2.24407e-11	1	chr2	53631287	53631793
peak_63144	69.3246	1.7206	0.22878	7.52079	5.4446e-14	2.38926e-11	1	chr15	91627422	91627984
peak_51277	60.6542	1.88278	0.250394	7.51928	5.50797e-14	2.41096e-11	1	chr14	34355551	34356011
peak_144868	46.7746	2.09612	0.278794	7.51853	5.53974e-14	2.41274e-11	1	chr5	83095827	83096285
peak_138010	173.861	1.3627	0.181246	7.51852	5.53987e-14	2.41274e-11	1	chr4	148007226	148007761
peak_29774	161.056	1.34057	0.178315	7.51802	5.56131e-14	2.41601e-11	1	chr11	46413711	46414176
peak_154164	36.1689	-2.35662	0.313568	-7.51551	5.66901e-14	2.45664e-11	-1	chr6	26556445	26557119
peak_86802	23.308	3.42811	0.45617	7.51497	5.69224e-14	2.46055e-11	1	chr19	49000651	49001065
peak_76762	274.373	1.25026	0.166391	7.51401	5.73435e-14	2.47259e-11	1	chr17	64765343	64766011
peak_181727	63.2363	1.82337	0.242686	7.51328	5.76637e-14	2.48023e-11	1	chr8	103184530	103185106
peak_109680	128.528	1.27377	0.169545	7.51288	5.78409e-14	2.48169e-11	1	chr20	54133353	54133749
peak_43461	43.6264	2.41887	0.322005	7.51191	5.82729e-14	2.49405e-11	1	chr12	113727581	113728127
peak_30414	28.9236	2.79131	0.371628	7.51103	5.86657e-14	2.50468e-11	1	chr11	61820213	61820570
peak_39163	54.546	1.88754	0.251341	7.50989	5.91762e-14	2.52027e-11	1	chr12	56476878	56477409
peak_46594	56.4821	2.04737	0.272779	7.50558	6.11556e-14	2.59707e-11	1	chr13	34340551	34341007
peak_147630	164.564	1.3369	0.178127	7.50532	6.12792e-14	2.59707e-11	1	chr5	132389610	132390090
peak_193667	30.4073	2.69678	0.359659	7.49816	6.47219e-14	2.73628e-11	1	chr9	133210030	133210604
peak_31480	42.5008	2.29014	0.305721	7.49097	6.83658e-14	2.88331e-11	1	chr11	69906535	69906946
peak_152002	82.1184	1.81877	0.242935	7.48666	7.06504e-14	2.97243e-11	1	chr6	2434047	2434541
peak_129097	36.7206	2.3089	0.308471	7.48498	7.15585e-14	3.00334e-11	1	chr3	182118067	182118525
peak_138839	34.7293	2.75649	0.368402	7.4823	7.30353e-14	3.05792e-11	1	chr4	164536827	164537236
peak_188002	35.2746	2.65356	0.35491	7.47672	7.62009e-14	3.17583e-11	1	chr9	73683910	73685087
peak_124919	46.0742	2.03359	0.271991	7.47669	7.62178e-14	3.17583e-11	1	chr3	129612478	129612861
peak_194011	145.064	1.26773	0.169611	7.47433	7.75962e-14	3.22551e-11	1	chr9	135926799	135927402
peak_70194	132.943	1.55414	0.207972	7.47281	7.84983e-14	3.2552e-11	1	chr16	85365079	85365615
peak_39672	55.495	1.94458	0.260303	7.47045	7.99215e-14	3.30631e-11	1	chr12	63584432	63584800
peak_188782	101.238	1.41631	0.189618	7.46928	8.06358e-14	3.32792e-11	1	chr9	84851907	84852383
peak_75586	536.039	1.05637	0.141454	7.46796	8.14504e-14	3.35355e-11	1	chr17	56699098	56699911
peak_29788	69.954	1.74502	0.233938	7.45935	8.69513e-14	3.57156e-11	1	chr11	46557617	46558045
peak_68440	24.8573	3.03054	0.406312	7.45866	8.74052e-14	3.57327e-11	1	chr16	68091597	68092025
peak_2960	63.511	1.9667	0.263673	7.45885	8.72795e-14	3.57327e-11	1	chr1	28129112	28129620
peak_142423	33.2276	2.52413	0.338443	7.45806	8.78085e-14	3.58131e-11	1	chr5	42640913	42641696
peak_127637	78.8283	-1.58728	0.212913	-7.45506	8.98274e-14	3.65505e-11	-1	chr3	161272415	161272968
peak_5852	75.3018	2.07876	0.279174	7.4461	9.61375e-14	3.90264e-11	1	chr1	62621912	62622384
peak_54021	24.2369	3.11223	0.418071	7.44426	9.74893e-14	3.94827e-11	1	chr14	69093825	69094319
peak_172728	60.6201	1.83969	0.247544	7.43178	1.07142e-13	4.32909e-11	1	chr7	130363396	130363857
peak_63516	114.378	-1.57344	0.211743	-7.43088	1.07881e-13	4.33871e-11	-1	chr15	95895439	95896220
peak_132855	65.1093	1.69599	0.228235	7.4309	1.07862e-13	4.33871e-11	1	chr4	37008118	37008580
peak_14186	46.2845	2.21848	0.298729	7.4264	1.11594e-13	4.46732e-11	1	chr1	204725991	204726450
peak_164605	82.0739	1.51732	0.204306	7.42669	1.11352e-13	4.46732e-11	1	chr7	8239475	8240129
peak_43860	21.3018	3.50794	0.472527	7.4238	1.1381e-13	4.53508e-11	1	chr12	117599872	117600229
peak_24771	40.0435	2.18398	0.29418	7.42395	1.13681e-13	4.53508e-11	1	chr10	103758024	103758679
peak_22584	26.9934	2.86329	0.385748	7.4227	1.14752e-13	4.56214e-11	1	chr10	75773223	75773895
peak_146452	54.2099	2.19369	0.295773	7.4168	1.19979e-13	4.75904e-11	1	chr5	113489315	113489751
peak_85226	32.5299	2.43025	0.327681	7.4165	1.20259e-13	4.75923e-11	1	chr19	35605008	35605462
peak_12873	59.4406	1.85585	0.250298	7.41457	1.22017e-13	4.81779e-11	1	chr1	187408245	187409121
peak_164435	42.989	2.05397	0.277037	7.41406	1.22489e-13	4.82546e-11	1	chr7	6443598	6443968
peak_36901	63.6157	1.94793	0.262991	7.40683	1.2935e-13	5.08418e-11	1	chr12	22436985	22437680
peak_30792	39.9123	2.08303	0.281307	7.40482	1.31328e-13	5.15026e-11	1	chr11	64856653	64857067
peak_77932	61.7066	1.69062	0.228465	7.3999	1.3629e-13	5.33279e-11	1	chr17	75593468	75593842
peak_109626	124.149	1.80339	0.243743	7.39874	1.37486e-13	5.3652e-11	1	chr20	53829374	53829723
peak_125285	157.762	1.23962	0.167551	7.39849	1.37738e-13	5.3652e-11	1	chr3	133882103	133882778
peak_18303	95.1094	1.43229	0.193712	7.39391	1.42569e-13	5.54096e-11	1	chr10	8163713	8164326
peak_102742	29.2082	2.62585	0.355281	7.3909	1.4584e-13	5.65052e-11	1	chr2	218745803	218746228
peak_45398	45.9429	2.00354	0.271089	7.39072	1.4604e-13	5.65052e-11	1	chr13	19910299	19910837
peak_180487	163.597	1.41249	0.191184	7.38809	1.4895e-13	5.75027e-11	1	chr8	92835764	92836345
peak_179135	115.141	1.57494	0.213393	7.3805	1.5769e-13	6.07416e-11	1	chr8	73184772	73185567
peak_101048	59.1147	1.7849	0.241935	7.37759	1.61175e-13	6.19461e-11	1	chr2	196677388	196677787
peak_31945	104.324	1.61376	0.218903	7.37205	1.6802e-13	6.44344e-11	1	chr11	73980048	73980842
peak_8648	150.834	1.25061	0.169686	7.37015	1.70435e-13	6.5216e-11	1	chr1	115179310	115179997
peak_167042	34.9863	2.32725	0.315801	7.36934	1.7148e-13	6.54714e-11	1	chr7	43164621	43165106
peak_62624	23.9778	-3.35925	0.45619	-7.36371	1.78874e-13	6.81442e-11	-1	chr15	87576556	87577203
peak_162457	76.05	2.1812	0.296233	7.36312	1.79657e-13	6.82927e-11	1	chr6	151059754	151060576
peak_41946	115.633	1.39442	0.189443	7.36064	1.83035e-13	6.94245e-11	1	chr12	96219703	96220164
peak_29126	46.3407	2.039	0.277261	7.35408	1.92244e-13	7.2758e-11	1	chr11	34192995	34193427
peak_164739	30.9381	2.49735	0.339781	7.34987	1.98396e-13	7.49229e-11	1	chr7	12065963	12066356
peak_180748	41.8427	-2.11609	0.287957	-7.34863	2.00253e-13	7.54596e-11	-1	chr8	94990718	94991523
peak_4609	34.1855	2.5394	0.345931	7.34079	2.12344e-13	7.96784e-11	1	chr1	44707115	44707498
peak_157478	43.391	2.03538	0.27727	7.34077	2.12368e-13	7.96784e-11	1	chr6	73382452	73382877
peak_95667	51.5511	1.90359	0.25936	7.33958	2.1426e-13	8.02148e-11	1	chr2	112725702	112726241
peak_123625	56.2443	1.81966	0.247966	7.33835	2.1624e-13	8.07815e-11	1	chr3	113231802	113232196
peak_95978	78.0226	1.68306	0.229396	7.33692	2.1856e-13	8.11238e-11	1	chr2	119252713	119253220
peak_152325	83.3553	1.58983	0.216675	7.33739	2.17794e-13	8.11238e-11	1	chr6	4950790	4951233
peak_193219	106.291	1.56972	0.213944	7.33703	2.18388e-13	8.11238e-11	1	chr9	129685621	129686034
peak_92883	38.027	2.3282	0.317461	7.33383	2.23665e-13	8.28411e-11	1	chr2	69298212	69298663
peak_170320	139.474	1.29466	0.17658	7.33188	2.26949e-13	8.38783e-11	1	chr7	98418850	98419396
peak_2801	105.034	1.73635	0.236871	7.33038	2.29508e-13	8.46436e-11	1	chr1	26849234	26849935
peak_103615	66.2847	1.65083	0.225459	7.32209	2.44133e-13	8.98461e-11	1	chr2	230908413	230909124
peak_52526	116.075	1.5119	0.206638	7.31667	2.54207e-13	9.33553e-11	1	chr14	53608367	53608811
peak_191766	55.3186	1.99341	0.272465	7.3162	2.551e-13	9.34851e-11	1	chr9	115946588	115946979
peak_59376	46.9565	2.00318	0.27393	7.31273	2.61778e-13	9.57302e-11	1	chr15	52100811	52101197
peak_42805	46.3343	2.02711	0.277304	7.31009	2.66971e-13	9.74235e-11	1	chr12	107296630	107297146
peak_18413	33.9902	-2.55767	0.350218	-7.3031	2.81209e-13	1.02404e-10	-1	chr10	9177821	9179182
peak_134271	39.8921	2.48691	0.340683	7.29978	2.88237e-13	1.04743e-10	1	chr4	74682634	74683121
peak_51444	45.7523	2.16744	0.296975	7.29841	2.91191e-13	1.0547e-10	1	chr14	36091082	36091540
peak_130921	64.8396	1.62228	0.222282	7.29829	2.91455e-13	1.0547e-10	1	chr4	1337307	1337997
peak_43213	71.8979	1.60969	0.220645	7.29537	2.97842e-13	1.07557e-10	1	chr12	111312664	111313145
peak_81210	54.0097	1.78187	0.244581	7.28541	3.20683e-13	1.15565e-10	1	chr18	50080968	50081632
peak_56246	68.769	1.66693	0.22883	7.28461	3.22611e-13	1.16018e-10	1	chr14	95915247	95915683
peak_188645	64.9406	1.78035	0.244478	7.28226	3.2828e-13	1.17812e-10	1	chr9	83299501	83300036
peak_40334	22.7393	3.39399	0.466166	7.28065	3.32219e-13	1.1898e-10	1	chr12	70520738	70521259
peak_191680	67.8289	1.63602	0.224727	7.28002	3.33769e-13	1.19288e-10	1	chr9	114718774	114719318
peak_184240	36.4678	2.24407	0.30839	7.27675	3.4197e-13	1.21968e-10	1	chr8	130021727	130022128
peak_111958	40.5997	2.15473	0.29635	7.27089	3.57116e-13	1.27108e-10	1	chr21	34807492	34808314
peak_121191	108.436	1.59768	0.219753	7.27035	3.5856e-13	1.27361e-10	1	chr3	64187694	64188009
peak_10720	53.4217	2.01407	0.277093	7.26857	3.6332e-13	1.28788e-10	1	chr1	161074648	161075190
peak_131287	86.2199	1.58868	0.218596	7.26764	3.65827e-13	1.29412e-10	1	chr4	4990953	4991550
peak_183453	67.1713	1.7861	0.245822	7.26585	3.7071e-13	1.30826e-10	1	chr8	123661795	123662362
peak_170567	56.6098	1.76791	0.243325	7.26562	3.71334e-13	1.30826e-10	1	chr7	100295267	100295671
peak_79130	48.6667	1.81137	0.249328	7.26498	3.73107e-13	1.31184e-10	1	chr18	3207606	3207995
peak_70199	124.547	1.32225	0.182053	7.26303	3.78502e-13	1.32811e-10	1	chr16	85395417	85395916
peak_160883	40.3105	2.3509	0.323757	7.26132	3.83332e-13	1.34234e-10	1	chr6	131754747	131755300
peak_159029	43.7997	2.16023	0.297535	7.26041	3.85918e-13	1.34867e-10	1	chr6	101666256	101666695
peak_152594	77.7581	1.46806	0.202311	7.25645	3.97371e-13	1.3859e-10	1	chr6	7691565	7692570
peak_189496	145.864	1.59665	0.220041	7.25615	3.98275e-13	1.38627e-10	1	chr9	92147124	92147703
peak_137835	41.7203	-2.17762	0.300179	-7.25441	4.03427e-13	1.40139e-10	-1	chr4	145003500	145004434
peak_49113	23.96	2.82367	0.389287	7.25344	4.0632e-13	1.40861e-10	1	chr13	97134662	97135135
peak_24140	55.2486	2.05659	0.283683	7.24961	4.17973e-13	1.44612e-10	1	chr10	97412739	97413242
peak_97929	37.7741	2.20665	0.304757	7.24068	4.4644e-13	1.54153e-10	1	chr2	151760052	151760589
peak_140840	33.2019	-2.55218	0.352523	-7.23975	4.49501e-13	1.54595e-10	-1	chr5	14528825	14529721
peak_27798	34.5295	2.6179	0.361587	7.24001	4.48642e-13	1.54595e-10	1	chr11	11584382	11584814
peak_129991	32.3271	-2.6614	0.36763	-7.23934	4.50869e-13	1.54758e-10	-1	chr3	190424441	190425095
peak_23161	46.3068	2.16203	0.298841	7.23473	4.66442e-13	1.59534e-10	1	chr10	83983518	83984098
peak_9951	56.0749	2.08997	0.288883	7.23468	4.66625e-13	1.59534e-10	1	chr1	153231268	153231774
peak_8663	66.0469	1.95759	0.270599	7.23428	4.67995e-13	1.59688e-10	1	chr1	115323352	115324026
peak_64587	91.143	-1.45838	0.201691	-7.23077	4.80265e-13	1.63552e-10	-1	chr16	3156995	3157940
peak_166445	71.0771	1.8991	0.262767	7.22732	4.92607e-13	1.67427e-10	1	chr7	34939057	34939502
peak_179859	32.2538	-2.36243	0.327193	-7.22029	5.18764e-13	1.75628e-10	-1	chr8	86260790	86261349
peak_59334	195.351	1.07579	0.148992	7.22048	5.1806e-13	1.75628e-10	1	chr15	51787021	51787576
peak_136831	46.521	2.1902	0.303366	7.21967	5.21125e-13	1.76083e-10	1	chr4	123488893	123489358
peak_121170	268.097	1.11223	0.154091	7.21802	5.27485e-13	1.77886e-10	1	chr3	64084459	64085074
peak_126953	48.9442	2.05509	0.284805	7.21575	5.3636e-13	1.80527e-10	1	chr3	153980179	153980603
peak_182685	57.1766	-1.78628	0.24764	-7.2132	5.46534e-13	1.83595e-10	-1	chr8	115998235	115998895
peak_180301	37.1123	-2.23087	0.309328	-7.21197	5.51493e-13	1.84903e-10	-1	chr8	90771937	90772635
peak_162562	47.2978	1.90876	0.264868	7.20647	5.74212e-13	1.92148e-10	1	chr6	152089870	152090345
peak_52168	75.8248	1.57059	0.217974	7.20537	5.78884e-13	1.93338e-10	1	chr14	50013339	50013842
peak_110945	46.4004	1.86817	0.259324	7.20399	5.8475e-13	1.94922e-10	1	chr20	63911213	63911546
peak_85293	114.425	1.32596	0.184106	7.20219	5.92522e-13	1.97134e-10	1	chr19	36132229	36132841
peak_67117	23.6895	3.09996	0.430679	7.19784	6.11749e-13	2.0314e-10	1	chr16	30940224	30940567
peak_46294	57.3585	2.20363	0.306411	7.19174	6.39731e-13	2.12026e-10	1	chr13	30832842	30833268
peak_155817	35.9385	2.17863	0.302968	7.19095	6.43436e-13	2.12847e-10	1	chr6	41768711	41769190
peak_150439	66.8307	-1.97787	0.275233	-7.18617	6.66327e-13	2.2e-10	-1	chr5	168697200	168697694
peak_35680	75.3778	1.97079	0.274454	7.18076	6.93225e-13	2.28445e-10	1	chr12	3304425	3304878
peak_54265	27.3798	3.12322	0.435119	7.17785	7.08186e-13	2.32933e-10	1	chr14	71228583	71229114
peak_76477	148.35	-1.2279	0.171136	-7.17496	7.23286e-13	2.37449e-10	-1	chr17	62870164	62870891
peak_168620	48.235	1.96191	0.273472	7.17408	7.27925e-13	2.3852e-10	1	chr7	73941816	73942374
peak_127514	38.6779	2.40478	0.33525	7.1731	7.33159e-13	2.39782e-10	1	chr3	159919875	159920487
peak_98560	240.749	1.13664	0.158477	7.17224	7.37802e-13	2.40846e-10	1	chr2	160205441	160205980
peak_60827	36.5465	2.12296	0.296144	7.16868	7.57258e-13	2.4627e-10	1	chr15	69853505	69853930
peak_105631	96.8289	1.42039	0.198135	7.1688	7.56568e-13	2.4627e-10	1	chr20	11001780	11002443
peak_183215	78.2011	1.96831	0.274646	7.16671	7.68202e-13	2.49361e-10	1	chr8	121742928	121743450
peak_98301	87.3331	1.56665	0.218629	7.16577	7.73495e-13	2.50609e-10	1	chr2	157784317	157784845
peak_183449	52.7293	1.95666	0.273095	7.16476	7.79224e-13	2.51995e-10	1	chr8	123630335	123630750
peak_8991	36.0117	2.51385	0.351047	7.161	8.00906e-13	2.58044e-10	1	chr1	117821695	117822097
peak_46269	64.0211	1.66666	0.232732	7.16125	7.9942e-13	2.58044e-10	1	chr13	30577272	30577753
peak_177530	29.0705	2.57014	0.359255	7.15407	8.4243e-13	2.70918e-10	1	chr8	42720090	42720881
peak_4495	188.147	1.15327	0.161242	7.15241	8.52652e-13	2.73698e-10	1	chr1	43582177	43582655
peak_73094	25.8045	2.85665	0.399495	7.15066	8.63607e-13	2.7666e-10	1	chr17	28282619	28283012
peak_154479	100.782	1.32299	0.185023	7.15043	8.65072e-13	2.7666e-10	1	chr6	30095472	30096086
peak_187802	26.3194	2.87507	0.402161	7.14905	8.738e-13	2.78937e-10	1	chr9	70111648	70112088
peak_193446	100.356	1.31662	0.184183	7.14843	8.77741e-13	2.7968e-10	1	chr9	131402745	131403304
peak_198191	36.2588	2.98048	0.417029	7.14692	8.87446e-13	2.82254e-10	1	chrX	108270260	108270659
peak_152403	30.7084	3.2073	0.448803	7.14633	8.9127e-13	2.82951e-10	1	chr6	5905686	5906384
peak_16605	107.711	1.32581	0.185544	7.14551	8.96634e-13	2.84133e-10	1	chr1	233543407	233544108
peak_135677	41.9442	1.95946	0.274244	7.14496	9.00207e-13	2.84745e-10	1	chr4	99723553	99723977
peak_200072	137.988	1.32285	0.185234	7.1415	9.23176e-13	2.91478e-10	1	chrX	150200909	150201432
peak_12797	40.1494	2.11115	0.295723	7.13893	9.40612e-13	2.95369e-10	1	chr1	186236931	186237322
peak_24240	51.6587	2.02967	0.284303	7.13912	9.39276e-13	2.95369e-10	1	chr10	98323193	98323644
peak_8825	70.2558	1.57979	0.221277	7.1394	9.37387e-13	2.95369e-10	1	chr1	116538601	116538969
peak_64623	56.9974	1.70637	0.239125	7.13592	9.61451e-13	3.01367e-10	1	chr16	3509509	3509885
peak_60977	47.2643	-1.92744	0.270203	-7.13331	9.79802e-13	3.06565e-10	-1	chr15	71096507	71097074
peak_104105	95.2336	1.39085	0.195093	7.12918	1.00972e-12	3.15357e-10	1	chr2	235709094	235709723
peak_3824	29.4574	2.44295	0.342707	7.1284	1.01543e-12	3.16001e-10	1	chr1	37098292	37098695
peak_110329	61.5686	1.6623	0.233194	7.12842	1.01526e-12	3.16001e-10	1	chr20	59291722	59292102
peak_89926	203.068	1.03537	0.145284	7.12652	1.02941e-12	3.19777e-10	1	chr2	28508190	28508802
peak_189626	112.43	1.404	0.197023	7.12606	1.0328e-12	3.20257e-10	1	chr9	93289526	93290025
peak_6822	60.7674	1.89335	0.265706	7.12571	1.03546e-12	3.20508e-10	1	chr1	85606967	85607683
peak_156780	116.096	1.85689	0.260787	7.12033	1.07667e-12	3.3267e-10	1	chr6	53615569	53616186
peak_126298	33.6727	2.18636	0.307303	7.11467	1.12185e-12	3.46012e-10	1	chr3	146518014	146518496
peak_131937	51.048	1.81217	0.254944	7.10809	1.1766e-12	3.62254e-10	1	chr4	13920874	13921302
peak_134539	25.963	2.91357	0.40993	7.1075	1.18167e-12	3.63171e-10	1	chr4	77636817	77637263
peak_187428	27.6578	2.60137	0.366481	7.09824	1.26354e-12	3.87645e-10	1	chr9	37999783	38000173
peak_94969	61.8206	1.58107	0.22279	7.09671	1.27759e-12	3.91264e-10	1	chr2	102708879	102709252
peak_190015	160.595	1.45387	0.205011	7.09167	1.32502e-12	4.05073e-10	1	chr9	96884317	96884872
peak_44223	132.292	1.34247	0.189342	7.09019	1.3393e-12	4.08717e-10	1	chr12	120925563	120926219
peak_68683	37.657	2.07235	0.292334	7.08898	1.35108e-12	4.11589e-10	1	chr16	70213856	70214358
peak_9932	34.075	2.22173	0.313463	7.08768	1.36378e-12	4.14729e-10	1	chr1	153030818	153031310
peak_12057	146.583	1.26904	0.179094	7.08592	1.38127e-12	4.19311e-10	1	chr1	178536803	178537427
peak_89280	133.091	1.26526	0.178585	7.08496	1.39087e-12	4.21486e-10	1	chr2	20593096	20593896
peak_99612	58.8531	1.78979	0.252719	7.08213	1.41959e-12	4.29438e-10	1	chr2	174264000	174264379
peak_181461	43.0138	2.49372	0.352203	7.08036	1.43776e-12	4.34178e-10	1	chr8	101274026	101274498
peak_166113	94.1097	1.41359	0.19968	7.07929	1.44893e-12	4.36792e-10	1	chr7	31747497	31748040
peak_109358	62.2233	1.74769	0.247092	7.07305	1.51569e-12	4.56122e-10	1	chr20	51569617	51570244
peak_3375	81.1968	1.52905	0.216249	7.07077	1.54076e-12	4.62862e-10	1	chr1	32094732	32095435
peak_153549	26.7578	2.63113	0.372133	7.0704	1.54489e-12	4.63301e-10	1	chr6	18242346	18242775
peak_42700	99.0156	1.92045	0.271653	7.0695	1.55494e-12	4.6551e-10	1	chr12	106126364	106126982
peak_75749	133.421	1.76319	0.24943	7.0689	1.56164e-12	4.66709e-10	1	chr17	57766505	57767203
peak_113224	49.2128	1.86733	0.264257	7.06635	1.59059e-12	4.74545e-10	1	chr21	46545362	46545884
peak_147068	88.7254	1.65953	0.234866	7.06586	1.59628e-12	4.75423e-10	1	chr5	124628939	124629634
peak_143960	69.5332	1.8453	0.26124	7.06362	1.62215e-12	4.82299e-10	1	chr5	71883253	71883750
peak_89166	68.9953	1.73518	0.245733	7.06125	1.65012e-12	4.89776e-10	1	chr2	19819210	19819935
peak_40529	20.0282	-3.70546	0.524794	-7.06079	1.65564e-12	4.90573e-10	-1	chr12	74871715	74872292
peak_29807	20.6176	3.10192	0.439371	7.0599	1.6662e-12	4.9286e-10	1	chr11	46755384	46755846
peak_15768	38.863	2.26666	0.321244	7.05588	1.71515e-12	5.06475e-10	1	chr1	224080115	224080489
peak_51001	164.325	1.32379	0.187701	7.05264	1.75561e-12	5.17539e-10	1	chr14	31263545	31264025
peak_185171	76.6205	1.68239	0.238867	7.04323	1.87838e-12	5.52791e-10	1	chr8	141893577	141894077
peak_54208	49.229	2.38678	0.339082	7.03895	1.9369e-12	5.68393e-10	1	chr14	70636212	70636590
peak_169897	64.5749	1.87381	0.266209	7.03888	1.93795e-12	5.68393e-10	1	chr7	92645474	92646120
peak_75146	61.4037	1.83079	0.260122	7.03821	1.94725e-12	5.70157e-10	1	chr17	50542885	50543312
peak_134675	53.3651	1.72098	0.244541	7.03757	1.9562e-12	5.71811e-10	1	chr4	81164592	81165084
peak_93165	71.4777	1.56101	0.221851	7.0363	1.97405e-12	5.76057e-10	1	chr2	71882872	71883351
peak_17839	91.882	2.00286	0.284658	7.03602	1.97813e-12	5.76278e-10	1	chr10	3754814	3755423
peak_114249	23.9506	2.93174	0.416787	7.03414	2.00496e-12	5.83113e-10	1	chr22	27113069	27113508
peak_151179	42.343	2.21046	0.314259	7.03388	2.00868e-12	5.83217e-10	1	chr5	175246181	175246774
peak_17754	89.0396	1.43247	0.203697	7.03238	2.03047e-12	5.88557e-10	1	chr10	3091446	3091867
peak_33554	32.6471	2.98498	0.424782	7.02709	2.10892e-12	6.10276e-10	1	chr11	102256193	102256672
peak_66593	65.4364	1.63218	0.232328	7.02533	2.13559e-12	6.16965e-10	1	chr16	25298177	25298923
peak_129700	33.6364	2.34519	0.333872	7.02421	2.15284e-12	6.20914e-10	1	chr3	187403549	187404079
peak_127457	72.7391	1.54079	0.219441	7.02146	2.19557e-12	6.32187e-10	1	chr3	159458065	159458490
peak_150584	73.5287	1.98565	0.282837	7.02045	2.2115e-12	6.35715e-10	1	chr5	170253850	170254508
peak_36193	48.1478	1.81241	0.258198	7.01944	2.22756e-12	6.39273e-10	1	chr12	9350143	9350757
peak_92636	56.6191	1.66933	0.237918	7.01641	2.27645e-12	6.52225e-10	1	chr2	65919547	65920131
peak_173068	29.9409	2.34491	0.334639	7.00726	2.43022e-12	6.92844e-10	1	chr7	134527229	134527690
peak_147574	83.5752	1.55144	0.221405	7.00727	2.43019e-12	6.92844e-10	1	chr5	132008870	132009350
peak_76555	97.6169	1.40221	0.200096	7.00766	2.42342e-12	6.92844e-10	1	chr17	63432364	63432779
peak_35254	57.4815	1.86346	0.265996	7.00561	2.45917e-12	6.99946e-10	1	chr11	131033055	131033774
peak_112587	83.6479	1.85098	0.264246	7.00475	2.47423e-12	7.0308e-10	1	chr21	41165229	41165723
peak_9331	83.0587	-1.58151	0.225826	-7.0032	2.50184e-12	7.09762e-10	-1	chr1	146369854	146370461
peak_91422	28.656	3.1109	0.444357	7.0009	2.54318e-12	7.19981e-10	1	chr2	46434798	46435342
peak_181519	87.257	1.86199	0.26597	7.00074	2.54617e-12	7.19981e-10	1	chr8	101600406	101600886
peak_117623	57.2623	1.9404	0.277185	7.00038	2.55261e-12	7.20627e-10	1	chr3	15223635	15224097
peak_53295	56.2017	1.96681	0.281095	6.99695	2.61596e-12	7.37308e-10	1	chr14	61668041	61668639
peak_32343	30.18	2.8121	0.401951	6.99612	2.63145e-12	7.40473e-10	1	chr11	77560043	77560443
peak_72513	81.0276	1.65065	0.236002	6.99423	2.66718e-12	7.49308e-10	1	chr17	17533895	17534346
peak_109251	132.294	1.30935	0.18725	6.99252	2.69991e-12	7.57277e-10	1	chr20	50868593	50869093
peak_66809	37.2882	2.03559	0.291236	6.9895	2.75867e-12	7.72509e-10	1	chr16	28189258	28189642
peak_198102	41.9132	1.91687	0.274372	6.98639	2.82043e-12	7.8726e-10	1	chrX	107454272	107454712
peak_114535	87.5972	1.44448	0.206755	6.98644	2.81957e-12	7.8726e-10	1	chr22	30223929	30224666
peak_44737	222.874	-1.12257	0.160689	-6.986	2.82838e-12	7.8821e-10	-1	chr12	124939101	124940421
peak_28411	53.1373	1.88075	0.269355	6.9824	2.90182e-12	8.07375e-10	1	chr11	19027887	19028617
peak_9107	100.676	1.45594	0.20856	6.98092	2.93245e-12	8.14591e-10	1	chr1	119731064	119731648
peak_116596	50.5928	1.7213	0.246588	6.98045	2.94238e-12	8.16041e-10	1	chr3	5021759	5022117
peak_41824	53.3662	1.75449	0.251418	6.97839	2.98577e-12	8.26754e-10	1	chr12	94954181	94954638
peak_148647	92.0535	1.37256	0.19675	6.97614	3.034e-12	8.38768e-10	1	chr5	141870236	141870653
peak_46293	30.6702	2.40435	0.344673	6.97576	3.0423e-12	8.39724e-10	1	chr13	30830545	30830942
peak_35911	30.6296	2.45041	0.351357	6.97413	3.07764e-12	8.48127e-10	1	chr12	6107777	6108247
peak_48868	58.5933	-1.8249	0.26177	-6.97139	3.13817e-12	8.63435e-10	-1	chr13	90838491	90839699
peak_68660	54.3925	2.20496	0.316454	6.9677	3.2216e-12	8.84987e-10	1	chr16	70003501	70003942
peak_60656	195.931	1.47551	0.211809	6.96624	3.2553e-12	8.92827e-10	1	chr15	68271846	68272461
peak_151910	32.3868	2.33513	0.335316	6.96396	3.30848e-12	9.0598e-10	1	chr6	1335423	1335871
peak_97250	195.848	1.72237	0.247389	6.96218	3.3504e-12	9.16013e-10	1	chr2	138072172	138072778
peak_99383	57.4656	1.67925	0.2414	6.9563	3.49337e-12	9.53596e-10	1	chr2	172008703	172009086
peak_81090	26.824	2.57354	0.369992	6.95565	3.50932e-12	9.56445e-10	1	chr18	48456018	48456673
peak_51264	72.6732	2.38139	0.342413	6.95474	3.53223e-12	9.5967e-10	1	chr14	34236996	34237545
peak_190632	76.9924	1.99295	0.286559	6.95478	3.53109e-12	9.5967e-10	1	chr9	105132555	105133111
peak_42471	68.526	2.23913	0.321998	6.95388	3.55364e-12	9.63976e-10	1	chr12	103560542	103561100
peak_90741	40.1056	2.10545	0.302796	6.95336	3.56677e-12	9.66027e-10	1	chr2	38907551	38908115
peak_125852	45.237	1.84284	0.265179	6.94942	3.66802e-12	9.919e-10	1	chr3	140466952	140467439
peak_175385	100.694	1.29137	0.185838	6.94893	3.68063e-12	9.9376e-10	1	chr8	8295907	8296647
peak_190968	70.5314	1.4816	0.213257	6.94747	3.71882e-12	1.00251e-09	1	chr9	108569583	108570048
peak_161014	61.9047	2.07193	0.298261	6.9467	3.73933e-12	1.00647e-09	1	chr6	133609541	133610150
peak_104357	32.1414	2.31979	0.334029	6.94488	3.78795e-12	1.01798e-09	1	chr2	238267121	238267678
peak_117357	59.5395	1.68823	0.243138	6.94351	3.82466e-12	1.02625e-09	1	chr3	13332058	13332607
peak_77545	91.3768	1.38887	0.200051	6.94258	3.85013e-12	1.03149e-09	1	chr17	72580287	72581101
peak_50415	38.4619	2.05632	0.29625	6.94115	3.88917e-12	1.04034e-09	1	chr14	22536942	22537282
peak_70128	70.7649	1.47878	0.213103	6.93927	3.94121e-12	1.05264e-09	1	chr16	84941860	84942359
peak_41543	25.2455	2.65145	0.382146	6.93833	3.96756e-12	1.05642e-09	1	chr12	91931107	91931504
peak_113196	58.755	1.70402	0.245588	6.93854	3.96174e-12	1.05642e-09	1	chr21	46269364	46269791
peak_181393	35.849	2.01961	0.291101	6.93782	3.98196e-12	1.05863e-09	1	chr8	100868500	100868961
peak_127171	134.211	1.37295	0.197916	6.93704	4.00413e-12	1.06289e-09	1	chr3	156456717	156457360
peak_121216	289.063	1.28854	0.185778	6.93589	4.03667e-12	1.06989e-09	1	chr3	64321699	64322112
peak_174825	29.8358	2.5915	0.373659	6.93546	4.04911e-12	1.07155e-09	1	chr7	157310077	157310618
peak_53819	42.019	1.92113	0.277034	6.93464	4.07243e-12	1.07608e-09	1	chr14	67567628	67568071
peak_14019	129.961	1.35829	0.1961	6.92652	4.31322e-12	1.13797e-09	1	chr1	203512543	203513478
peak_149898	243.958	1.07157	0.154786	6.92294	4.42369e-12	1.16534e-09	1	chr5	157390424	157391106
peak_184498	31.912	2.16209	0.312326	6.92252	4.43677e-12	1.16701e-09	1	chr8	133206961	133207284
peak_42816	44.1351	1.95829	0.282997	6.91984	4.52161e-12	1.18752e-09	1	chr12	107379678	107380636
peak_195148	85.1307	-1.36957	0.197973	-6.91799	4.58107e-12	1.20132e-09	-1	chrX	16662150	16662858
peak_8333	31.8782	2.36573	0.342153	6.91426	4.70326e-12	1.2315e-09	1	chr1	112251644	112252187
peak_131676	34.4493	2.17059	0.314087	6.91078	4.82009e-12	1.26019e-09	1	chr4	8538716	8539045
peak_110136	242.852	1.42812	0.206687	6.90959	4.86068e-12	1.26889e-09	1	chr20	57810790	57811284
peak_9746	84.5745	1.39115	0.201373	6.90829	4.90521e-12	1.27859e-09	1	chr1	151574928	151575309
peak_190143	60.4597	1.61869	0.234343	6.90735	4.93776e-12	1.28514e-09	1	chr9	98081403	98081894
peak_184032	56.9069	1.93855	0.280691	6.90637	4.97215e-12	1.29215e-09	1	chr8	127969393	127969827
peak_182409	155.493	1.33404	0.193247	6.90329	5.08121e-12	1.31851e-09	1	chr8	111140302	111141137
peak_22190	75.7334	1.54651	0.224059	6.90226	5.11829e-12	1.32615e-09	1	chr10	71246522	71247223
peak_116841	181.548	1.19753	0.173574	6.89926	5.22757e-12	1.35244e-09	1	chr3	9149453	9150006
peak_120211	62.4066	1.63035	0.236351	6.89801	5.27343e-12	1.36227e-09	1	chr3	51344243	51344701
peak_39094	26.3713	3.11627	0.452242	6.89072	5.55117e-12	1.43189e-09	1	chr12	55930073	55930423
peak_95109	22.9743	2.97388	0.4318	6.88718	5.69083e-12	1.46573e-09	1	chr2	105385825	105386193
peak_63005	34.5809	2.15017	0.312221	6.88668	5.71108e-12	1.46641e-09	1	chr15	90489454	90490376
peak_92722	42.7577	2.03674	0.295749	6.88674	5.70863e-12	1.46641e-09	1	chr2	67259508	67260207
peak_177683	65.5512	1.5244	0.22136	6.88648	5.71884e-12	1.46641e-09	1	chr8	47967258	47967686
peak_15820	88.6212	1.65868	0.240935	6.88434	5.80563e-12	1.48647e-09	1	chr1	224565151	224565825
peak_173046	177.723	1.12853	0.163955	6.88313	5.85517e-12	1.49694e-09	1	chr7	134364445	134365208
peak_75407	38.8783	2.62897	0.382119	6.87997	5.98653e-12	1.52827e-09	1	chr17	54948302	54948843
peak_151793	151.564	-1.20757	0.175542	-6.8791	6.02322e-12	1.53537e-09	-1	chr5	181221820	181222561
peak_109651	92.6203	-1.39676	0.203075	-6.87807	6.06679e-12	1.54421e-09	-1	chr20	53957810	53958165
peak_53274	130.504	1.22597	0.178259	6.87749	6.09145e-12	1.54821e-09	1	chr14	61562823	61563259
peak_108612	40.7574	2.37963	0.346086	6.87584	6.16247e-12	1.56397e-09	1	chr20	46985243	46985657
peak_59378	48.7363	2.15607	0.313691	6.87321	6.27724e-12	1.59077e-09	1	chr15	52103459	52103845
peak_198021	38.2213	-2.4035	0.349747	-6.87212	6.32549e-12	1.60065e-09	-1	chrX	105701114	105701748
peak_97561	30.8265	2.23544	0.325338	6.87115	6.36869e-12	1.60924e-09	1	chr2	144102127	144102748
peak_25755	46.1481	1.93318	0.281642	6.86394	6.69858e-12	1.69013e-09	1	chr10	119303850	119304317
peak_176591	149.329	1.14849	0.167373	6.86188	6.79612e-12	1.71225e-09	1	chr8	26265548	26266420
peak_157030	54.7334	2.01927	0.294308	6.86107	6.83471e-12	1.71947e-09	1	chr6	56909274	56909896
peak_69053	76.7201	1.53951	0.224489	6.85786	6.98974e-12	1.75592e-09	1	chr16	74449116	74449823
peak_63006	54.431	1.80513	0.263228	6.85765	7.00044e-12	1.75607e-09	1	chr15	90497860	90498377
peak_70507	235.783	-1.08837	0.158853	-6.85146	7.31006e-12	1.83108e-09	-1	chr16	87705675	87706852
peak_55839	79.3161	1.43945	0.2101	6.85124	7.32143e-12	1.83129e-09	1	chr14	92644085	92644597
peak_79613	61.5777	1.983	0.289508	6.84955	7.4084e-12	1.85037e-09	1	chr18	12005705	12006357
peak_121220	371.546	0.991537	0.14484	6.84576	7.60727e-12	1.89731e-09	0	chr3	64344720	64345227
peak_126003	28.2696	2.58816	0.378115	6.8449	7.65271e-12	1.90316e-09	1	chr3	141830522	141830942
peak_70356	62.5243	1.57206	0.229667	6.84496	7.6496e-12	1.90316e-09	1	chr16	86624973	86625506
peak_131262	48.995	1.92592	0.281439	6.84312	7.74851e-12	1.92423e-09	1	chr4	4625340	4625866
peak_117087	46.6867	1.86719	0.272927	6.84134	7.84545e-12	1.94551e-09	1	chr3	11196358	11196850
peak_62423	61.031	1.6482	0.240951	6.84042	7.89628e-12	1.95532e-09	1	chr15	85116033	85116439
peak_185293	396.699	1.02667	0.150104	6.83976	7.93271e-12	1.96154e-09	1	chr8	142815672	142816663
peak_108922	88.4373	-1.34984	0.197391	-6.83842	8.00727e-12	1.97716e-09	-1	chr20	48839524	48839910
peak_149807	142.184	1.58783	0.232217	6.83772	8.04654e-12	1.98403e-09	1	chr5	155402941	155403819
peak_110045	351.415	0.966074	0.141323	6.83595	8.14632e-12	2.00578e-09	0	chr20	57247512	57247944
peak_172334	20.8857	3.14128	0.459638	6.83425	8.24368e-12	2.02687e-09	1	chr7	124246379	124246961
peak_94790	53.1772	2.28915	0.335021	6.83284	8.32479e-12	2.04391e-09	1	chr2	101064858	101065440
peak_161988	53.7246	1.81612	0.265982	6.82799	8.61137e-12	2.11128e-09	1	chr6	145483137	145483883
peak_20714	97.6256	1.47439	0.215939	6.82778	8.62402e-12	2.1114e-09	1	chr10	44325020	44325532
peak_109722	404.682	-1.26907	0.185888	-6.8271	8.66494e-12	2.11842e-09	-1	chr20	54456375	54457283
peak_187475	33.8468	2.07105	0.303578	6.82212	8.97052e-12	2.19005e-09	1	chr9	38381008	38381485
peak_53525	32.688	2.1861	0.320487	6.8212	9.02828e-12	2.20105e-09	1	chr14	64673596	64674176
peak_52308	18.2361	3.77962	0.554121	6.82093	9.04543e-12	2.20213e-09	1	chr14	51251469	51251831
peak_163964	65.1229	1.64067	0.240595	6.81919	9.15541e-12	2.22578e-09	1	chr7	2110227	2110710
peak_188174	27.6387	2.29972	0.337348	6.81706	9.29226e-12	2.24958e-09	1	chr9	77063851	77064349
peak_143080	36.8588	2.0471	0.30029	6.81707	9.29149e-12	2.24958e-09	1	chr5	57494644	57495039
peak_53259	47.8892	1.7796	0.261042	6.8173	9.27685e-12	2.24958e-09	1	chr14	61480993	61481382
peak_30932	33.5648	2.18068	0.319914	6.81646	9.33133e-12	2.25589e-09	1	chr11	65776840	65777173
peak_54222	48.4178	1.92632	0.282902	6.80912	9.82e-12	2.37072e-09	1	chr14	70754977	70755528
peak_147225	209.895	-1.05263	0.154651	-6.80652	9.99896e-12	2.41057e-09	-1	chr5	126776501	126777225
peak_22822	145.724	1.18293	0.173855	6.80412	1.01667e-11	2.4476e-09	1	chr10	78756516	78757299
peak_194393	61.1182	1.58423	0.232881	6.80274	1.02648e-11	2.46778e-09	1	chrX	1334750	1335332
peak_61691	130.331	1.1462	0.168576	6.79929	1.05133e-11	2.52403e-09	1	chr15	77993939	77994722
peak_44507	41.6915	1.99672	0.293828	6.79553	1.07917e-11	2.5873e-09	1	chr12	123126438	123126949
peak_134356	53.9617	1.76148	0.259225	6.79518	1.08174e-11	2.58988e-09	1	chr4	76016336	76016790
peak_177750	93.5491	1.36134	0.200346	6.79494	1.08359e-11	2.59072e-09	1	chr8	48621722	48622222
peak_62734	49.009	1.78521	0.262784	6.79346	1.09475e-11	2.61379e-09	1	chr15	88623158	88623481
peak_136446	40.1964	2.07225	0.30532	6.78713	1.14382e-11	2.72721e-09	1	chr4	113468209	113468721
peak_184795	22.1331	3.18573	0.469468	6.78582	1.1543e-11	2.7484e-09	1	chr8	138672877	138673354
peak_62903	131.766	1.15701	0.170512	6.78552	1.15666e-11	2.75026e-09	1	chr15	89781974	89782666
peak_8784	28.6567	2.39919	0.35359	6.78523	1.15899e-11	2.75201e-09	1	chr1	116289276	116289714
peak_9431	58.3643	1.83155	0.270046	6.78234	1.18247e-11	2.80392e-09	1	chr1	147757132	147757954
peak_155884	68.0129	1.49569	0.220592	6.78035	1.19885e-11	2.83889e-09	1	chr6	42239398	42240138
peak_120065	192.636	0.996494	0.146984	6.77959	1.20517e-11	2.84996e-09	0	chr3	49900416	49901168
peak_91598	47.7469	1.86355	0.274927	6.77835	1.21556e-11	2.8706e-09	1	chr2	48114283	48114688
peak_173021	43.0579	2.5018	0.369136	6.77746	1.22305e-11	2.88436e-09	1	chr7	134034570	134035023
peak_96710	44.5351	1.95349	0.288247	6.77714	1.22581e-11	2.88694e-09	1	chr2	130808890	130809364
peak_123935	52.648	1.74714	0.25781	6.77685	1.22822e-11	2.88869e-09	1	chr3	120170221	120170602
peak_191099	72.6382	1.51581	0.223701	6.77606	1.235e-11	2.89287e-09	1	chr9	109507380	109507801
peak_63664	128.934	1.21836	0.179803	6.77606	1.23494e-11	2.89287e-09	1	chr15	98003253	98003996
peak_110117	239.277	1.02579	0.151376	6.77645	1.23169e-11	2.89287e-09	1	chr20	57694987	57695390
peak_108227	55.866	1.84165	0.271821	6.77526	1.24184e-11	2.90496e-09	1	chr20	43941466	43941892
peak_124682	124.73	1.27367	0.188011	6.77447	1.24865e-11	2.91696e-09	1	chr3	127747647	127748387
peak_89637	140.95	1.94078	0.286517	6.7737	1.25527e-11	2.92847e-09	1	chr2	26008783	26009383
peak_57021	50.6238	1.88425	0.278195	6.77311	1.26046e-11	2.93664e-09	1	chr14	103115876	103116326
peak_74589	32.4658	2.20663	0.325881	6.77128	1.27647e-11	2.96995e-09	1	chr17	45703317	45703691
peak_23440	72.9998	1.51853	0.22433	6.76918	1.29517e-11	3.00941e-09	1	chr10	87842213	87842669
peak_175636	93.6409	1.51206	0.223396	6.76853	1.30094e-11	3.01878e-09	1	chr8	11416612	11417170
peak_96166	119.631	1.22769	0.181413	6.76735	1.31164e-11	3.03954e-09	1	chr2	120934782	120935321
peak_14413	72.8271	1.62394	0.24017	6.76165	1.36428e-11	3.15731e-09	1	chr1	206498613	206499129
peak_59343	36.1187	2.21303	0.327337	6.7607	1.37325e-11	3.17383e-09	1	chr15	51864381	51864858
peak_192971	120.027	1.43096	0.211714	6.75893	1.39018e-11	3.20866e-09	1	chr9	127987036	127987641
peak_197656	31.951	-2.30545	0.341113	-6.75862	1.39316e-11	3.21126e-09	-1	chrX	97587068	97587658
peak_29686	34.2	2.01347	0.298019	6.7562	1.41657e-11	3.2609e-09	1	chr11	45736405	45736891
peak_190623	189.417	1.11413	0.16492	6.7556	1.42247e-11	3.27014e-09	1	chr9	105064443	105065007
peak_170161	56.2826	1.83958	0.272313	6.75538	1.42458e-11	3.27066e-09	1	chr7	96331158	96331716
peak_190179	158.654	1.11437	0.164993	6.75407	1.43756e-11	3.29607e-09	1	chr9	98306440	98307181
peak_15357	182.142	1.60421	0.237541	6.7534	1.44416e-11	3.30684e-09	1	chr1	218705840	218706601
peak_102486	37.9969	2.32386	0.34414	6.75265	1.45165e-11	3.3196e-09	1	chr2	216577497	216577941
peak_180650	41.1818	1.80819	0.267873	6.75017	1.47668e-11	3.37239e-09	1	chr8	94219547	94220037
peak_65381	42.4892	1.95387	0.289521	6.74865	1.49226e-11	3.4035e-09	1	chr16	11975701	11976104
peak_144848	40.7394	1.9174	0.284172	6.74735	1.50572e-11	3.42968e-09	1	chr5	82396808	82397240
peak_10174	77.1856	1.64436	0.243721	6.74687	1.51065e-11	3.4364e-09	1	chr1	155038508	155038961
peak_155240	85.4406	1.49212	0.221191	6.74585	1.52134e-11	3.45618e-09	1	chr6	36320400	36320959
peak_30847	51.8866	1.7856	0.264728	6.74503	1.52998e-11	3.47125e-09	1	chr11	65224904	65225313
peak_176033	20.4899	3.06096	0.453921	6.74338	1.54749e-11	3.50639e-09	1	chr8	19134460	19134825
peak_177458	16.622	3.8965	0.577918	6.7423	1.55899e-11	3.52783e-09	1	chr8	41817607	41818048
peak_56115	31.0465	2.47469	0.367209	6.7392	1.59266e-11	3.59933e-09	1	chr14	94918903	94919377
peak_104919	61.2448	1.61109	0.239111	6.73781	1.60788e-11	3.62899e-09	1	chr20	1779741	1780370
peak_176604	17.2963	3.81457	0.56633	6.7356	1.63253e-11	3.67984e-09	1	chr8	26352015	26352494
peak_100490	61.0727	1.68926	0.250904	6.7327	1.6654e-11	3.74906e-09	1	chr2	188298942	188299459
peak_56867	55.5361	1.65404	0.245713	6.73159	1.67822e-11	3.76812e-09	1	chr14	101962554	101962891
peak_152499	131.042	1.18093	0.175429	6.73169	1.67705e-11	3.76812e-09	1	chr6	6969671	6970225
peak_176344	97.4337	-1.29464	0.192342	-6.73091	1.68608e-11	3.78088e-09	-1	chr8	22739106	22739609
peak_72244	170.298	1.3764	0.204521	6.72987	1.69809e-11	3.8029e-09	1	chr17	14737928	14738685
peak_142795	28.7197	2.303	0.342243	6.72915	1.70662e-11	3.81705e-09	1	chr5	54619998	54620446
peak_98912	18.2425	3.36865	0.500669	6.7283	1.71662e-11	3.82816e-09	1	chr2	164991656	164992137
peak_75661	27.5099	2.33761	0.347437	6.72816	1.71821e-11	3.82816e-09	1	chr17	57209946	57210498
peak_32088	75.5215	1.53015	0.227423	6.72822	1.71751e-11	3.82816e-09	1	chr11	75325762	75326418
peak_127181	55.3251	1.87348	0.278576	6.7252	1.75346e-11	3.90168e-09	1	chr3	156513570	156514066
peak_192126	19.2121	3.13529	0.466396	6.72237	1.78787e-11	3.97316e-09	1	chr9	121154768	121155143
peak_22089	30.0691	2.44712	0.364187	6.7194	1.8248e-11	4.04662e-09	1	chr10	70267419	70267864
peak_133464	122.491	1.30775	0.194625	6.71933	1.8256e-11	4.04662e-09	1	chr4	48902236	48902782
peak_55449	48.4752	1.77846	0.264713	6.71846	1.83653e-11	4.06565e-09	1	chr14	89139470	89140177
peak_32321	144.017	1.49772	0.222939	6.71806	1.84164e-11	4.07176e-09	1	chr11	77299447	77300362
peak_29221	34.4463	2.25661	0.335915	6.7178	1.84486e-11	4.07368e-09	1	chr11	35088632	35089118
peak_89255	28.7862	-2.30516	0.343287	-6.71497	1.88106e-11	4.14307e-09	-1	chr2	20457611	20458186
peak_181995	22.0491	2.80985	0.418436	6.71513	1.87899e-11	4.14307e-09	1	chr8	106606896	106607204
peak_87055	44.1455	1.79489	0.267357	6.71343	1.90099e-11	4.18006e-09	1	chr19	50896577	50896985
peak_93955	68.6224	1.66721	0.248344	6.7133	1.90268e-11	4.18006e-09	1	chr2	86695009	86695469
peak_86296	65.4121	1.52653	0.227464	6.71108	1.93191e-11	4.2389e-09	1	chr19	45548033	45548654
peak_20638	100.13	-1.40912	0.209983	-6.71065	1.93755e-11	4.2459e-09	-1	chr10	43355669	43356431
peak_192984	29.991	-2.36737	0.352865	-6.70901	1.9595e-11	4.28858e-09	-1	chr9	128047074	128047548
peak_78070	73.3423	1.51883	0.226498	6.70574	2.00385e-11	4.38011e-09	1	chr17	76524647	76525133
peak_78003	25.8755	2.36625	0.352912	6.70494	2.01488e-11	4.39868e-09	1	chr17	76094702	76095402
peak_154963	115.005	1.3647	0.203549	6.70451	2.0208e-11	4.40606e-09	1	chr6	33840006	33840910
peak_96133	47.9391	1.69564	0.25292	6.70425	2.02449e-11	4.40855e-09	1	chr2	120625780	120626219
peak_40200	58.8565	1.59251	0.23757	6.7033	2.03763e-11	4.4316e-09	1	chr12	68953504	68953915
peak_129859	42.1155	1.83195	0.273329	6.70239	2.05042e-11	4.45383e-09	1	chr3	188978743	188979133
peak_178887	51.2371	-2.25417	0.336366	-6.70153	2.0625e-11	4.46887e-09	-1	chr8	68927155	68928054
peak_11902	38.3535	1.96237	0.292818	6.70167	2.06049e-11	4.46887e-09	1	chr1	176517415	176517841
peak_129889	49.5807	-1.94286	0.290037	-6.69867	2.10323e-11	4.55144e-09	-1	chr3	189330085	189330484
peak_198480	35.3231	-2.06357	0.308066	-6.69848	2.10597e-11	4.55168e-09	-1	chrX	116285345	116285917
peak_46453	159.872	1.60189	0.239412	6.69093	2.2176e-11	4.78698e-09	1	chr13	32829687	32830345
peak_152508	44.8633	1.90634	0.284972	6.68959	2.23794e-11	4.82487e-09	1	chr6	7058377	7058804
peak_18530	66.3754	1.74728	0.261277	6.68745	2.27086e-11	4.88977e-09	1	chr10	11626069	11626520
peak_54749	54.3802	2.1848	0.326716	6.68716	2.27545e-11	4.89357e-09	1	chr14	75648305	75648712
peak_63340	20.2285	-3.28619	0.49156	-6.68523	2.30558e-11	4.95222e-09	-1	chr15	93419993	93420470
peak_188157	94.9574	1.30034	0.19452	6.68484	2.31175e-11	4.95934e-09	1	chr9	76818272	76818690
peak_5104	32.7564	-2.23687	0.334695	-6.6833	2.33616e-11	5.00551e-09	-1	chr1	51567655	51568152
peak_33001	52.0986	1.63647	0.244986	6.67986	2.39165e-11	5.11807e-09	1	chr11	86183005	86183573
peak_127329	40.8751	1.93842	0.290545	6.67169	2.52878e-11	5.40486e-09	1	chr3	157981702	157982271
peak_13707	87.1253	1.45169	0.217602	6.67131	2.53531e-11	5.41214e-09	1	chr1	201310915	201311364
peak_114859	24.7818	2.97702	0.446321	6.67014	2.55554e-11	5.44862e-09	1	chr22	33438110	33438689
peak_109955	85.7568	-1.42064	0.212996	-6.66978	2.56194e-11	5.45555e-09	-1	chr20	56758585	56759307
peak_38788	98.1405	-1.56899	0.235291	-6.66828	2.58815e-11	5.5046e-09	-1	chr12	52969803	52970473
peak_786	27.3703	2.49591	0.374395	6.66652	2.61935e-11	5.56412e-09	1	chr1	8396884	8397342
peak_112325	80.1983	1.53029	0.229661	6.66324	2.67853e-11	5.68021e-09	1	chr21	38797432	38797865
peak_22883	84.1094	1.51363	0.227165	6.66313	2.68055e-11	5.68021e-09	1	chr10	79239263	79239739
peak_124462	66.943	1.454	0.218326	6.65975	2.74299e-11	5.80542e-09	1	chr3	125923286	125923786
peak_15728	98.7735	1.58772	0.238527	6.65636	2.80685e-11	5.93334e-09	1	chr1	223720578	223721494
peak_8270	80.6519	1.45122	0.218056	6.65525	2.82818e-11	5.97115e-09	1	chr1	111592566	111593365
peak_22778	54.039	1.57473	0.23671	6.65259	2.87974e-11	6.07261e-09	1	chr10	78256036	78256525
peak_164892	41.8969	1.97861	0.297443	6.65208	2.88971e-11	6.08623e-09	1	chr7	16346338	16347083
peak_23844	65.2519	1.68249	0.252943	6.65165	2.89826e-11	6.08944e-09	1	chr10	93579036	93579470
peak_168823	81.7662	1.54168	0.231769	6.65177	2.89583e-11	6.08944e-09	1	chr7	76106153	76106704
peak_152562	245.703	1.14621	0.17233	6.65128	2.90563e-11	6.09754e-09	1	chr6	7505200	7505811
peak_150738	60.5615	2.02525	0.304507	6.65089	2.91319e-11	6.09863e-09	1	chr5	171757859	171758301
peak_29306	66.5424	1.51203	0.227339	6.65101	2.91093e-11	6.09863e-09	1	chr11	35893918	35894606
peak_127410	49.4799	-2.03553	0.306077	-6.65039	2.92318e-11	6.11216e-09	-1	chr3	158963798	158964319
peak_15443	45.1115	2.01264	0.302698	6.64899	2.95107e-11	6.16305e-09	1	chr1	219770976	219771450
peak_177765	200.148	1.05691	0.159024	6.64621	3.00742e-11	6.27316e-09	1	chr8	48788650	48789202
peak_31503	62.832	1.71718	0.258395	6.64557	3.02041e-11	6.29269e-09	1	chr11	70080783	70081220
peak_53515	19.2904	2.91812	0.439163	6.64474	3.03763e-11	6.31386e-09	1	chr14	64620906	64621235
peak_46321	105.31	1.20057	0.18068	6.64472	3.03786e-11	6.31386e-09	1	chr13	31052980	31053552
peak_76541	95.8539	1.8089	0.272272	6.64371	3.05882e-11	6.34981e-09	1	chr17	63275298	63275746
peak_54521	110.137	1.25381	0.188738	6.64314	3.07064e-11	6.36673e-09	1	chr14	73744871	73745247
peak_81788	22.6171	2.55104	0.384149	6.64074	3.12104e-11	6.46349e-09	1	chr18	63427509	63427932
peak_165226	26.5719	2.37648	0.357879	6.64045	3.12731e-11	6.46875e-09	1	chr7	21580079	21580702
peak_197899	19.6564	3.02702	0.455971	6.63862	3.16624e-11	6.54148e-09	1	chrX	103637958	103638344
peak_11969	70.6852	-1.99981	0.301467	-6.63361	3.27566e-11	6.75947e-09	-1	chr1	177448643	177449372
peak_75114	32.9294	2.29341	0.345739	6.63335	3.28142e-11	6.76332e-09	1	chr17	50391479	50391958
peak_48750	31.1796	2.27931	0.343652	6.63261	3.29811e-11	6.78964e-09	1	chr13	83709704	83710438
peak_183973	195.696	1.27198	0.191792	6.63209	3.30967e-11	6.80536e-09	1	chr8	127596038	127596677
peak_58788	25.8641	2.52315	0.380556	6.63017	3.35309e-11	6.88647e-09	1	chr15	44102608	44103306
peak_76119	76.6851	-1.73531	0.261909	-6.62563	3.45772e-11	7.09295e-09	-1	chr17	60325085	60325451
peak_154253	40.3551	-2.05211	0.309757	-6.62491	3.47455e-11	7.11064e-09	-1	chr6	27672041	27672697
peak_90191	69.6437	1.58556	0.239328	6.62507	3.47075e-11	7.11064e-09	1	chr2	31197096	31197581
peak_96736	52.7755	1.82796	0.276002	6.62299	3.52009e-11	7.19535e-09	1	chr2	131016845	131017544
peak_140576	19.9927	3.0436	0.460047	6.61584	3.69446e-11	7.54288e-09	1	chr5	10975930	10976333
peak_25752	81.5891	1.53765	0.232551	6.6121	3.78898e-11	7.71768e-09	1	chr10	119271018	119271928
peak_25088	99.7318	1.2852	0.19437	6.61215	3.78782e-11	7.71768e-09	1	chr10	110398534	110399059
peak_17274	52.5253	1.73756	0.262892	6.60941	3.85842e-11	7.8499e-09	1	chr1	245091745	245092271
peak_124949	50.1006	-1.61942	0.2451	-6.60716	3.91761e-11	7.94235e-09	-1	chr3	129878338	129879048
peak_173675	100.6	1.33352	0.201826	6.60725	3.91515e-11	7.94235e-09	1	chr7	141695628	141696281
peak_56929	155.071	1.13511	0.171797	6.60726	3.91506e-11	7.94235e-09	1	chr14	102481775	102482595
peak_179856	58.894	-1.53886	0.232928	-6.60658	3.9331e-11	7.96444e-09	-1	chr8	86199687	86200240
peak_89944	41.0929	2.02094	0.305928	6.60592	3.95052e-11	7.98107e-09	1	chr2	28649466	28649897
peak_60550	54.8667	1.68904	0.255683	6.606	3.94844e-11	7.98107e-09	1	chr15	67048661	67049107
peak_148429	36.7116	2.41817	0.366109	6.60504	3.97404e-11	8.01924e-09	1	chr5	139738868	139739860
peak_166214	170.413	-1.09127	0.165331	-6.60053	4.09679e-11	8.25732e-09	-1	chr7	32680243	32681206
peak_30944	31.9758	2.02301	0.306518	6.59998	4.11217e-11	8.2787e-09	1	chr11	65854177	65854521
peak_107049	128.486	1.16375	0.176344	6.59935	4.12953e-11	8.30401e-09	1	chr20	31678473	31679049
peak_91887	71.5806	1.68466	0.255301	6.59871	4.14764e-11	8.33075e-09	1	chr2	54903980	54904453
peak_125857	46.3861	1.92943	0.292527	6.59576	4.23088e-11	8.47954e-09	1	chr3	140529037	140529520
peak_122884	40.3316	1.82504	0.2767	6.59574	4.2315e-11	8.47954e-09	1	chr3	100537536	100538112
peak_63028	64.02	-1.93683	0.293706	-6.59445	4.26832e-11	8.54345e-09	-1	chr15	90648093	90648886
peak_149223	59.0759	-1.73908	0.263957	-6.5885	4.44285e-11	8.88253e-09	-1	chr5	149129149	149129578
peak_58447	29.3877	2.14674	0.325866	6.5878	4.46399e-11	8.91451e-09	1	chr15	40081625	40082069
peak_108702	84.7513	1.40383	0.213101	6.58762	4.4692e-11	8.91465e-09	1	chr20	47516787	47517184
peak_8010	72.9774	1.48243	0.225064	6.58673	4.49628e-11	8.95836e-09	1	chr1	109392973	109393388
peak_108522	35.3998	2.05268	0.311703	6.58538	4.53731e-11	9.02972e-09	1	chr20	46315960	46316758
peak_25377	25.413	2.37868	0.361242	6.58474	4.5569e-11	9.0583e-09	1	chr10	114271732	114272205
peak_14204	123.132	-1.56703	0.238066	-6.58235	4.63083e-11	9.18419e-09	-1	chr1	204841785	204842284
peak_4001	73.5152	2.02073	0.306986	6.58247	4.62707e-11	9.18419e-09	1	chr1	38986648	38987103
peak_96711	64.3193	1.45618	0.221241	6.58186	4.646e-11	9.20376e-09	1	chr2	130813719	130814171
peak_154747	74.1974	1.40203	0.213021	6.58165	4.65241e-11	9.20594e-09	1	chr6	32082905	32083497
peak_124764	54.3378	1.61563	0.245489	6.58128	4.66426e-11	9.21884e-09	1	chr3	128416774	128417181
peak_101584	96.9573	1.32477	0.201349	6.57945	4.72182e-11	9.32199e-09	1	chr2	203811534	203812025
peak_23830	100.94	1.46264	0.222361	6.57778	4.7752e-11	9.41666e-09	1	chr10	93458704	93459231
peak_10073	72.7847	-1.51899	0.231091	-6.57313	4.92673e-11	9.70443e-09	-1	chr1	154190491	154190968
peak_118676	95.4278	1.47683	0.224759	6.57071	5.00774e-11	9.8528e-09	1	chr3	32105272	32105734
peak_106175	48.3436	1.88777	0.287407	6.5683	5.08939e-11	1.00021e-08	1	chr20	18649040	18649397
peak_126589	195.064	-1.00806	0.153478	-6.56807	5.09701e-11	1.00057e-08	-1	chr3	150238113	150238892
peak_126867	33.407	2.00164	0.304826	6.56652	5.15044e-11	1.00992e-08	1	chr3	153038821	153039141
peak_77442	33.3136	2.25472	0.343472	6.5645	5.22093e-11	1.02258e-08	1	chr17	71071806	71072274
peak_20602	278.4	0.945111	0.143986	6.56392	5.24128e-11	1.02425e-08	0	chr10	43025875	43026950
peak_79586	78.2161	1.62927	0.24821	6.56408	5.23559e-11	1.02425e-08	1	chr18	11807777	11808386
peak_70744	41.599	1.90453	0.290175	6.56339	5.25971e-11	1.0267e-08	1	chr16	89456408	89456814
peak_93811	59.6995	1.6874	0.25717	6.5614	5.33038e-11	1.03932e-08	1	chr2	85499000	85499524
peak_152276	23.0001	2.47278	0.376915	6.56059	5.35941e-11	1.04381e-08	1	chr6	4637769	4638095
peak_21818	19.3936	3.05197	0.465217	6.56031	5.36966e-11	1.04426e-08	1	chr10	64726470	64726863
peak_44955	25.4069	2.49081	0.379686	6.56019	5.37378e-11	1.04426e-08	1	chr12	129959582	129960008
peak_106318	35.9872	1.96623	0.29979	6.55868	5.42867e-11	1.05375e-08	1	chr20	20019161	20019482
peak_33956	28.7987	2.22379	0.339076	6.5584	5.43872e-11	1.05452e-08	1	chr11	112564317	112564795
peak_134759	58.7138	-1.85669	0.283195	-6.55623	5.51852e-11	1.06879e-08	-1	chr4	82542812	82543725
peak_56462	29.925	2.34727	0.358073	6.55528	5.55376e-11	1.07442e-08	1	chr14	98501360	98501696
peak_14597	32.2294	2.29118	0.349562	6.55444	5.58514e-11	1.07928e-08	1	chr1	207938008	207938437
peak_12848	31.6615	2.41399	0.368323	6.55402	5.601e-11	1.08114e-08	1	chr1	187027263	187027790
peak_90359	39.5222	1.94784	0.297353	6.5506	5.73051e-11	1.10491e-08	1	chr2	33275688	33276122
peak_56042	50.3103	1.67459	0.255668	6.54986	5.75893e-11	1.10916e-08	1	chr14	94345350	94345713
peak_198166	163.107	1.1582	0.176855	6.54886	5.79766e-11	1.11538e-08	1	chrX	108000713	108001801
peak_125381	99.1114	1.27675	0.194976	6.54826	5.82126e-11	1.11868e-08	1	chr3	134597540	134598006
peak_75721	65.9075	-1.62812	0.248829	-6.54311	6.02538e-11	1.15662e-08	-1	chr17	57582886	57583461
peak_123358	23.2277	-2.58221	0.394704	-6.54215	6.06418e-11	1.16265e-08	-1	chr3	108620126	108620650
peak_7983	84.2504	1.43681	0.219628	6.542	6.07022e-11	1.16265e-08	1	chr1	109197267	109197792
peak_51235	21.3241	3.06236	0.468483	6.53675	6.28681e-11	1.20281e-08	1	chr14	34035642	34036060
peak_107335	58.5411	1.61123	0.246509	6.53619	6.31042e-11	1.20599e-08	1	chr20	34314431	34314925
peak_50703	72.8004	1.77882	0.272198	6.53504	6.35942e-11	1.21402e-08	1	chr14	25006884	25007541
peak_112509	141.97	-1.15467	0.176698	-6.53469	6.37393e-11	1.21545e-08	-1	chr21	40337887	40338437
peak_162307	27.1042	2.31864	0.354882	6.53353	6.42358e-11	1.22357e-08	1	chr6	149831308	149831667
peak_15934	26.0567	2.48002	0.379635	6.53263	6.46235e-11	1.22961e-08	1	chr1	225917478	225917935
peak_140521	64.6985	1.49104	0.228359	6.52936	6.60511e-11	1.25539e-08	1	chr5	10556241	10556607
peak_108270	37.4548	2.06568	0.316426	6.52816	6.65829e-11	1.26411e-08	1	chr20	44280392	44280790
peak_127606	64.9913	-1.49816	0.229648	-6.52371	6.8591e-11	1.30081e-08	-1	chr3	161028534	161029159
peak_185454	51.4288	1.68447	0.258325	6.52074	6.99636e-11	1.32539e-08	1	chr8	144005106	144005568
peak_17749	46.6409	1.659	0.254458	6.51973	7.04324e-11	1.33282e-08	1	chr10	3071475	3071795
peak_119608	51.2336	1.67686	0.25724	6.51866	7.09374e-11	1.34091e-08	1	chr3	44993178	44994199
peak_197403	27.5087	2.36905	0.363446	6.51829	7.11129e-11	1.34165e-08	1	chrX	78123148	78123648
peak_18163	66.9322	1.78237	0.273446	6.51817	7.11709e-11	1.34165e-08	1	chr10	6778997	6779417
peak_34328	102.906	1.28097	0.196525	6.51809	7.12086e-11	1.34165e-08	1	chr11	118074781	118075238
peak_140115	76.1796	1.56927	0.240768	6.51777	7.13619e-11	1.34308e-08	1	chr5	3310594	3311469
peak_90910	20.2137	-2.98002	0.457268	-6.51702	7.17201e-11	1.34543e-08	-1	chr2	41456977	41457511
peak_38910	19.3038	3.07961	0.472546	6.51705	7.17029e-11	1.34543e-08	1	chr12	53869533	53869855
peak_109104	34.9391	1.97045	0.302341	6.51731	7.15806e-11	1.34543e-08	1	chr20	50059408	50059807
peak_191057	37.3284	2.04402	0.313657	6.51673	7.18563e-11	1.34653e-08	1	chr9	109251503	109251865
peak_170773	59.3954	1.62153	0.248841	6.51632	7.20542e-11	1.34878e-08	1	chr7	101725986	101726311
peak_63946	81.949	1.62814	0.249872	6.51587	7.22696e-11	1.35136e-08	1	chr15	100335308	100335830
peak_15244	48.4274	-1.81035	0.277897	-6.51444	7.29596e-11	1.36279e-08	-1	chr1	217574311	217575015
peak_162772	45.8242	1.80967	0.277894	6.51208	7.41153e-11	1.38192e-08	1	chr6	155126887	155127452
peak_172683	94.1961	1.37994	0.211907	6.51203	7.41434e-11	1.38192e-08	1	chr7	129958563	129959114
peak_180778	77.4613	-1.48151	0.227557	-6.51049	7.49055e-11	1.39463e-08	-1	chr8	95192961	95193395
peak_167245	45.9006	1.77921	0.27338	6.50819	7.60611e-11	1.41462e-08	1	chr7	44867116	44867784
peak_92322	36.6216	2.10669	0.32372	6.50774	7.62882e-11	1.41732e-08	1	chr2	62578766	62579308
peak_32641	23.535	-3.09233	0.475223	-6.50711	7.66116e-11	1.42029e-08	-1	chr11	80720273	80720606
peak_69533	45.6579	1.66746	0.256252	6.50711	7.66109e-11	1.42029e-08	1	chr16	79658181	79658742
peak_80628	31.0073	-2.59999	0.39959	-6.50665	7.6847e-11	1.42313e-08	-1	chr18	36096959	36097464
peak_107582	20.8158	2.70982	0.416521	6.50583	7.72641e-11	1.42933e-08	1	chr20	36607872	36608189
peak_4326	18.2669	3.18455	0.489537	6.50522	7.7579e-11	1.43362e-08	1	chr1	41880258	41880643
peak_77457	22.8754	2.85515	0.43894	6.50466	7.78716e-11	1.43597e-08	1	chr17	71458340	71458705
peak_116597	140.274	1.48323	0.228025	6.50468	7.78594e-11	1.43597e-08	1	chr3	5023237	5023711
peak_184296	60.8777	1.84879	0.284239	6.50435	7.80298e-11	1.43736e-08	1	chr8	130497701	130498474
peak_53887	32.8993	2.24238	0.344813	6.50317	7.86447e-11	1.44715e-08	1	chr14	68210660	68211324
peak_31395	45.1532	1.90586	0.293108	6.50226	7.91203e-11	1.45435e-08	1	chr11	69281056	69281438
peak_22285	20.8717	2.72782	0.419618	6.50071	7.99412e-11	1.46789e-08	1	chr10	72028115	72028571
peak_198995	31.6582	2.01342	0.309813	6.49883	8.0949e-11	1.48482e-08	1	chrX	128383835	128384419
peak_126080	56.3603	1.56308	0.240614	6.49621	8.23712e-11	1.50931e-08	1	chr3	142850302	142850704
peak_3316	34.3265	2.20863	0.340051	6.495	8.3032e-11	1.51981e-08	1	chr1	31575473	31576094
peak_28443	48.7125	1.77051	0.272618	6.49446	8.33311e-11	1.52368e-08	1	chr11	19380361	19380902
peak_63786	41.0882	-1.90948	0.294071	-6.49325	8.4003e-11	1.53434e-08	-1	chr15	98915298	98915857
peak_76601	66.822	-1.65714	0.25523	-6.49272	8.43017e-11	1.53818e-08	-1	chr17	63752602	63753147
peak_54290	59.7186	-1.95847	0.301817	-6.48894	8.64441e-11	1.57395e-08	-1	chr14	71471560	71472114
peak_196427	50.3129	1.7086	0.263306	6.48901	8.64037e-11	1.57395e-08	1	chrX	48490454	48491099
peak_174504	67.0925	1.40982	0.217335	6.48685	8.76491e-11	1.59422e-08	1	chr7	153518242	153519007
peak_90063	51.0055	1.70493	0.262839	6.4866	8.77942e-11	1.59519e-08	1	chr2	29786283	29786840
peak_46943	109.153	1.31136	0.202183	6.48598	8.81562e-11	1.60009e-08	1	chr13	40536597	40537445
peak_65428	55.4986	1.70177	0.262516	6.48257	9.01745e-11	1.6333e-08	1	chr16	12341461	12341886
peak_189233	151.28	1.3765	0.212334	6.48271	9.00873e-11	1.6333e-08	1	chr9	89686053	89686542
peak_123582	68.7743	1.54221	0.237926	6.4819	9.05761e-11	1.63886e-08	1	chr3	112676782	112677212
peak_174782	39.9171	1.99633	0.308018	6.48121	9.09899e-11	1.64463e-08	1	chr7	156947170	156947691
peak_198402	21.4239	2.72366	0.420331	6.47981	9.1838e-11	1.65823e-08	1	chrX	112865602	112866028
peak_63253	122.713	1.57751	0.243527	6.47774	9.31082e-11	1.67942e-08	1	chr15	92617489	92618016
peak_143836	46.4097	1.86202	0.287517	6.47623	9.4044e-11	1.69453e-08	1	chr5	68683594	68684107
peak_138129	54.7807	-1.74287	0.269147	-6.47552	9.44864e-11	1.70023e-08	-1	chr4	150569120	150569778
peak_173066	25.4299	2.76794	0.427453	6.47541	9.45562e-11	1.70023e-08	1	chr7	134515849	134516239
peak_144306	53.772	2.00643	0.30989	6.47464	9.50392e-11	1.70714e-08	1	chr5	75320881	75321362
peak_61952	47.8382	1.67522	0.258793	6.47322	9.5935e-11	1.72145e-08	1	chr15	80436675	80437077
peak_171703	20.8598	2.96693	0.45846	6.47151	9.70312e-11	1.73932e-08	1	chr7	111930985	111931520
peak_56721	52.5223	1.73289	0.267799	6.47086	9.74447e-11	1.74492e-08	1	chr14	100476325	100476835
peak_150944	38.1309	1.91377	0.295782	6.47022	9.7859e-11	1.75053e-08	1	chr5	173304629	173304973
peak_37026	31.9222	-2.23002	0.344689	-6.46965	9.82319e-11	1.75425e-08	-1	chr12	25524366	25524871
peak_91053	19.6443	2.79491	0.432007	6.46959	9.82691e-11	1.75425e-08	1	chr2	42987102	42987624
peak_198817	33.2072	-2.1958	0.339415	-6.46935	9.84227e-11	1.75519e-08	-1	chrX	122363082	122364078
peak_57384	123.141	1.10338	0.170564	6.46899	9.86584e-11	1.75758e-08	1	chr14	105747960	105748568
peak_51707	150.894	1.16964	0.180844	6.46769	9.9511e-11	1.77095e-08	1	chr14	39203712	39204457
peak_91475	26.6961	2.34205	0.362136	6.46732	9.97569e-11	1.7735e-08	1	chr2	46909697	46910103
peak_110191	74.1934	1.3464	0.208235	6.46575	1.00798e-10	1.79017e-08	1	chr20	58264331	58264746
peak_191667	32.5512	2.06149	0.318883	6.46472	1.01489e-10	1.80061e-08	1	chr9	114621926	114622347
peak_10997	40.574	1.80316	0.279059	6.46158	1.03618e-10	1.8365e-08	1	chr1	165068698	165069132
peak_32637	22.0825	-2.93304	0.454055	-6.45965	1.04945e-10	1.85812e-08	-1	chr11	80693738	80694335
peak_108071	163.968	1.49132	0.230979	6.45652	1.07138e-10	1.89428e-08	1	chr20	41854697	41855212
peak_102523	86.0514	1.31305	0.203372	6.45642	1.07206e-10	1.89428e-08	1	chr2	216775078	216775516
peak_165522	77.283	1.48494	0.230019	6.45572	1.07703e-10	1.89943e-08	1	chr7	25568346	25569204
peak_131935	109.066	1.32753	0.205636	6.4557	1.07717e-10	1.89943e-08	1	chr4	13907192	13907817
peak_63558	79.1057	-1.35682	0.210191	-6.45519	1.08086e-10	1.904e-08	-1	chr15	96325814	96326248
peak_14160	44.8628	1.69746	0.262978	6.45478	1.08377e-10	1.9072e-08	1	chr1	204523841	204524211
peak_192149	515.623	0.897336	0.139027	6.45441	1.08639e-10	1.90986e-08	0	chr9	121286473	121287755
peak_170193	27.9334	2.41356	0.374109	6.45149	1.10753e-10	1.94505e-08	1	chr7	97075721	97076294
peak_134488	48.1426	1.74914	0.271135	6.45117	1.10987e-10	1.9472e-08	1	chr4	77104915	77105406
peak_172897	26.3681	2.21284	0.343176	6.44812	1.13248e-10	1.98484e-08	1	chr7	132138844	132139278
peak_199357	33.0848	2.07561	0.321968	6.44664	1.14355e-10	2.00223e-08	1	chrX	133676346	133676790
peak_98824	25.8775	-2.73726	0.424762	-6.44422	1.16194e-10	2.03238e-08	-1	chr2	163840229	163840827
peak_1404	25.9858	2.49293	0.386902	6.44332	1.16889e-10	2.04248e-08	1	chr1	14742103	14742662
peak_26129	55.5813	1.55509	0.241395	6.44212	1.17812e-10	2.05653e-08	1	chr10	123790052	123790573
peak_181423	111.549	1.33286	0.206939	6.44084	1.18814e-10	2.07194e-08	1	chr8	101063418	101064242
peak_150807	121.332	1.16587	0.181074	6.43861	1.20573e-10	2.10049e-08	1	chr5	172355008	172355486
peak_88927	77.1706	-1.55998	0.242318	-6.43774	1.21266e-10	2.11045e-08	-1	chr2	16817339	16818511
peak_32950	17.8783	3.75345	0.583121	6.43683	1.21998e-10	2.12105e-08	1	chr11	85776893	85777285
peak_185965	82.999	2.33343	0.362535	6.43641	1.22329e-10	2.12256e-08	1	chr9	4832844	4833567
peak_48831	82.7987	1.48698	0.231026	6.43642	1.22323e-10	2.12256e-08	1	chr13	87123948	87124473
peak_59731	63.7465	1.58828	0.246796	6.43559	1.22996e-10	2.13199e-08	1	chr15	57497025	57497528
peak_70757	61.846	1.50911	0.234769	6.42806	1.29242e-10	2.23801e-08	1	chr16	89559074	89559435
peak_53800	63.2816	1.46848	0.228501	6.42658	1.30509e-10	2.2577e-08	1	chr14	67442477	67442916
peak_39604	54.9818	1.76964	0.275383	6.4261	1.30923e-10	2.26261e-08	1	chr12	62799766	62800402
peak_127052	61.3887	1.48153	0.230615	6.42427	1.32503e-10	2.28763e-08	1	chr3	155232516	155232939
peak_173497	46.5003	1.72961	0.269239	6.42405	1.32699e-10	2.28874e-08	1	chr7	139916205	139916830
peak_177594	37.9824	1.82705	0.28442	6.42377	1.32941e-10	2.29063e-08	1	chr8	47002932	47003455
peak_187032	49.0738	1.91362	0.297931	6.42303	1.33587e-10	2.29947e-08	1	chr9	33770348	33770950
peak_191317	35.1915	-2.00078	0.311551	-6.42199	1.34508e-10	2.31303e-08	-1	chr9	111810366	111811032
peak_158487	41.8983	1.84739	0.287721	6.42077	1.35586e-10	2.32925e-08	1	chr6	90222674	90223013
peak_174726	36.9385	1.83001	0.285106	6.41869	1.37448e-10	2.3589e-08	1	chr7	156474170	156474535
peak_189311	78.1661	1.35182	0.210666	6.41685	1.39121e-10	2.38525e-08	1	chr9	90301259	90301641
peak_70637	57.6717	-1.52317	0.237451	-6.41467	1.41132e-10	2.41734e-08	-1	chr16	88731796	88732596
peak_189844	38.8965	1.81365	0.282842	6.41223	1.43407e-10	2.45389e-08	1	chr9	95105535	95105983
peak_1744	19.1886	3.11159	0.485343	6.41111	1.44465e-10	2.46955e-08	1	chr1	17443497	17443879
peak_95113	31.3675	2.05386	0.320479	6.40872	1.46747e-10	2.5061e-08	1	chr2	105403959	105404674
peak_124864	194.455	1.07094	0.167129	6.40786	1.47576e-10	2.51777e-08	1	chr3	129211706	129212282
peak_191337	96.2944	1.59003	0.248159	6.40731	1.48114e-10	2.52446e-08	1	chr9	111959512	111960125
peak_140893	60.8772	1.65488	0.258288	6.4071	1.48312e-10	2.52536e-08	1	chr5	14959392	14959910
peak_11905	38.5136	2.18476	0.341048	6.40602	1.49366e-10	2.54081e-08	1	chr1	176557496	176557853
peak_84746	151.185	1.19565	0.186669	6.40519	1.50184e-10	2.55221e-08	1	chr19	29841246	29842032
peak_156858	17.4019	-3.49812	0.546366	-6.40252	1.52834e-10	2.59471e-08	-1	chr6	54723564	54724309
peak_94523	32.8854	2.24787	0.351255	6.39954	1.55848e-10	2.64329e-08	1	chr2	98216498	98217022
peak_152702	39.5695	1.86643	0.291708	6.39827	1.5715e-10	2.66276e-08	1	chr6	9398010	9398413
peak_121895	28.7093	2.2224	0.347526	6.39492	1.60634e-10	2.71914e-08	1	chr3	73580372	73580793
peak_77486	322.487	0.968781	0.151517	6.39387	1.61744e-10	2.73525e-08	0	chr17	72151509	72152174
peak_6262	16.2801	3.33833	0.522479	6.38942	1.66521e-10	2.81202e-08	1	chr1	70328277	70328753
peak_54178	192.447	1.14304	0.178898	6.38934	1.66607e-10	2.81202e-08	1	chr14	70254637	70255729
peak_49861	76.0881	1.6002	0.250521	6.3875	1.68623e-10	2.84327e-08	1	chr13	110908522	110908987
peak_157354	32.4061	2.12603	0.3329	6.3864	1.69837e-10	2.86096e-08	1	chr6	70398725	70399537
peak_191310	74.5605	1.54754	0.242426	6.38354	1.73035e-10	2.91199e-08	1	chr9	111743297	111743678
peak_159877	26.1434	2.17219	0.340424	6.38085	1.76113e-10	2.96092e-08	1	chr6	113693893	113694579
peak_101349	69.6394	1.3794	0.216224	6.37951	1.77659e-10	2.98402e-08	1	chr2	200944355	200945334
peak_34476	55.813	1.63846	0.256852	6.37899	1.78255e-10	2.99113e-08	1	chr11	119166320	119166774
peak_59335	192.046	1.2009	0.188275	6.37846	1.78876e-10	2.99864e-08	1	chr15	51796702	51797448
peak_69136	114.495	1.20315	0.188655	6.37755	1.79944e-10	3.01363e-08	1	chr16	75108775	75109379
peak_4802	83.899	1.41425	0.221762	6.37732	1.80218e-10	3.01531e-08	1	chr1	46611707	46612232
peak_149439	59.0891	1.54922	0.242947	6.3768	1.80823e-10	3.02251e-08	1	chr5	150642527	150643038
peak_127817	19.366	-2.97713	0.466939	-6.37585	1.81954e-10	3.0385e-08	-1	chr3	164243965	164244555
peak_7945	76.7636	-1.41791	0.222413	-6.37512	1.82823e-10	3.05007e-08	-1	chr1	108813282	108813740
peak_112326	62.4701	1.46534	0.23002	6.37046	1.88459e-10	3.14106e-08	1	chr21	38798515	38798846
peak_168482	26.0364	2.38017	0.373787	6.36771	1.91867e-10	3.19479e-08	1	chr7	72244981	72245441
peak_149175	45.8157	1.68803	0.265119	6.36707	1.92678e-10	3.20523e-08	1	chr5	148776787	148777164
peak_15914	34.9691	1.97642	0.310479	6.36573	1.94367e-10	3.23022e-08	1	chr1	225817628	225818007
peak_195572	39.3999	1.9614	0.308223	6.36357	1.97117e-10	3.27278e-08	1	chrX	23901060	23901410
peak_119339	42.6289	1.94438	0.305565	6.36323	1.97551e-10	3.27685e-08	1	chr3	41101994	41102557
peak_110155	91.6091	1.50599	0.236847	6.35847	2.03773e-10	3.37682e-08	1	chr20	58014564	58014985
peak_175335	20.0648	2.70541	0.425502	6.35816	2.04182e-10	3.38036e-08	1	chr8	6900858	6901347
peak_30897	148.239	1.12076	0.176289	6.3575	2.05064e-10	3.39173e-08	1	chr11	65555662	65556218
peak_182708	30.419	-2.22619	0.350197	-6.35696	2.05786e-10	3.40044e-08	-1	chr8	116354264	116354812
peak_100762	75.5355	-1.35538	0.213331	-6.35339	2.1062e-10	3.477e-08	-1	chr2	191329761	191330242
peak_147626	35.9629	1.8402	0.289652	6.35315	2.1095e-10	3.47913e-08	1	chr5	132381643	132381991
peak_19724	36.5865	2.03191	0.319853	6.35262	2.11673e-10	3.48773e-08	1	chr10	27865168	27865819
peak_142207	37.1675	1.86584	0.293762	6.35151	2.13207e-10	3.50968e-08	1	chr5	38872139	38872599
peak_80461	61.304	1.40167	0.220728	6.35018	2.15059e-10	3.5368e-08	1	chr18	32661606	32662340
peak_184494	112.805	1.53635	0.241964	6.34951	2.16003e-10	3.54896e-08	1	chr8	133182421	133182888
peak_27858	17.9858	3.19036	0.502498	6.349	2.16722e-10	3.5574e-08	1	chr11	12164065	12164524
peak_185374	75.3898	1.4734	0.232121	6.34756	2.18762e-10	3.58749e-08	1	chr8	143454514	143454987
peak_68951	18.8374	3.08775	0.486468	6.34729	2.1914e-10	3.5903e-08	1	chr16	73082549	73083015
peak_32491	120.897	-1.28005	0.201697	-6.3464	2.20412e-10	3.59955e-08	-1	chr11	79059830	79060827
peak_23657	16.7818	-3.32658	0.524169	-6.34638	2.20435e-10	3.59955e-08	-1	chr10	91555426	91555790
peak_180762	35.248	2.20223	0.347033	6.34588	2.21159e-10	3.59955e-08	1	chr8	95088913	95089309
peak_177932	56.2541	1.5436	0.243243	6.34591	2.2112e-10	3.59955e-08	1	chr8	52695293	52695804
peak_109969	198.526	1.18284	0.18639	6.34604	2.20928e-10	3.59955e-08	1	chr20	56829355	56830114
peak_104272	290.139	1.13113	0.178237	6.34624	2.20645e-10	3.59955e-08	1	chr2	237500586	237501440
peak_76269	254.963	1.02623	0.16171	6.34612	2.20815e-10	3.59955e-08	1	chr17	61294781	61295522
peak_183758	129.534	1.60627	0.253129	6.34565	2.21484e-10	3.60146e-08	1	chr8	125686223	125686867
peak_156878	30.0569	2.2567	0.355671	6.34492	2.22546e-10	3.61534e-08	1	chr6	54892794	54893274
peak_75918	165.58	-1.24014	0.195479	-6.34415	2.2366e-10	3.63004e-08	-1	chr17	58957379	58958018
peak_63462	27.8589	2.59855	0.409819	6.34074	2.28664e-10	3.70431e-08	1	chr15	95252388	95252924
peak_6794	37.3492	1.90264	0.300063	6.34079	2.28588e-10	3.70431e-08	1	chr1	85289468	85289877
peak_187750	24.2246	2.66858	0.421024	6.3383	2.32314e-10	3.75992e-08	1	chr9	69431710	69432239
peak_174820	95.1922	1.3393	0.211346	6.33703	2.34244e-10	3.78763e-08	1	chr7	157285971	157286418
peak_47396	34.476	-2.12603	0.335511	-6.3367	2.34742e-10	3.79215e-08	-1	chr13	45524088	45524814
peak_129308	69.3907	-1.65206	0.260731	-6.33627	2.35387e-10	3.79902e-08	-1	chr3	184011126	184011661
peak_156353	20.997	2.90948	0.459208	6.33585	2.36029e-10	3.80412e-08	1	chr6	46993855	46994211
peak_88153	67.117	1.49008	0.235189	6.33567	2.36307e-10	3.80412e-08	1	chr2	8598210	8598663
peak_117208	123.086	1.13965	0.179882	6.33551	2.36559e-10	3.80412e-08	1	chr3	12229834	12230336
peak_41687	199.141	1.07881	0.170281	6.33549	2.36581e-10	3.80412e-08	1	chr12	93563701	93564579
peak_170980	20.9479	2.6606	0.420005	6.33469	2.37819e-10	3.82048e-08	1	chr7	103691328	103691720
peak_21190	25.0326	2.2524	0.355628	6.33359	2.39525e-10	3.84434e-08	1	chr10	51833004	51833449
peak_7938	46.2387	1.62101	0.255986	6.33243	2.41334e-10	3.86979e-08	1	chr1	108719891	108720504
peak_142719	46.561	1.84435	0.291267	6.33216	2.41755e-10	3.87295e-08	1	chr5	53512496	53513008
peak_162512	130.902	-1.27767	0.201821	-6.33072	2.44023e-10	3.90568e-08	-1	chr6	151633347	151634247
peak_65879	87.5329	1.24038	0.195965	6.3296	2.45797e-10	3.93044e-08	1	chr16	17312040	17312435
peak_116547	70.1353	-1.46272	0.231104	-6.32927	2.46328e-10	3.9353e-08	-1	chr3	4688332	4688794
peak_78720	28.5567	2.12902	0.336559	6.32584	2.51855e-10	4.01731e-08	1	chr17	81685147	81685477
peak_154386	68.705	1.49309	0.236031	6.3258	2.51925e-10	4.01731e-08	1	chr6	28947794	28948286
peak_124396	48.175	1.61584	0.255489	6.32449	2.54068e-10	4.04776e-08	1	chr3	125067129	125067517
peak_169166	28.3288	2.12375	0.335811	6.32423	2.54502e-10	4.05095e-08	1	chr7	80912926	80913328
peak_175973	26.5672	2.27976	0.36059	6.32231	2.57674e-10	4.09768e-08	1	chr8	18562413	18562753
peak_188936	132.729	1.29787	0.205316	6.32131	2.59352e-10	4.12059e-08	1	chr9	86741248	86741854
peak_9845	32.2961	2.0158	0.3189	6.32111	2.59683e-10	4.12207e-08	1	chr1	152182890	152183229
peak_107642	32.158	2.23751	0.354002	6.32062	2.60517e-10	4.13152e-08	1	chr20	37294953	37295320
peak_114588	48.8754	1.73561	0.274614	6.32019	2.61235e-10	4.13911e-08	1	chr22	30609196	30609683
peak_135595	45.175	1.94798	0.308251	6.31946	2.62487e-10	4.15516e-08	1	chr4	98430666	98431105
peak_185561	114.974	1.17219	0.185511	6.31873	2.63726e-10	4.17097e-08	1	chr8	144767355	144768074
peak_18311	17.9747	2.88275	0.456524	6.31457	2.70914e-10	4.28074e-08	1	chr10	8219279	8219770
peak_147780	43.1563	1.76192	0.279088	6.31312	2.73469e-10	4.31718e-08	1	chr5	133664347	133664833
peak_191213	22.8179	2.87352	0.455348	6.31059	2.77965e-10	4.38417e-08	1	chr9	110545710	110546127
peak_86941	58.8175	1.72876	0.273975	6.30993	2.79168e-10	4.39912e-08	1	chr19	50003900	50004401
peak_41928	66.6771	1.46972	0.232953	6.3091	2.80659e-10	4.41861e-08	1	chr12	96073320	96073870
peak_16734	52.3668	1.57675	0.249983	6.30742	2.83733e-10	4.46294e-08	1	chr1	234866174	234866718
peak_107222	44.4845	1.72905	0.274146	6.30705	2.84412e-10	4.46957e-08	1	chr20	33273285	33273919
peak_38745	70.3673	1.33515	0.21183	6.30293	2.92068e-10	4.58573e-08	1	chr12	52687853	52688260
peak_183590	254.393	1.59152	0.25257	6.30133	2.95098e-10	4.62911e-08	1	chr8	124629542	124630126
peak_70055	32.3248	2.1948	0.34833	6.30092	2.95875e-10	4.6371e-08	1	chr16	84478540	84478960
peak_14974	66.8285	1.39607	0.221574	6.30069	2.96326e-10	4.63997e-08	1	chr1	214439454	214440055
peak_3107	64.2529	1.49298	0.237021	6.29894	2.99694e-10	4.68849e-08	1	chr1	29569958	29570500
peak_71930	91.2	1.28521	0.204056	6.29834	3.00848e-10	4.70229e-08	1	chr17	9802167	9803076
peak_160899	111.242	1.37797	0.218845	6.29655	3.04339e-10	4.75257e-08	1	chr6	131863913	131864352
peak_44477	32.5211	2.03925	0.323881	6.29629	3.04848e-10	4.75623e-08	1	chr12	122942593	122942948
peak_125751	54.7045	1.49853	0.238008	6.29613	3.05171e-10	4.75698e-08	1	chr3	139302233	139302634
peak_199396	52.4572	1.81478	0.288261	6.29561	3.06199e-10	4.76873e-08	1	chrX	134315719	134316325
peak_41110	74.2408	-1.5005	0.238351	-6.29532	3.06774e-10	4.77339e-08	-1	chr12	82931168	82932036
peak_123305	32.0505	-2.31822	0.368288	-6.29457	3.08243e-10	4.79195e-08	-1	chr3	107986440	107986855
peak_187915	48.7254	1.70648	0.271111	6.29439	3.08615e-10	4.79343e-08	1	chr9	72025458	72026338
peak_62015	23.4659	2.36887	0.376372	6.29395	3.0948e-10	4.80256e-08	1	chr15	80842214	80842577
peak_89934	43.0383	1.73546	0.275791	6.29265	3.12083e-10	4.83863e-08	1	chr2	28583961	28584598
peak_28433	89.2271	1.27259	0.202259	6.29185	3.13706e-10	4.85944e-08	1	chr11	19276709	19277827
peak_9896	86.1592	1.3347	0.212139	6.29163	3.14155e-10	4.86205e-08	1	chr1	152743156	152743865
peak_33993	60.6027	1.52286	0.242124	6.28959	3.18304e-10	4.92188e-08	1	chr11	113384547	113385038
peak_81069	45.32	1.82886	0.290791	6.28926	3.18989e-10	4.92807e-08	1	chr18	48227156	48227668
peak_184566	158.368	1.30865	0.208101	6.28852	3.20505e-10	4.94708e-08	1	chr8	133674451	133675413
peak_116832	36.2895	2.12341	0.337687	6.28809	3.21391e-10	4.95635e-08	1	chr3	9079618	9080469
peak_42505	56.7406	1.6467	0.261949	6.28634	3.25038e-10	5.00813e-08	1	chr12	103848156	103848602
peak_78799	85.0363	1.37227	0.218336	6.28514	3.27548e-10	5.04232e-08	1	chr17	82246612	82247108
peak_25544	18.2825	2.85241	0.453851	6.2849	3.28071e-10	5.0459e-08	1	chr10	116748079	116748410
peak_148520	17.8576	2.86718	0.45624	6.28437	3.29188e-10	5.05858e-08	1	chr5	140610203	140610593
peak_199770	35.1014	2.3954	0.381295	6.28228	3.33653e-10	5.12265e-08	1	chrX	140459516	140460000
peak_46904	41.6371	1.69607	0.270054	6.28049	3.37499e-10	5.17711e-08	1	chr13	40131245	40131624
peak_173294	26.4301	2.18463	0.347868	6.28006	3.38449e-10	5.1871e-08	1	chr7	137882177	137882553
peak_26321	33.6138	1.9163	0.305193	6.27898	3.40803e-10	5.21856e-08	1	chr10	125569472	125569916
peak_54605	36.1242	-2.0508	0.326684	-6.27763	3.43782e-10	5.25954e-08	-1	chr14	74508351	74508725
peak_179209	29.5544	2.14464	0.341662	6.27707	3.45007e-10	5.27362e-08	1	chr8	73965906	73966523
peak_149833	22.7692	2.46283	0.392386	6.27656	3.46149e-10	5.28641e-08	1	chr5	155884015	155884464
peak_107417	95.9155	1.19892	0.19104	6.27575	3.4795e-10	5.30924e-08	1	chr20	35305672	35306088
peak_172514	68.4883	1.73126	0.275924	6.27443	3.50916e-10	5.34978e-08	1	chr7	128236877	128237426
peak_172274	51.1327	1.73238	0.276124	6.27392	3.52067e-10	5.36261e-08	1	chr7	123570361	123570784
peak_73740	24.9539	2.22509	0.354667	6.27374	3.52478e-10	5.36417e-08	1	chr17	37818684	37819140
peak_192154	114.155	1.39463	0.22232	6.27307	3.53989e-10	5.38243e-08	1	chr9	121322181	121322690
peak_56080	42.3304	-1.6947	0.27017	-6.27272	3.54794e-10	5.38994e-08	-1	chr14	94636700	94637403
peak_105773	40.5344	2.17387	0.346588	6.27219	3.56004e-10	5.39498e-08	1	chr20	13800717	13801151
peak_192556	40.6962	1.80777	0.28822	6.2722	3.55991e-10	5.39498e-08	1	chr9	124733892	124734518
peak_192783	130.055	1.42834	0.227727	6.27217	3.56059e-10	5.39498e-08	1	chr9	126791351	126791923
peak_113359	32.1421	2.56442	0.408872	6.27192	3.56616e-10	5.3987e-08	1	chr22	17267953	17268404
peak_59554	65.8295	1.65144	0.263378	6.27021	3.60551e-10	5.45351e-08	1	chr15	53910129	53910576
peak_150783	46.5211	1.71297	0.273225	6.26944	3.62341e-10	5.4758e-08	1	chr5	172128738	172129157
peak_77582	51.7302	1.85746	0.29628	6.26926	3.6277e-10	5.47751e-08	1	chr17	72974606	72975241
peak_89630	79.0656	1.36762	0.218217	6.26725	3.67479e-10	5.54378e-08	1	chr2	25977739	25978270
peak_96995	19.4316	2.69134	0.429453	6.2669	3.68302e-10	5.55137e-08	1	chr2	134406353	134406728
peak_23823	24.1547	2.31563	0.369527	6.26649	3.69281e-10	5.56129e-08	1	chr10	93424989	93425460
peak_198120	50.2963	1.65074	0.263495	6.2648	3.73294e-10	5.61685e-08	1	chrX	107571601	107571982
peak_13039	29.51	-2.57071	0.410373	-6.26434	3.74419e-10	5.62889e-08	-1	chr1	191152727	191154008
peak_158900	31.8002	2.35048	0.375366	6.26183	3.80477e-10	5.70511e-08	1	chr6	99761628	99762151
peak_12027	33.5303	1.99964	0.319325	6.26208	3.79879e-10	5.70511e-08	1	chr1	178126703	178127259
peak_125827	76.8354	1.83909	0.293693	6.26194	3.80211e-10	5.70511e-08	1	chr3	140223580	140224075
peak_158979	22.4252	2.94728	0.470688	6.26164	3.80946e-10	5.70721e-08	1	chr6	100663251	100663633
peak_177813	20.1049	-2.88495	0.460847	-6.26012	3.84685e-10	5.75825e-08	-1	chr8	49797874	49798289
peak_54887	65.7328	1.72349	0.275353	6.2592	3.86952e-10	5.78719e-08	1	chr14	76959234	76959698
peak_167549	84.1235	1.54283	0.246552	6.25764	3.90857e-10	5.84055e-08	1	chr7	47873649	47874213
peak_13397	35.062	1.94473	0.310803	6.25711	3.92167e-10	5.85508e-08	1	chr1	198443387	198443780
peak_35127	67.6979	1.56962	0.250876	6.25657	3.93538e-10	5.87049e-08	1	chr11	129439964	129440513
peak_76446	114.722	-1.13516	0.181458	-6.25578	3.95546e-10	5.89031e-08	-1	chr17	62652958	62653629
peak_32741	80.6939	1.5404	0.246232	6.25591	3.95208e-10	5.89031e-08	1	chr11	83044938	83045693
peak_184022	60.1563	1.48686	0.237698	6.25525	3.96879e-10	5.90001e-08	1	chr8	127899313	127899744
peak_121748	103.2	1.14153	0.182489	6.25532	3.967e-10	5.90001e-08	1	chr3	71982578	71983062
peak_166212	56.9969	1.51079	0.241583	6.2537	4.00844e-10	5.95386e-08	1	chr7	32668658	32669555
peak_84363	61.7554	1.44072	0.230394	6.25329	4.01903e-10	5.96447e-08	1	chr19	18319598	18320124
peak_75919	261.822	-1.17939	0.188678	-6.25079	4.08384e-10	6.05547e-08	-1	chr17	58960003	58960610
peak_116518	80.0975	-1.28713	0.205927	-6.25041	4.09378e-10	6.06502e-08	-1	chr3	4438255	4438727
peak_162753	52.8392	1.60679	0.257101	6.24963	4.1143e-10	6.09022e-08	1	chr6	154882083	154882782
peak_51042	31.8506	2.30183	0.36836	6.24887	4.13435e-10	6.11468e-08	1	chr14	31865225	31865949
peak_181379	27.968	-2.17823	0.348626	-6.24803	4.15657e-10	6.1423e-08	-1	chr8	100806039	100806365
peak_34319	51.622	1.56232	0.250171	6.24501	4.23783e-10	6.25705e-08	1	chr11	118012060	118012515
peak_7362	16.7914	-3.17836	0.508968	-6.24472	4.24553e-10	6.26309e-08	-1	chr1	96059669	96060185
peak_160059	40.8009	1.91819	0.307193	6.24425	4.25838e-10	6.2767e-08	1	chr6	117414767	117415213
peak_87067	128.657	1.18165	0.189254	6.2437	4.27332e-10	6.29337e-08	1	chr19	50969267	50969791
peak_54077	56.9379	1.44058	0.230787	6.24202	4.31943e-10	6.35588e-08	1	chr14	69532607	69533284
peak_143547	20.0724	2.63148	0.421593	6.24175	4.32701e-10	6.36163e-08	1	chr5	64766022	64766485
peak_104185	152.228	1.11414	0.178508	6.24141	4.33636e-10	6.36997e-08	1	chr2	236731756	236732488
peak_93831	17.7098	2.84375	0.455792	6.23915	4.39968e-10	6.45751e-08	1	chr2	85610180	85610490
peak_18199	51.7285	2.02576	0.324721	6.23845	4.41933e-10	6.48086e-08	1	chr10	7257263	7257686
peak_179456	30.0435	2.10143	0.336876	6.238	4.43214e-10	6.49415e-08	1	chr8	80147340	80147769
peak_126077	27.5674	2.33193	0.373849	6.23762	4.44292e-10	6.50445e-08	1	chr3	142808098	142808502
peak_55611	127.709	1.18251	0.189742	6.2322	4.59921e-10	6.72758e-08	1	chr14	90624222	90625317
peak_153514	60.8907	2.15303	0.345478	6.23203	4.60427e-10	6.7293e-08	1	chr6	17865737	17866235
peak_78965	30.3939	2.31561	0.371655	6.23054	4.64832e-10	6.78796e-08	1	chr18	395794	396284
peak_38649	43.7717	1.95512	0.313826	6.22996	4.66568e-10	6.80758e-08	1	chr12	52075049	52075709
peak_47694	70.3262	1.39526	0.223977	6.22947	4.68021e-10	6.82304e-08	1	chr13	49313762	49314299
peak_61968	20.4733	2.53844	0.407518	6.22902	4.69361e-10	6.83682e-08	1	chr15	80582033	80582392
peak_109227	150.724	1.19219	0.191424	6.22798	4.72498e-10	6.87673e-08	1	chr20	50715697	50716082
peak_180219	15.1173	3.31627	0.532495	6.22778	4.7308e-10	6.87943e-08	1	chr8	90125913	90126399
peak_123135	64.6338	1.6154	0.259445	6.22637	4.77368e-10	6.93596e-08	1	chr3	105792222	105792880
peak_59966	39.6283	1.69262	0.271856	6.22615	4.78039e-10	6.93989e-08	1	chr15	60391042	60391509
peak_170905	202.82	1.32255	0.212431	6.22578	4.79158e-10	6.95032e-08	1	chr7	102875755	102876286
peak_112265	98.4551	1.48388	0.238366	6.22522	4.80892e-10	6.96964e-08	1	chr21	38343623	38344164
peak_172643	83.3	1.46843	0.235939	6.2238	4.85266e-10	7.02715e-08	1	chr7	129569810	129570315
peak_126658	26.8173	-2.39118	0.384251	-6.22297	4.87828e-10	7.05246e-08	-1	chr3	150737222	150737689
peak_11568	65.6006	1.81321	0.291372	6.22302	4.87668e-10	7.05246e-08	1	chr1	172360500	172360939
peak_87090	38.937	2.03194	0.326576	6.22195	4.91014e-10	7.09262e-08	1	chr19	51110355	51110734
peak_73741	23.7081	2.25933	0.363319	6.21858	5.01686e-10	7.24073e-08	1	chr17	37824852	37825258
peak_26564	65.6202	1.34144	0.215783	6.21663	5.07961e-10	7.32521e-08	1	chr10	128629310	128629781
peak_104892	75.1581	1.33471	0.214723	6.21598	5.10044e-10	7.34913e-08	1	chr20	1415835	1416367
peak_11963	53.2456	-1.64292	0.264319	-6.21566	5.11084e-10	7.35799e-08	-1	chr1	177419598	177420534
peak_149225	130.032	1.44881	0.2331	6.21541	5.11892e-10	7.36352e-08	1	chr5	149134333	149134844
peak_25611	57.5151	1.5473	0.248996	6.21417	5.15978e-10	7.41614e-08	1	chr10	117461770	117462304
peak_63444	34.1942	2.03746	0.327962	6.21247	5.21573e-10	7.49034e-08	1	chr15	95018934	95019659
peak_26081	35.2839	2.1517	0.346404	6.21154	5.24686e-10	7.52099e-08	1	chr10	123331460	123331955
peak_100329	63.5009	1.36325	0.219474	6.21144	5.25009e-10	7.52099e-08	1	chr2	185583238	185584004
peak_108621	79.3225	1.27185	0.204753	6.21164	5.24354e-10	7.52099e-08	1	chr20	47029931	47030730
peak_89849	58.5202	1.67666	0.269983	6.21025	5.29018e-10	7.57216e-08	1	chr2	27720074	27720485
peak_85830	109.083	1.55237	0.249997	6.20956	5.31342e-10	7.59915e-08	1	chr19	41792406	41793025
peak_128449	73.9872	1.38582	0.223189	6.20918	5.32627e-10	7.61125e-08	1	chr3	172203869	172204313
peak_177942	73.446	1.52926	0.246415	6.20603	5.43398e-10	7.75877e-08	1	chr8	52764276	52764781
peak_23321	24.4314	2.79764	0.450816	6.20571	5.44495e-10	7.76804e-08	1	chr10	86410105	86410832
peak_168633	72.8187	1.28487	0.207108	6.20384	5.51002e-10	7.85441e-08	1	chr7	74079217	74079707
peak_20597	95.2736	1.3176	0.21239	6.20366	5.51665e-10	7.85739e-08	1	chr10	42960228	42960884
peak_136829	61.1648	1.39695	0.225199	6.20317	5.53367e-10	7.87099e-08	1	chr4	123478717	123479363
peak_121214	128.666	1.33718	0.215566	6.20313	5.53527e-10	7.87099e-08	1	chr3	64317041	64317384
peak_70666	93.7902	1.28542	0.207251	6.20224	5.56654e-10	7.90896e-08	1	chr16	88907819	88908254
peak_162494	23.6661	-2.37423	0.382853	-6.20143	5.59513e-10	7.94306e-08	-1	chr6	151436218	151436982
peak_174389	72.0735	1.42589	0.229946	6.20099	5.611e-10	7.95909e-08	1	chr7	151917762	151918736
peak_80881	41.6588	1.78571	0.288023	6.19988	5.65047e-10	8.00197e-08	1	chr18	45617296	45617937
peak_33036	50.2733	1.61311	0.260179	6.20001	5.64591e-10	8.00197e-08	1	chr11	86486535	86486919
peak_165185	71.2601	1.50586	0.24289	6.19975	5.65519e-10	8.00211e-08	1	chr7	21011147	21011616
peak_127485	108.615	1.11677	0.18014	6.19949	5.66465e-10	8.00897e-08	1	chr3	159765000	159765957
peak_68678	70.8676	1.30393	0.210377	6.19808	5.7156e-10	8.07441e-08	1	chr16	70162057	70162486
peak_91503	29.0112	2.08676	0.336698	6.19772	5.72884e-10	8.08653e-08	1	chr2	47088969	47089407
peak_139984	194.324	1.1471	0.185128	6.19624	5.78275e-10	8.14935e-08	1	chr5	1555057	1555830
peak_192786	135.541	1.08785	0.175564	6.19632	5.78e-10	8.14935e-08	1	chr9	126805763	126806205
peak_95787	24.5502	2.22303	0.358851	6.19486	5.83376e-10	8.21455e-08	1	chr2	113858784	113859120
peak_71055	54.8051	-1.53704	0.248125	-6.1946	5.84336e-10	8.21684e-08	-1	chr17	2011326	2012093
peak_2429	34.5687	1.99631	0.322274	6.19445	5.84897e-10	8.21684e-08	1	chr1	23592623	23593358
peak_76275	209.653	1.78295	0.287831	6.19443	5.8496e-10	8.21684e-08	1	chr17	61337867	61338282
peak_75110	16.7478	3.46367	0.559236	6.19358	5.88114e-10	8.25445e-08	1	chr17	50371596	50371996
peak_38111	15.4692	3.59424	0.580338	6.19335	5.8897e-10	8.25978e-08	1	chr12	47297395	47297812
peak_76156	185.443	1.30105	0.210104	6.19238	5.92627e-10	8.30434e-08	1	chr17	60563716	60564128
peak_89431	40.2023	1.92646	0.311124	6.19194	5.94285e-10	8.32086e-08	1	chr2	23651191	23651691
peak_105461	22.0285	2.84894	0.460137	6.1915	5.95941e-10	8.33731e-08	1	chr20	9059868	9060324
peak_165155	37.3953	1.94618	0.314354	6.19105	5.97657e-10	8.35456e-08	1	chr7	20340796	20341262
peak_96902	22.9083	2.28879	0.36971	6.19078	5.98681e-10	8.36214e-08	1	chr2	133361970	133362456
peak_9799	29.7034	2.35238	0.380061	6.18947	6.03666e-10	8.42497e-08	1	chr1	151886945	151887474
peak_89114	33.4073	3.12533	0.505	6.18878	6.06316e-10	8.45516e-08	1	chr2	19228647	19229349
peak_153315	39.1151	-1.99991	0.323189	-6.18804	6.0915e-10	8.48784e-08	-1	chr6	15817085	15817636
peak_60989	47.4053	1.73609	0.280562	6.18792	6.09641e-10	8.48787e-08	1	chr15	71237460	71238038
peak_129424	33.3734	2.55688	0.413254	6.18718	6.12496e-10	8.52077e-08	1	chr3	184766557	184766949
peak_46937	72.1072	1.60833	0.259959	6.18686	6.13731e-10	8.5311e-08	1	chr13	40453237	40454040
peak_64707	70.3691	-1.80962	0.292511	-6.18649	6.15174e-10	8.53747e-08	-1	chr16	4152125	4152796
peak_110198	36.7572	2.18315	0.352885	6.18658	6.14816e-10	8.53747e-08	1	chr20	58312854	58313226
peak_168883	66.9182	-1.42495	0.230348	-6.18606	6.16866e-10	8.55411e-08	-1	chr7	76509943	76510785
peak_112430	29.3789	2.5916	0.419023	6.18486	6.21584e-10	8.61264e-08	1	chr21	39633819	39634190
peak_66765	32.5119	1.97706	0.319941	6.17946	6.43213e-10	8.90095e-08	1	chr16	27839394	27839786
peak_155286	46.6627	1.86894	0.302446	6.17941	6.43419e-10	8.90095e-08	1	chr6	36711768	36712442
peak_4828	26.9724	2.37543	0.384425	6.17917	6.44383e-10	8.90718e-08	1	chr1	46830669	46831086
peak_94937	21.6378	2.46539	0.399081	6.17767	6.50539e-10	8.9851e-08	1	chr2	102439330	102439683
peak_194051	127.915	-1.12733	0.182517	-6.17656	6.55128e-10	9.03844e-08	-1	chr9	136171067	136171987
peak_61880	26.6166	2.14417	0.34715	6.17649	6.55443e-10	9.03844e-08	1	chr15	79640200	79640652
peak_176736	26.2184	2.17858	0.352779	6.17546	6.5969e-10	9.08978e-08	1	chr8	28005427	28005843
peak_74756	127.23	1.08175	0.17521	6.17402	6.65768e-10	9.16623e-08	1	chr17	47820022	47820788
peak_141489	34.3397	-2.07251	0.335726	-6.17322	6.69148e-10	9.20547e-08	-1	chr5	28215076	28215599
peak_97210	53.1953	-1.52814	0.247729	-6.1686	6.88975e-10	9.4707e-08	-1	chr2	137490404	137491354
peak_34987	22.0596	2.35058	0.381077	6.16826	6.90462e-10	9.48362e-08	1	chr11	126353878	126354227
peak_179871	80.6831	-1.2863	0.208548	-6.16788	6.92133e-10	9.49905e-08	-1	chr8	86341630	86341992
peak_54008	51.7672	1.50249	0.243615	6.16748	6.93857e-10	9.51517e-08	1	chr14	69005624	69006108
peak_59414	42.9353	2.29666	0.372411	6.167	6.95991e-10	9.52552e-08	1	chr15	52334484	52335066
peak_129221	81.1114	1.30374	0.211406	6.167	6.95996e-10	9.52552e-08	1	chr3	183265980	183266398
peak_183756	189.911	1.12699	0.182747	6.16694	6.9626e-10	9.52552e-08	1	chr8	125664205	125665004
peak_160467	28.9905	2.07111	0.33599	6.16419	7.08466e-10	9.68487e-08	1	chr6	125586113	125586433
peak_49530	51.1675	-1.53952	0.249765	-6.16387	7.09895e-10	9.69675e-08	-1	chr13	105904027	105904823
peak_123496	55.8463	1.75584	0.28488	6.16344	7.11795e-10	9.71505e-08	1	chr3	111676569	111677061
peak_101875	58.077	1.61945	0.262758	6.16329	7.12469e-10	9.7166e-08	1	chr2	207616931	207618009
peak_162219	27.232	2.71678	0.440843	6.16269	7.15172e-10	9.74579e-08	1	chr6	148857728	148858307
peak_18026	71.3202	1.31636	0.213612	6.16242	7.1643e-10	9.75527e-08	1	chr10	5545936	5546321
peak_192569	86.5371	1.21159	0.196615	6.16225	7.17199e-10	9.75807e-08	1	chr9	124818606	124819315
peak_74175	23.0648	2.30153	0.373634	6.15985	7.28136e-10	9.89911e-08	1	chr17	42133617	42134065
peak_41457	18.7069	3.92258	0.63701	6.1578	7.37612e-10	1.00201e-07	1	chr12	90234428	90234869
peak_79061	20.932	-2.54372	0.413142	-6.15699	7.41391e-10	1.00635e-07	-1	chr18	2191246	2191774
peak_31560	96.8672	1.20552	0.195864	6.1549	7.51251e-10	1.01894e-07	1	chr11	70482094	70482629
peak_126714	20.4921	2.83857	0.461215	6.15455	7.52899e-10	1.02038e-07	1	chr3	151178285	151178730
peak_34001	19.7658	3.00527	0.488338	6.15408	7.55124e-10	1.02202e-07	1	chr11	113505875	113506558
peak_174372	138.899	1.20318	0.19551	6.15405	7.55292e-10	1.02202e-07	1	chr7	151796401	151797271
peak_181441	19.1793	-2.78711	0.452969	-6.15297	7.60464e-10	1.02822e-07	-1	chr8	101157634	101157909
peak_55492	20.6474	2.44459	0.397324	6.15264	7.62023e-10	1.02952e-07	1	chr14	89508089	89508464
peak_124086	16.0826	3.00373	0.488265	6.15184	7.65878e-10	1.03392e-07	1	chr3	122366469	122366786
peak_108700	488	-1.29413	0.210393	-6.151	7.69964e-10	1.03783e-07	-1	chr20	47506372	47506793
peak_43650	69.9779	1.31942	0.214505	6.151	7.69969e-10	1.03783e-07	1	chr12	115840171	115840627
peak_108798	517.28	-0.978888	0.159176	-6.14973	7.76164e-10	1.04537e-07	0	chr20	48075729	48076617
peak_63634	60.4765	1.68049	0.273277	6.1494	7.77773e-10	1.04672e-07	1	chr15	97691778	97692300
peak_32461	88.8578	1.92744	0.313452	6.14908	7.79354e-10	1.04803e-07	1	chr11	78796928	78797385
peak_101904	25.6695	2.61118	0.424693	6.1484	7.827e-10	1.05172e-07	1	chr2	207805828	207806215
peak_125635	44.3297	1.85747	0.302126	6.148	7.84671e-10	1.05355e-07	1	chr3	138079056	138079386
peak_943	112.937	1.18828	0.193288	6.14775	7.85922e-10	1.05441e-07	1	chr1	9472906	9473475
peak_6541	26.8581	-2.29095	0.372879	-6.14395	8.04965e-10	1.07746e-07	-1	chr1	80130638	80131221
peak_31663	18.37	2.77356	0.451425	6.14402	8.04586e-10	1.07746e-07	1	chr11	71499591	71499895
peak_141744	150.369	1.38299	0.225094	6.14407	8.04358e-10	1.07746e-07	1	chr5	32768023	32768571
peak_10207	40.9345	-2.03446	0.331254	-6.1417	8.16413e-10	1.09194e-07	-1	chr1	155192812	155193161
peak_118572	70.4398	1.3904	0.226399	6.14136	8.18157e-10	1.09343e-07	1	chr3	31041293	31041875
peak_193489	42.7702	1.68338	0.2742	6.13926	8.29091e-10	1.10719e-07	1	chr9	131658292	131658713
peak_189255	34.7757	2.17036	0.353571	6.1384	8.33593e-10	1.11234e-07	1	chr9	89844515	89844966
peak_111517	107.471	1.38445	0.225554	6.13799	8.35701e-10	1.1143e-07	1	chr21	26140025	26140569
peak_167348	16.8543	2.84946	0.464382	6.13603	8.46084e-10	1.1268e-07	1	chr7	45855624	45856030
peak_152711	44.0447	1.72344	0.280875	6.13598	8.46376e-10	1.1268e-07	1	chr6	9481959	9482439
peak_100794	28.4186	2.27984	0.371615	6.13495	8.51834e-10	1.13319e-07	1	chr2	191594026	191594397
peak_51952	74.171	1.30961	0.213481	6.13455	8.53996e-10	1.1352e-07	1	chr14	44515674	44516223
peak_46743	27.5876	2.22646	0.363004	6.13345	8.59951e-10	1.14224e-07	1	chr13	36766250	36766719
peak_63250	49.6179	1.56378	0.254967	6.13328	8.60863e-10	1.14257e-07	1	chr15	92600847	92601420
peak_84022	56.5238	1.4733	0.240231	6.13285	8.63186e-10	1.14478e-07	1	chr19	15815273	15815729
peak_189407	109.57	1.09677	0.17884	6.13267	8.64154e-10	1.14519e-07	1	chr9	91164670	91165073
peak_171307	53.7577	1.87949	0.306541	6.13128	8.7177e-10	1.1544e-07	1	chr7	106623863	106624233
peak_146992	72.7585	1.4889	0.242843	6.13113	8.72569e-10	1.15458e-07	1	chr5	123209605	123210028
peak_78351	87.8435	1.20997	0.197382	6.13009	8.7827e-10	1.16123e-07	1	chr17	78862038	78862686
peak_94090	43.7415	1.6899	0.275785	6.12759	8.92184e-10	1.17873e-07	1	chr2	88735823	88736264
peak_181434	40.3914	1.76984	0.288952	6.12504	9.06635e-10	1.19691e-07	1	chr8	101117817	101118151
peak_140861	30.3162	2.49805	0.407929	6.12374	9.14038e-10	1.20576e-07	1	chr5	14676377	14676771
peak_159335	33.2613	-2.065	0.337269	-6.1227	9.20007e-10	1.21272e-07	-1	chr6	107202785	107203308
peak_129886	222.345	-0.962759	0.157293	-6.12081	9.31011e-10	1.22563e-07	0	chr3	189304375	189305281
peak_25832	48.247	1.56833	0.256231	6.12077	9.31215e-10	1.22563e-07	1	chr10	120012535	120012982
peak_167162	115.133	1.18126	0.192998	6.12059	9.32321e-10	1.22615e-07	1	chr7	44184479	44184917
peak_126089	28.3002	2.072	0.338565	6.11995	9.36026e-10	1.23009e-07	1	chr3	142904598	142905000
peak_91076	265.198	0.841138	0.137513	6.1168	9.54758e-10	1.25376e-07	0	chr2	43130965	43131867
peak_71172	24.4465	2.209	0.361156	6.11647	9.5673e-10	1.2554e-07	1	chr17	2926001	2926451
peak_148627	72.3314	1.33869	0.218873	6.11632	9.57638e-10	1.25564e-07	1	chr5	141713661	141714357
peak_46056	61.0044	1.84925	0.302399	6.11525	9.64045e-10	1.26308e-07	1	chr13	27578566	27579117
peak_75807	33.1653	2.04134	0.333857	6.11441	9.69147e-10	1.26881e-07	1	chr17	58092730	58093377
peak_149393	25.2962	2.36688	0.38715	6.11362	9.73965e-10	1.27415e-07	1	chr5	150344147	150344681
peak_6104	83.7643	1.20454	0.197097	6.11143	9.874e-10	1.29075e-07	1	chr1	66944660	66945232
peak_105720	45.8821	1.74298	0.285277	6.10976	9.97791e-10	1.30297e-07	1	chr20	13029982	13030374
peak_75145	56.3904	1.52901	0.25026	6.10969	9.9825e-10	1.30297e-07	1	chr17	50540008	50540419
peak_45118	58.6424	-1.57073	0.257169	-6.10777	1.01032e-09	1.31773e-07	-1	chr12	131410551	131411350
peak_23245	28.0937	2.27376	0.372311	6.10715	1.01425e-09	1.32187e-07	1	chr10	85124475	85124944
peak_78008	94.5882	1.28718	0.210811	6.10585	1.02257e-09	1.33171e-07	1	chr17	76132290	76133049
peak_132444	56.6282	1.54711	0.253419	6.10495	1.02833e-09	1.33821e-07	1	chr4	25107866	25108491
peak_144865	51.5452	2.01206	0.329591	6.10471	1.0299e-09	1.33924e-07	1	chr5	82975742	82976254
peak_56488	84.5892	1.2146	0.199	6.10353	1.03753e-09	1.34815e-07	1	chr14	98906455	98907102
peak_76570	60.8455	1.80123	0.295164	6.10248	1.04436e-09	1.35601e-07	1	chr17	63516874	63517397
peak_186227	103.763	1.48692	0.243689	6.10171	1.04938e-09	1.36151e-07	1	chr9	12817605	12818123
peak_38329	24.3241	-2.20424	0.361303	-6.10081	1.05533e-09	1.3682e-07	-1	chr12	49342465	49342851
peak_59877	41.9333	1.6744	0.274507	6.09967	1.06288e-09	1.37696e-07	1	chr15	59350100	59350488
peak_184047	147.686	-1.15606	0.189608	-6.09712	1.07997e-09	1.39806e-07	-1	chr8	128088547	128089069
peak_150117	54.9898	1.53769	0.252233	6.09631	1.08542e-09	1.40406e-07	1	chr5	160342241	160342887
peak_183667	134.49	1.21481	0.199299	6.0954	1.09163e-09	1.41105e-07	1	chr8	125125538	125126270
peak_10996	38.3511	1.8845	0.309177	6.0952	1.09303e-09	1.4118e-07	1	chr1	165050227	165050608
peak_155280	28.2779	2.74873	0.451019	6.09449	1.09785e-09	1.41697e-07	1	chr6	36676245	36676648
peak_131204	24.1435	2.76716	0.45408	6.09399	1.10129e-09	1.42035e-07	1	chr4	3939960	3940461
peak_40391	77.6398	1.37291	0.225341	6.09259	1.111e-09	1.43181e-07	1	chr12	71469202	71469618
peak_161257	102.724	2.0474	0.336064	6.09228	1.11316e-09	1.43353e-07	1	chr6	136402992	136403982
peak_193026	23.5552	2.28446	0.374999	6.09191	1.1157e-09	1.43573e-07	1	chr9	128307237	128307571
peak_108836	152.905	1.25797	0.206511	6.09155	1.11825e-09	1.43795e-07	1	chr20	48283661	48284164
peak_117371	83.6545	1.63691	0.268749	6.09084	1.12317e-09	1.4432e-07	1	chr3	13455131	13455646
peak_134582	14.5997	3.40973	0.559993	6.08888	1.13705e-09	1.45789e-07	1	chr4	78534248	78534813
peak_12321	38.7711	1.89393	0.311045	6.08892	1.13676e-09	1.45789e-07	1	chr1	181459029	181459618
peak_40649	51.1801	1.67145	0.27451	6.08884	1.13734e-09	1.45789e-07	1	chr12	76236604	76237044
peak_108413	255.964	1.09898	0.180493	6.08875	1.13797e-09	1.45789e-07	1	chr20	45419367	45420005
peak_45901	64.9929	1.94908	0.320188	6.08729	1.14838e-09	1.47014e-07	1	chr13	25886756	25887276
peak_25405	25.5037	2.30801	0.379188	6.08672	1.15246e-09	1.47429e-07	1	chr10	114489486	114489949
peak_106749	42.6073	1.80203	0.296068	6.08654	1.15375e-09	1.47484e-07	1	chr20	24634761	24635295
peak_13554	60.5283	1.66535	0.273625	6.08626	1.15582e-09	1.4764e-07	1	chr1	200296093	200296712
peak_98391	26.0349	2.23709	0.36776	6.08302	1.1794e-09	1.50541e-07	1	chr2	158619478	158619854
peak_42508	164.625	1.02499	0.168503	6.08288	1.18045e-09	1.50564e-07	1	chr12	103858951	103859520
peak_176434	38.2933	1.67739	0.275869	6.08041	1.19878e-09	1.5279e-07	1	chr8	23547700	23548155
peak_2490	58.9435	1.40698	0.231486	6.07804	1.21659e-09	1.54946e-07	1	chr1	24117711	24118137
peak_19536	28.7924	2.15155	0.354011	6.07763	1.21969e-09	1.55227e-07	1	chr10	24820531	24820962
peak_130892	77.9505	1.66725	0.274349	6.07712	1.22364e-09	1.55615e-07	1	chr4	1043500	1044029
peak_135750	20.9876	2.79464	0.459905	6.07656	1.22786e-09	1.56037e-07	1	chr4	101114960	101115441
peak_147982	28.1393	2.54607	0.419009	6.07641	1.22906e-09	1.56076e-07	1	chr5	135337045	135337438
peak_62149	71.9817	1.54953	0.255098	6.07425	1.24569e-09	1.58071e-07	1	chr15	82122723	82123194
peak_183525	47.21	1.80773	0.297623	6.07389	1.2485e-09	1.58313e-07	1	chr8	124139903	124140311
peak_150578	48.438	1.90431	0.313612	6.07218	1.26185e-09	1.59888e-07	1	chr5	170200804	170201430
peak_39374	64.897	1.41387	0.232876	6.07134	1.26851e-09	1.60614e-07	1	chr12	58425432	58426417
peak_43997	16.1594	3.07112	0.505945	6.07005	1.27867e-09	1.61783e-07	1	chr12	119116059	119116599
peak_47048	18.7837	2.55708	0.421318	6.06924	1.28515e-09	1.62484e-07	1	chr13	41603905	41604279
peak_29072	30.4875	2.18259	0.359647	6.0687	1.28952e-09	1.62918e-07	1	chr11	33707867	33708271
peak_112510	77.0222	-1.32011	0.217548	-6.06812	1.29419e-09	1.63389e-07	-1	chr21	40338970	40339448
peak_95501	80.6165	1.24595	0.205334	6.06791	1.29588e-09	1.63483e-07	1	chr2	111032652	111033180
peak_142004	24.5281	2.36756	0.390264	6.06657	1.30667e-09	1.64725e-07	1	chr5	36447796	36448168
peak_114104	45.7739	1.91534	0.31573	6.06638	1.30825e-09	1.64804e-07	1	chr22	25120089	25120585
peak_149504	34.7892	2.08216	0.343247	6.06608	1.31072e-09	1.64994e-07	1	chr5	151257787	151258294
peak_85076	32.2661	1.87464	0.309172	6.06343	1.33247e-09	1.67611e-07	1	chr19	34233016	34233468
peak_46820	99.6021	-1.16868	0.192767	-6.06265	1.33893e-09	1.68193e-07	-1	chr13	38685999	38687529
peak_121206	85.0857	-1.50112	0.247606	-6.06253	1.33996e-09	1.68193e-07	-1	chr3	64273480	64273939
peak_152231	55.4389	1.67747	0.276695	6.06253	1.34001e-09	1.68193e-07	1	chr6	4280614	4281103
peak_137287	44.8232	1.55464	0.256476	6.06156	1.34809e-09	1.69085e-07	1	chr4	135277337	135278147
peak_116628	108.564	1.83371	0.302574	6.06036	1.35813e-09	1.70221e-07	1	chr3	5210800	5211402
peak_107689	41.6198	2.04115	0.336823	6.06	1.36118e-09	1.7048e-07	1	chr20	37740996	37741422
peak_79183	56.2195	1.59684	0.263535	6.05931	1.36707e-09	1.71094e-07	1	chr18	3652437	3653218
peak_179820	39.7161	2.38447	0.393559	6.05873	1.372e-09	1.71464e-07	1	chr8	85979377	85980019
peak_36660	45.5808	1.63549	0.269937	6.05879	1.37152e-09	1.71464e-07	1	chr12	15801689	15802309
peak_165481	34.5039	1.88988	0.311979	6.05771	1.38069e-09	1.72425e-07	1	chr7	25028458	25029025
peak_103958	32.1608	2.10775	0.348239	6.05259	1.42536e-09	1.77875e-07	1	chr2	234304918	234305368
peak_166552	159.776	0.990439	0.163648	6.05225	1.42839e-09	1.78125e-07	0	chr7	36128459	36129579
peak_155241	57.8671	1.53455	0.253583	6.05146	1.43539e-09	1.7887e-07	1	chr6	36334983	36335872
peak_69752	19.5511	2.7349	0.452067	6.04977	1.45053e-09	1.80626e-07	1	chr16	81561010	81561358
peak_75700	227.866	1.12583	0.186123	6.04885	1.45887e-09	1.81535e-07	1	chr17	57459141	57459858
peak_47090	73.9829	1.67232	0.276484	6.04851	1.4619e-09	1.8178e-07	1	chr13	42105973	42106535
peak_42135	55.8502	1.5907	0.262997	6.04837	1.46318e-09	1.81809e-07	1	chr12	98754035	98754448
peak_108904	82.0322	-1.26306	0.208832	-6.04824	1.46432e-09	1.81821e-07	-1	chr20	48705141	48705693
peak_171756	89.1475	1.18527	0.195997	6.04738	1.47224e-09	1.82674e-07	1	chr7	112484652	112485132
peak_53268	329.428	0.944254	0.156174	6.04615	1.48348e-09	1.83674e-07	0	chr14	61537446	61538136
peak_103164	19.8122	2.74045	0.453243	6.04632	1.48195e-09	1.83674e-07	1	chr2	223895626	223896076
peak_89556	64.757	1.46276	0.24193	6.04623	1.48275e-09	1.83674e-07	1	chr2	25105201	25106154
peak_119903	130.286	1.15565	0.191154	6.04565	1.48812e-09	1.84117e-07	1	chr3	48268257	48269113
peak_108689	106.924	-1.16577	0.192834	-6.04544	1.49e-09	1.84218e-07	-1	chr20	47424909	47425233
peak_191214	23.0743	2.28706	0.378381	6.04433	1.50036e-09	1.85225e-07	1	chr9	110546485	110546985
peak_68416	30.8351	1.98039	0.327649	6.04422	1.50135e-09	1.85225e-07	1	chr16	67917894	67918269
peak_89722	90.513	1.17988	0.195201	6.04442	1.49945e-09	1.85225e-07	1	chr2	26696314	26696741
peak_112169	96.9805	1.52623	0.252571	6.04277	1.51494e-09	1.86769e-07	1	chr21	37338612	37339439
peak_98561	48.6687	1.62305	0.268619	6.04222	1.52005e-09	1.87266e-07	1	chr2	160208132	160208453
peak_75781	226.658	1.47235	0.243698	6.04167	1.52523e-09	1.8777e-07	1	chr17	57948544	57949153
peak_15929	19.1373	2.49455	0.412945	6.04088	1.53275e-09	1.88561e-07	1	chr1	225891186	225891625
peak_12284	78.9181	1.60612	0.265883	6.04069	1.53455e-09	1.88593e-07	1	chr1	181141349	181141956
peak_171192	51.9493	1.43662	0.237826	6.04063	1.53518e-09	1.88593e-07	1	chr7	105775989	105776423
peak_155182	26.7934	2.20142	0.364445	6.04048	1.53657e-09	1.8863e-07	1	chr6	35710237	35710703
peak_70940	78.7613	1.33786	0.221491	6.04027	1.53854e-09	1.88739e-07	1	chr17	1060931	1061343
peak_95683	44.5472	1.60086	0.265097	6.03875	1.55313e-09	1.90394e-07	1	chr2	112891305	112891791
peak_79127	41.7468	1.61405	0.267301	6.03832	1.55724e-09	1.90762e-07	1	chr18	3162165	3162686
peak_91124	45.9248	-1.54138	0.255279	-6.03803	1.56005e-09	1.90971e-07	-1	chr2	43452262	43452830
peak_29187	76.2559	1.56366	0.259028	6.03666	1.57339e-09	1.92468e-07	1	chr11	34653833	34654404
peak_153049	30.3324	2.3604	0.391096	6.03533	1.58633e-09	1.93642e-07	1	chr6	13248001	13248406
peak_96127	77.0783	1.28171	0.212366	6.03536	1.58608e-09	1.93642e-07	1	chr2	120564214	120565156
peak_53932	84.2678	1.21089	0.200634	6.03534	1.58632e-09	1.93642e-07	1	chr14	68520823	68521472
peak_49644	18.8685	2.9303	0.485591	6.0345	1.59458e-09	1.94458e-07	1	chr13	107743497	107743909
peak_26727	34.8426	2.1399	0.354616	6.03443	1.59526e-09	1.94458e-07	1	chr10	131635497	131636030
peak_168800	38.5481	1.85454	0.30734	6.03418	1.59771e-09	1.94522e-07	1	chr7	75943923	75944257
peak_6576	66.601	1.45722	0.241495	6.03415	1.59803e-09	1.94522e-07	1	chr1	81174787	81175398
peak_10628	106.41	1.12369	0.186245	6.03343	1.6052e-09	1.95258e-07	1	chr1	160124671	160125260
peak_74507	49.3519	1.52873	0.253384	6.03326	1.60685e-09	1.95321e-07	1	chr17	45092887	45093338
peak_103324	31.0358	-2.25543	0.373893	-6.0323	1.61646e-09	1.96352e-07	-1	chr2	226284207	226284928
peak_155305	25.626	2.18465	0.362188	6.03182	1.62128e-09	1.96662e-07	1	chr6	36852788	36853161
peak_112530	47.692	1.6686	0.276628	6.0319	1.6204e-09	1.96662e-07	1	chr21	40508505	40508825
peak_90862	37.2132	1.80611	0.299487	6.03069	1.63259e-09	1.97895e-07	1	chr2	40434862	40435349
peak_15725	168.693	0.961746	0.159483	6.03039	1.63564e-09	1.98126e-07	0	chr1	223707184	223708246
peak_180655	67.1048	1.40721	0.233361	6.03018	1.63778e-09	1.98247e-07	1	chr8	94258998	94259464
peak_25115	51.198	1.52658	0.253172	6.02982	1.64141e-09	1.98548e-07	1	chr10	110641203	110641720
peak_23000	40.8189	-1.74089	0.288786	-6.0283	1.65698e-09	2.00291e-07	-1	chr10	80436162	80437041
peak_63515	34.5153	-1.86314	0.309122	-6.02721	1.66817e-09	2.01503e-07	-1	chr15	95894447	95895003
peak_97416	49.681	1.48654	0.246725	6.0251	1.69005e-09	2.04004e-07	1	chr2	141508897	141509549
peak_14150	74.9878	1.42369	0.236317	6.0245	1.69633e-09	2.0462e-07	1	chr1	204448481	204448947
peak_186993	122.117	1.38861	0.230503	6.02426	1.69882e-09	2.04777e-07	1	chr9	33417997	33418780
peak_67500	19.8544	2.79907	0.464654	6.024	1.7016e-09	2.04827e-07	1	chr16	48964125	48964633
peak_93158	45.3857	1.61189	0.267575	6.02408	1.70074e-09	2.04827e-07	1	chr2	71844962	71845357
peak_183734	216.866	0.968546	0.160817	6.02265	1.71583e-09	2.06398e-07	0	chr8	125546930	125547443
peak_109582	91.6825	1.31086	0.217681	6.02193	1.72345e-09	2.0717e-07	1	chr20	53582999	53583338
peak_167087	34.7934	1.93869	0.32206	6.01966	1.74789e-09	2.09706e-07	1	chr7	43636112	43636678
peak_52718	63.5815	1.67042	0.277496	6.01963	1.74817e-09	2.09706e-07	1	chr14	55448043	55448673
peak_13984	46.4689	1.64047	0.27252	6.01964	1.74805e-09	2.09706e-07	1	chr1	203256518	203257071
peak_13718	137.133	1.16813	0.194062	6.01935	1.75123e-09	2.09927e-07	1	chr1	201396893	201397447
peak_30991	36.0148	1.78525	0.296591	6.01921	1.75266e-09	2.09953e-07	1	chr11	66141916	66142281
peak_157512	34.4699	1.78642	0.29682	6.01854	1.75995e-09	2.10536e-07	1	chr6	73715113	73715452
peak_173376	55.2907	1.40423	0.233316	6.01856	1.75976e-09	2.10536e-07	1	chr7	138752461	138753101
peak_76376	88.9199	1.37914	0.22916	6.01825	1.76312e-09	2.1077e-07	1	chr17	62093455	62094066
peak_57279	42.9448	1.8727	0.311183	6.01802	1.76562e-09	2.10826e-07	1	chr14	105024888	105025240
peak_86348	121.602	1.10336	0.183343	6.01798	1.76602e-09	2.10826e-07	1	chr19	45877996	45878660
peak_78134	36.4042	1.79916	0.299079	6.01566	1.79157e-09	2.13729e-07	1	chr17	77126510	77126903
peak_162312	42.1952	1.60087	0.266215	6.01346	1.816e-09	2.16494e-07	1	chr6	149846972	149847367
peak_87596	33.3166	-1.85886	0.309218	-6.0115	1.83819e-09	2.18988e-07	-1	chr2	11525	12010
peak_126449	184.987	0.902796	0.150208	6.01029	1.85187e-09	2.20467e-07	0	chr3	149180016	149180493
peak_136917	26.608	-2.43403	0.404998	-6.00998	1.85551e-09	2.20749e-07	-1	chr4	124963104	124963977
peak_112089	100.907	1.29976	0.2164	6.00632	1.89781e-09	2.25626e-07	1	chr21	36429927	36430478
peak_105595	91.3784	1.70982	0.2847	6.00572	1.90489e-09	2.26313e-07	1	chr20	10598661	10599277
peak_6814	43.7676	1.63379	0.27205	6.00548	1.90761e-09	2.26325e-07	1	chr1	85550778	85551559
peak_190593	47.5252	1.54354	0.257021	6.00549	1.90756e-09	2.26325e-07	1	chr9	104856371	104856816
peak_44331	208.885	0.905997	0.150868	6.00521	1.91081e-09	2.2655e-07	0	chr12	121786278	121786872
peak_20208	80.7288	2.01935	0.336319	6.00427	1.92191e-09	2.2771e-07	1	chr10	33237688	33238336
peak_91174	31.071	1.94013	0.323183	6.00319	1.93479e-09	2.29079e-07	1	chr2	44100387	44100810
peak_134985	60.7977	1.46472	0.244117	6.00007	1.97234e-09	2.33366e-07	1	chr4	85489222	85489683
peak_100684	88.734	1.20255	0.200443	5.99945	1.97991e-09	2.34102e-07	1	chr2	190578314	190579192
peak_118321	85.5474	-1.20245	0.20056	-5.99544	2.0294e-09	2.39682e-07	-1	chr3	25724872	25725668
peak_75012	27.2998	1.99919	0.333454	5.9954	2.02987e-09	2.39682e-07	1	chr17	49726959	49727331
peak_14030	109.158	1.40707	0.234711	5.99492	2.0359e-09	2.40231e-07	1	chr1	203606052	203606469
peak_191677	40.5432	1.61661	0.269699	5.99412	2.04592e-09	2.41249e-07	1	chr9	114691008	114691849
peak_9707	31.792	1.89516	0.316282	5.99198	2.07299e-09	2.44274e-07	1	chr1	151267727	151268183
peak_24601	106.567	1.554	0.259486	5.98876	2.11448e-09	2.48994e-07	1	chr10	102235464	102235966
peak_166704	67.2519	1.52131	0.254121	5.98656	2.14319e-09	2.52204e-07	1	chr7	38306084	38306561
peak_9898	22.7736	2.47491	0.413478	5.98558	2.15615e-09	2.53557e-07	1	chr1	152752253	152752618
peak_68198	62.541	1.8094	0.302328	5.98489	2.16532e-09	2.54463e-07	1	chr16	66081841	66082351
peak_93442	29.8903	1.95477	0.326639	5.9845	2.17061e-09	2.54912e-07	1	chr2	74746419	74746920
peak_14107	123.928	1.03246	0.172533	5.98414	2.17537e-09	2.55297e-07	1	chr1	204198633	204199067
peak_126889	28.4278	2.04335	0.341476	5.98388	2.17889e-09	2.55538e-07	1	chr3	153209578	153210120
peak_178755	87.2218	1.57268	0.262827	5.98372	2.18105e-09	2.55618e-07	1	chr8	66546307	66547120
peak_149552	18.3263	2.58982	0.43283	5.98346	2.18442e-09	2.5584e-07	1	chr5	151615423	151615771
peak_41577	40.3169	2.11331	0.353238	5.98268	2.19489e-09	2.56893e-07	1	chr12	92421658	92422109
peak_168218	20.489	2.58133	0.431589	5.981	2.21778e-09	2.59397e-07	1	chr7	66801866	66802344
peak_179634	45.5728	2.13234	0.35653	5.98082	2.22023e-09	2.59508e-07	1	chr8	81783631	81784135
peak_189609	216.911	0.92219	0.154211	5.98005	2.23066e-09	2.60551e-07	0	chr9	93201386	93202058
peak_137096	45.2998	-1.51934	0.254083	-5.9797	2.23554e-09	2.6077e-07	-1	chr4	128811038	128811611
peak_141044	61.4582	1.39368	0.233067	5.97973	2.23512e-09	2.6077e-07	1	chr5	17118640	17119028
peak_109645	561.246	0.930246	0.155588	5.97891	2.24642e-09	2.61863e-07	0	chr20	53926527	53927101
peak_1252	58.0787	1.97463	0.330309	5.97811	2.25735e-09	2.6296e-07	1	chr1	12381192	12381864
peak_84066	26.6476	2.05832	0.34433	5.97776	2.26222e-09	2.63351e-07	1	chr19	16163094	16163416
peak_71324	97.661	1.18075	0.197539	5.97729	2.26885e-09	2.63945e-07	1	chr17	4492854	4493611
peak_86282	43.3141	-1.69842	0.284194	-5.97628	2.28297e-09	2.6541e-07	-1	chr19	45493156	45493597
peak_146042	89.0144	1.45222	0.243012	5.97594	2.28764e-09	2.65774e-07	1	chr5	107466136	107466820
peak_8374	51.5947	1.82171	0.304875	5.97528	2.29697e-09	2.66679e-07	1	chr1	112686778	112687754
peak_175333	47.5497	1.56284	0.261584	5.97455	2.30728e-09	2.67697e-07	1	chr8	6877630	6878267
peak_12283	315.241	0.892757	0.149474	5.97266	2.33416e-09	2.70635e-07	0	chr1	181134513	181135715
peak_56663	89.6299	1.38776	0.232381	5.97192	2.34483e-09	2.7169e-07	1	chr14	100092831	100093269
peak_102497	45.2787	-1.5983	0.267682	-5.9709	2.35949e-09	2.72868e-07	-1	chr2	216626165	216626573
peak_108761	396.408	0.908956	0.152231	5.97088	2.35972e-09	2.72868e-07	0	chr20	47844204	47844888
peak_61879	36.9388	1.7189	0.287873	5.97104	2.35748e-09	2.72868e-07	1	chr15	79598616	79599005
peak_93828	21.8602	2.45611	0.411505	5.96861	2.39287e-09	2.76517e-07	1	chr2	85592310	85592583
peak_181059	31.7842	2.19822	0.368326	5.96814	2.3997e-09	2.77122e-07	1	chr8	97933746	97934227
peak_183526	108.907	1.10515	0.185222	5.96666	2.42167e-09	2.79472e-07	1	chr8	124147166	124148302
peak_8828	52.7883	1.42191	0.238364	5.9653	2.4418e-09	2.81608e-07	1	chr1	116556498	116556967
peak_123536	243.96	0.913431	0.15313	5.96506	2.44538e-09	2.81833e-07	0	chr3	112074689	112075598
peak_92277	25.585	2.08448	0.349466	5.96476	2.4499e-09	2.82167e-07	1	chr2	62149753	62150116
peak_48450	50.5231	-1.45415	0.243843	-5.96348	2.46928e-09	2.8421e-07	-1	chr13	74133807	74134649
peak_43707	41.881	-1.59758	0.268008	-5.96095	2.50779e-09	2.88451e-07	-1	chr12	116299028	116299470
peak_135134	58.8406	-1.38762	0.232811	-5.96028	2.5181e-09	2.89445e-07	-1	chr4	87559071	87559881
peak_96064	103.576	1.58858	0.266545	5.95988	2.52426e-09	2.8996e-07	1	chr2	120133701	120134707
peak_60097	30.8499	1.84345	0.30933	5.9595	2.53012e-09	2.90441e-07	1	chr15	62833183	62833537
peak_106118	26.198	2.02765	0.340272	5.95889	2.53955e-09	2.91248e-07	1	chr20	18001465	18001888
peak_69763	33.4547	1.81275	0.304212	5.95883	2.54051e-09	2.91248e-07	1	chr16	81604911	81605297
peak_180740	239.126	0.91843	0.15414	5.9584	2.54717e-09	2.91819e-07	0	chr8	94949152	94949713
peak_78882	29.3257	2.10632	0.353584	5.95705	2.56828e-09	2.94043e-07	1	chr17	82876233	82876526
peak_150920	17.5135	2.74104	0.460324	5.95458	2.60737e-09	2.98321e-07	1	chr5	173072145	173072646
peak_123594	125.91	1.1718	0.196816	5.95378	2.62022e-09	2.99593e-07	1	chr3	112773796	112774665
peak_36292	25.5001	2.07806	0.34905	5.95346	2.62528e-09	2.99974e-07	1	chr12	10942206	10942653
peak_114193	28.9048	2.14406	0.360313	5.95055	2.6724e-09	3.05157e-07	1	chr22	26471484	26471927
peak_89259	83.7317	-1.22921	0.206642	-5.94849	2.70624e-09	3.08647e-07	-1	chr2	20474194	20474811
peak_27631	24.2362	2.2247	0.373996	5.94847	2.70652e-09	3.08647e-07	1	chr11	9562759	9563068
peak_63874	63.6408	1.46522	0.246372	5.94717	2.72819e-09	3.10913e-07	1	chr15	99708591	99708992
peak_112750	94.5189	1.24732	0.209763	5.94633	2.74218e-09	3.12302e-07	1	chr21	42262748	42263295
peak_96958	60.2638	1.3421	0.225864	5.94209	2.81406e-09	3.20278e-07	1	chr2	134068407	134068849
peak_133017	53.3684	1.38619	0.233314	5.94129	2.82794e-09	3.21646e-07	1	chr4	38818324	38818795
peak_103264	61.3586	2.04278	0.343888	5.94025	2.84596e-09	3.23484e-07	1	chr2	225288817	225289504
peak_72535	47.7194	1.62059	0.272823	5.9401	2.84851e-09	3.23562e-07	1	chr17	17719930	17720508
peak_107317	78.0351	1.30202	0.219201	5.93983	2.85326e-09	3.23889e-07	1	chr20	34083093	34083571
peak_142118	27.7998	2.60869	0.439266	5.93875	2.87212e-09	3.25603e-07	1	chr5	37847878	37848260
peak_191825	22.5224	2.45904	0.414064	5.9388	2.87124e-09	3.25603e-07	1	chr9	116594546	116594906
peak_66523	21.2607	2.34911	0.395577	5.93844	2.87742e-09	3.25991e-07	1	chr16	24748247	24748609
peak_76714	299.118	1.17129	0.197271	5.93746	2.89469e-09	3.27734e-07	1	chr17	64442737	64443599
peak_33606	27.0854	2.42641	0.408797	5.93548	2.92984e-09	3.31496e-07	1	chr11	102869234	102869916
peak_164817	29.2948	2.11807	0.356858	5.93533	2.93248e-09	3.31578e-07	1	chr7	13099142	13099663
peak_178994	27.6734	2.04731	0.344949	5.93512	2.93639e-09	3.31804e-07	1	chr8	70335946	70336320
peak_170160	27.3479	1.96799	0.331598	5.93487	2.94081e-09	3.31872e-07	1	chr7	96327433	96327779
peak_22663	76.0748	1.32535	0.223314	5.93492	2.93981e-09	3.31872e-07	1	chr10	77350664	77351075
peak_131803	52.2784	-1.49147	0.251331	-5.93429	2.95116e-09	3.32822e-07	-1	chr4	10174297	10174752
peak_191218	42.7542	1.70061	0.286617	5.93339	2.96741e-09	3.34438e-07	1	chr9	110602234	110602681
peak_176145	38.0968	1.77012	0.298395	5.93214	2.99012e-09	3.36778e-07	1	chr8	20436626	20437240
peak_149389	45.8884	1.6127	0.27189	5.93144	3.00296e-09	3.38004e-07	1	chr5	150317137	150317644
peak_156811	12.4842	4.385	0.739516	5.92955	3.03767e-09	3.41689e-07	1	chr6	53814448	53814677
peak_111509	22.9696	2.25678	0.380704	5.92791	3.06818e-09	3.44897e-07	1	chr21	26023385	26023866
peak_91961	79.7254	1.70719	0.288022	5.9273	3.07957e-09	3.45953e-07	1	chr2	55843144	55843629
peak_155838	39.103	1.61455	0.272436	5.92633	3.09778e-09	3.47549e-07	1	chr6	41976751	41977203
peak_152477	166.704	1.01213	0.170782	5.92642	3.09603e-09	3.47549e-07	1	chr6	6803274	6804035
peak_55071	38.228	1.62262	0.27382	5.92588	3.10631e-09	3.4828e-07	1	chr14	78752771	78753237
peak_83080	25.8545	2.51407	0.424359	5.92439	3.13467e-09	3.51233e-07	1	chr19	6800943	6801514
peak_154361	24.435	-2.22137	0.375066	-5.92262	3.16859e-09	3.54805e-07	-1	chr6	28802607	28803066
peak_191878	35.9513	2.04036	0.344513	5.92244	3.17197e-09	3.54953e-07	1	chr9	117218962	117219441
peak_149213	41.6558	2.11379	0.356945	5.92191	3.18226e-09	3.55875e-07	1	chr5	149062990	149063464
peak_73490	26.9739	1.99563	0.337082	5.92031	3.21328e-09	3.59023e-07	1	chr17	33235218	33235668
peak_75288	65.3603	1.3638	0.230363	5.92025	3.21455e-09	3.59023e-07	1	chr17	51640185	51640678
peak_74030	42.7344	2.1907	0.370199	5.91762	3.26632e-09	3.6457e-07	1	chr17	40806929	40807462
peak_5688	166.092	0.961855	0.162607	5.91522	3.31439e-09	3.69697e-07	0	chr1	59426980	59427610
peak_172690	44.1389	1.93981	0.327979	5.91442	3.33038e-09	3.71242e-07	1	chr7	130009947	130010698
peak_127492	94.1885	1.14502	0.193627	5.91353	3.34846e-09	3.73017e-07	1	chr3	159787141	159787575
peak_102597	31.5338	-1.84412	0.311966	-5.91127	3.39478e-09	3.77935e-07	-1	chr2	217650219	217650577
peak_61183	50.5383	1.53809	0.260209	5.91095	3.4013e-09	3.78418e-07	1	chr15	73448171	73448605
peak_177123	35.4277	-1.88372	0.318733	-5.91001	3.42086e-09	3.8035e-07	-1	chr8	37062048	37062664
peak_56720	92.21	1.35001	0.228459	5.90921	3.43749e-09	3.81954e-07	1	chr14	100471766	100472276
peak_22131	45.9577	1.55949	0.263954	5.9082	3.45868e-09	3.84062e-07	1	chr10	70649551	70649940
peak_147044	21.8388	2.83891	0.480519	5.90801	3.46264e-09	3.84099e-07	1	chr5	124080254	124080666
peak_46315	21.9979	2.37579	0.402138	5.9079	3.46488e-09	3.84099e-07	1	chr13	31001529	31002025
peak_4888	108.893	1.03302	0.174855	5.90787	3.46566e-09	3.84099e-07	1	chr1	47569734	47570226
peak_143351	110.939	1.34633	0.227914	5.90719	3.47983e-09	3.85422e-07	1	chr5	61301761	61302202
peak_59450	26.4669	2.40807	0.407713	5.90629	3.49891e-09	3.87289e-07	1	chr15	52558209	52558546
peak_124753	92.4895	1.15377	0.195378	5.90529	3.52029e-09	3.89407e-07	1	chr3	128343492	128344066
peak_8262	92.7822	-1.41064	0.238895	-5.90486	3.52946e-09	3.90172e-07	-1	chr1	111513185	111514055
peak_184459	56.3949	1.52887	0.258975	5.90354	3.55785e-09	3.93059e-07	1	chr8	132898857	132899469
peak_72188	47.8503	-1.6971	0.287487	-5.90322	3.5648e-09	3.93577e-07	-1	chr17	13727211	13728143
peak_161963	27.9371	2.00787	0.340183	5.90233	3.58402e-09	3.95447e-07	1	chr6	145112821	145113446
peak_165462	88.1352	1.1425	0.193588	5.90172	3.59738e-09	3.96669e-07	1	chr7	24826176	24826581
peak_175525	74.1652	1.30698	0.221488	5.90094	3.61441e-09	3.98293e-07	1	chr8	9964725	9965438
peak_88335	31.3739	1.94006	0.328805	5.90033	3.62785e-09	3.9952e-07	1	chr2	10108075	10108452
peak_19590	17.8366	2.61696	0.443575	5.89971	3.6414e-09	4.00757e-07	1	chr10	25683383	25683795
peak_169934	30.8069	1.9611	0.332438	5.89916	3.65346e-09	4.0183e-07	1	chr7	93046634	93047165
peak_20947	65.4599	1.42246	0.241155	5.89853	3.66747e-09	4.03114e-07	1	chr10	48251246	48252278
peak_144778	26.3148	2.27852	0.386414	5.89658	3.71124e-09	4.07667e-07	1	chr5	81450819	81451365
peak_114531	94.4995	1.58742	0.269216	5.89646	3.71388e-09	4.07699e-07	1	chr22	30206917	30207402
peak_32093	68.3015	-1.29554	0.219744	-5.89569	3.73127e-09	4.09349e-07	-1	chr11	75343532	75343889
peak_116824	18.8766	2.75882	0.467949	5.89555	3.73428e-09	4.0942e-07	1	chr3	9040897	9041400
peak_5113	17.5422	2.81072	0.476845	5.8944	3.7605e-09	4.11902e-07	1	chr1	51637038	51637482
peak_160349	34.1742	1.6824	0.285425	5.89435	3.76167e-09	4.11902e-07	1	chr6	122798148	122798658
peak_154528	41.6416	1.57776	0.267686	5.89407	3.76788e-09	4.12321e-07	1	chr6	30521032	30521537
peak_66367	48.8878	-1.56304	0.265304	-5.89151	3.82673e-09	4.18497e-07	-1	chr16	23257619	23258113
peak_159097	36.5499	-1.80786	0.306925	-5.89025	3.8561e-09	4.21443e-07	-1	chr6	104414658	104415147
peak_77082	235.328	0.916735	0.155642	5.89003	3.86128e-09	4.21743e-07	0	chr17	67246557	67247051
peak_18561	68.1953	1.43641	0.24388	5.88984	3.86574e-09	4.21964e-07	1	chr10	11881881	11882474
peak_167428	42.1862	1.69632	0.288015	5.88968	3.8694e-09	4.22098e-07	1	chr7	46651062	46651458
peak_144846	28.2498	1.90674	0.323757	5.88941	3.87587e-09	4.22538e-07	1	chr5	82365706	82366271
peak_120601	20.4905	2.79256	0.474213	5.88883	3.88936e-09	4.23742e-07	1	chr3	56840322	56840751
peak_61033	26.045	2.31097	0.392526	5.88743	3.92239e-09	4.27072e-07	1	chr15	71649871	71650472
peak_184004	123.762	-1.45972	0.248013	-5.88567	3.96454e-09	4.31171e-07	-1	chr8	127781927	127783031
peak_27840	64.894	1.43866	0.244439	5.88556	3.96714e-09	4.31171e-07	1	chr11	12066047	12066618
peak_115239	66.0164	1.25769	0.213691	5.88554	3.9675e-09	4.31171e-07	1	chr22	37752446	37753174
peak_132939	16.4776	3.06633	0.521101	5.88433	3.99679e-09	4.34082e-07	1	chr4	38049561	38050342
peak_62616	15.2384	-3.02529	0.514164	-5.8839	4.00709e-09	4.34929e-07	-1	chr15	87520373	87521090
peak_69532	29.7678	1.93639	0.329113	5.88365	4.01304e-09	4.35302e-07	1	chr16	79651379	79651782
peak_8900	32.3805	1.99547	0.339216	5.88259	4.03906e-09	4.37776e-07	1	chr1	117077246	117077786
peak_104056	29.9018	1.93661	0.329215	5.88251	4.0409e-09	4.37776e-07	1	chr2	235358840	235359504
peak_9509	30.4515	1.93106	0.328279	5.88239	4.04381e-09	4.37817e-07	1	chr1	149395843	149396181
peak_80540	25.8636	2.00143	0.340351	5.88049	4.09057e-09	4.42603e-07	1	chr18	34807381	34807819
peak_143103	27.0695	3.22814	0.549	5.88003	4.10194e-09	4.43557e-07	1	chr5	57835187	57835575
peak_124426	86.5992	1.12411	0.191294	5.87633	4.19469e-09	4.53304e-07	1	chr3	125433613	125434224
peak_82232	18.3102	2.69009	0.4578	5.87613	4.19974e-09	4.53567e-07	1	chr18	79203124	79203611
peak_64525	50.8292	1.64804	0.280469	5.876	4.20291e-09	4.53626e-07	1	chr16	2835736	2836305
peak_106600	41.7384	1.69529	0.28852	5.87581	4.20775e-09	4.53866e-07	1	chr20	23147903	23148579
peak_105220	72.0861	1.34733	0.229314	5.87548	4.21626e-09	4.54501e-07	1	chr20	5065966	5066381
peak_130427	40.9089	1.85163	0.315153	5.87532	4.22038e-09	4.54662e-07	1	chr3	195032147	195032515
peak_181672	280.748	0.93288	0.158783	5.8752	4.22345e-09	4.54711e-07	0	chr8	102756186	102757146
peak_76165	59.3256	1.38292	0.235432	5.87396	4.25519e-09	4.57844e-07	1	chr17	60609494	60609804
peak_18296	51.1746	-1.54442	0.262973	-5.87291	4.28202e-09	4.60444e-07	-1	chr10	8128275	8128996
peak_184018	626.269	-0.767167	0.130646	-5.8721	4.30297e-09	4.62411e-07	0	chr8	127870204	127871256
peak_99396	45.8203	1.6859	0.287125	5.87168	4.31411e-09	4.63057e-07	1	chr2	172121285	172121974
peak_11571	45.5238	1.50367	0.25609	5.87167	4.31433e-09	4.63057e-07	1	chr1	172399337	172399864
peak_133746	76.9579	1.31615	0.224184	5.87086	4.33535e-09	4.65026e-07	1	chr4	55297223	55297787
peak_147874	24.1028	2.18819	0.372754	5.87032	4.34947e-09	4.66251e-07	1	chr5	134435522	134435862
peak_17917	51.0035	1.97213	0.336015	5.86916	4.38008e-09	4.68952e-07	1	chr10	4677658	4678862
peak_77235	115.081	1.75911	0.299719	5.86919	4.37933e-09	4.68952e-07	1	chr17	68318262	68318817
peak_80048	30.2874	1.90363	0.324388	5.86837	4.40097e-09	4.70898e-07	1	chr18	23208905	23209348
peak_32914	48.1129	-2.23998	0.381746	-5.86774	4.41778e-09	4.72406e-07	-1	chr11	85206872	85207448
peak_98335	23.9623	2.15916	0.367987	5.86748	4.42476e-09	4.7286e-07	1	chr2	158181220	158181515
peak_38575	23.1252	2.19906	0.374822	5.86695	4.43879e-09	4.74067e-07	1	chr12	51386401	51386715
peak_146989	62.9776	-1.62467	0.276924	-5.86683	4.44196e-09	4.74113e-07	-1	chr5	123155318	123156062
peak_76120	122.426	1.11543	0.190132	5.8666	4.44826e-09	4.74494e-07	1	chr17	60342433	60342931
peak_88605	27.8737	1.92315	0.328017	5.86296	4.54694e-09	4.84721e-07	1	chr2	12318002	12319151
peak_156772	20.1026	2.84747	0.485707	5.86252	4.55898e-09	4.85706e-07	1	chr6	53517046	53517616
peak_152618	48.2771	-1.496	0.255201	-5.86207	4.57127e-09	4.86418e-07	-1	chr6	7969102	7969741
peak_187017	18.5228	2.74978	0.469079	5.86207	4.57126e-09	4.86418e-07	1	chr9	33621081	33621430
peak_81051	35.8269	1.80508	0.307972	5.86119	4.59573e-09	4.8872e-07	1	chr18	48054142	48054615
peak_41625	48.721	1.50316	0.256514	5.85998	4.62926e-09	4.91985e-07	1	chr12	92973537	92974086
peak_130515	67.6604	1.33673	0.228127	5.8596	4.63986e-09	4.92808e-07	1	chr3	195716003	195716352
peak_57586	16.0659	2.89153	0.493518	5.85903	4.65582e-09	4.94201e-07	1	chr15	21283204	21283599
peak_151011	79.9586	1.27873	0.218262	5.85869	4.6652e-09	4.94894e-07	1	chr5	173764425	173764782
peak_61250	42.256	1.62168	0.276827	5.85809	4.68218e-09	4.96391e-07	1	chr15	73956715	73957182
peak_152470	62.5351	1.40072	0.239165	5.85673	4.72081e-09	5.00181e-07	1	chr6	6749903	6750371
peak_124910	42.5314	1.51299	0.25841	5.85499	4.7705e-09	5.05137e-07	1	chr3	129549421	129549802
peak_82198	40.0513	1.77185	0.302653	5.85438	4.78791e-09	5.06671e-07	1	chr18	78632047	78632569
peak_108043	47.2493	1.61039	0.275103	5.85376	4.80569e-09	5.08242e-07	1	chr20	41643482	41643932
peak_183580	45.3355	1.5964	0.272783	5.85229	4.84846e-09	5.12453e-07	1	chr8	124563577	124564039
peak_192763	191.479	-0.934767	0.159755	-5.85126	4.87869e-09	5.15333e-07	0	chr9	126661481	126662075
peak_188126	15.7434	3.07582	0.525709	5.8508	4.89219e-09	5.16445e-07	1	chr9	76532746	76533209
peak_42814	16.6163	2.8345	0.484476	5.85066	4.89628e-09	5.16562e-07	1	chr12	107356652	107356975
peak_111323	49.8386	-1.60189	0.273804	-5.8505	4.90088e-09	5.16733e-07	-1	chr21	17454271	17455296
peak_31449	15.5591	3.11431	0.532439	5.84914	4.9411e-09	5.20657e-07	1	chr11	69687968	69688274
peak_175279	37.729	1.92342	0.328872	5.84853	4.95941e-09	5.22268e-07	1	chr8	6338916	6339386
peak_68394	38.4318	1.71689	0.293649	5.84673	5.01345e-09	5.27639e-07	1	chr16	67736878	67737215
peak_165765	24.8642	2.05128	0.350922	5.84541	5.05314e-09	5.3147e-07	1	chr7	28358528	28358912
peak_61144	35.3735	1.66511	0.284862	5.84532	5.05599e-09	5.3147e-07	1	chr15	72971370	72971785
peak_74319	34.3854	1.71591	0.29357	5.84499	5.06588e-09	5.32187e-07	1	chr17	43418816	43419239
peak_29864	24.4019	2.20436	0.377209	5.84387	5.10004e-09	5.34744e-07	1	chr11	47241922	47242339
peak_87718	54.8453	1.6559	0.28336	5.84379	5.10256e-09	5.34744e-07	1	chr2	1231441	1232146
peak_128709	72.8901	1.62451	0.277989	5.84379	5.10255e-09	5.34744e-07	1	chr3	176767339	176767827
peak_152193	67.2051	1.30022	0.222487	5.84406	5.09436e-09	5.34744e-07	1	chr6	3888131	3888673
peak_47192	17.8571	2.48133	0.424626	5.84356	5.10969e-09	5.35168e-07	1	chr13	43543937	43544300
peak_16369	34.5904	1.75771	0.300839	5.84268	5.13669e-09	5.37671e-07	1	chr1	230684217	230684560
peak_8610	27.6472	2.37126	0.405882	5.84222	5.15087e-09	5.3883e-07	1	chr1	114803029	114803390
peak_101548	40.2439	1.7324	0.29662	5.84047	5.20525e-09	5.44191e-07	1	chr2	203403727	203404174
peak_151679	26.0833	2.02884	0.347441	5.83938	5.2394e-09	5.47101e-07	1	chr5	180105741	180106162
peak_148272	49.2211	1.55293	0.265939	5.83942	5.23815e-09	5.47101e-07	1	chr5	138488442	138488861
peak_52183	89.2329	1.4017	0.24005	5.83919	5.24552e-09	5.4741e-07	1	chr14	50067724	50068169
peak_79945	22.1339	2.26562	0.388031	5.83875	5.25946e-09	5.48534e-07	1	chr18	22106560	22106960
peak_62286	26.3072	2.07654	0.355679	5.83824	5.27539e-09	5.49865e-07	1	chr15	83546510	83546907
peak_134123	15.1577	3.22176	0.551942	5.83714	5.31057e-09	5.52867e-07	1	chr4	71456835	71457248
peak_76145	91.1383	1.32067	0.22625	5.83722	5.30804e-09	5.52867e-07	1	chr17	60510177	60510553
peak_183768	31.7844	2.1027	0.360281	5.83628	5.33805e-09	5.55394e-07	1	chr8	125786401	125786850
peak_35910	143.496	0.961805	0.164816	5.83564	5.35843e-09	5.56847e-07	0	chr12	6093055	6093718
peak_185885	17.7647	2.68401	0.459931	5.83569	5.35682e-09	5.56847e-07	1	chr9	3968838	3969286
peak_56041	82.2052	1.19666	0.205104	5.83443	5.3975e-09	5.60571e-07	1	chr14	94342276	94342765
peak_62774	41.4969	1.65067	0.282981	5.83315	5.43901e-09	5.64543e-07	1	chr15	88900627	88900997
peak_75689	346.701	0.946571	0.162301	5.8322	5.47005e-09	5.67426e-07	0	chr17	57407342	57408210
peak_16756	147.539	1.12725	0.193285	5.83205	5.4749e-09	5.67589e-07	1	chr1	234997187	234997756
peak_97421	15.4149	-3.47032	0.595131	-5.83119	5.50342e-09	5.70204e-07	-1	chr2	141565568	141566032
peak_167670	97.6104	1.47867	0.253605	5.83059	5.52309e-09	5.71901e-07	1	chr7	50534769	50535293
peak_151199	53.0123	1.77941	0.305289	5.82859	5.58961e-09	5.78443e-07	1	chr5	175383246	175383784
peak_114901	13.2218	3.75709	0.644786	5.82688	5.64736e-09	5.8407e-07	1	chr22	34002048	34002447
peak_78333	46.2487	1.56924	0.269343	5.82618	5.67121e-09	5.86187e-07	1	chr17	78735810	78736156
peak_156238	20.5552	2.36382	0.40578	5.82538	5.69835e-09	5.88642e-07	1	chr6	45566822	45567246
peak_110429	356.699	0.876951	0.150581	5.82379	5.75275e-09	5.93907e-07	0	chr20	59994630	59995170
peak_139678	34.2662	1.95559	0.335875	5.82237	5.80196e-09	5.98631e-07	1	chr4	184845279	184845863
peak_79652	23.2408	2.32406	0.399231	5.82133	5.83795e-09	6.01986e-07	1	chr18	12403950	12404264
peak_154042	34.8569	1.92986	0.331576	5.82026	5.87555e-09	6.05503e-07	1	chr6	25660516	25660885
peak_31412	35.0481	1.81917	0.312612	5.81926	5.91077e-09	6.0877e-07	1	chr11	69420523	69420937
peak_69362	30.7824	2.28118	0.392064	5.8184	5.9414e-09	6.11562e-07	1	chr16	77780445	77780826
peak_115098	22.501	2.3364	0.401713	5.81609	6.024e-09	6.19696e-07	1	chr22	36546946	36547347
peak_19205	31.1526	1.87761	0.322841	5.8159	6.031e-09	6.20048e-07	1	chr10	21172180	21172494
peak_194174	142.962	-0.998622	0.171739	-5.81478	6.0714e-09	6.23832e-07	0	chr9	136996468	136997353
peak_184698	24.6639	2.03806	0.350515	5.81447	6.08261e-09	6.24614e-07	1	chr8	135004602	135005172
peak_141820	23.9006	2.10266	0.361635	5.81431	6.08837e-09	6.24835e-07	1	chr5	34047119	34047531
peak_21534	38.9438	1.63059	0.280453	5.81412	6.09552e-09	6.25199e-07	1	chr10	60473537	60474121
peak_7308	17.6949	2.51568	0.432712	5.81375	6.10902e-09	6.26212e-07	1	chr1	94823122	94823492
peak_159551	71.6416	1.58248	0.272221	5.81322	6.1282e-09	6.27807e-07	1	chr6	109384063	109384789
peak_53535	55.0711	1.92779	0.33164	5.81288	6.14066e-09	6.28712e-07	1	chr14	64717918	64718281
peak_81948	49.2609	1.67974	0.289009	5.81206	6.17087e-09	6.31433e-07	1	chr18	73895536	73896010
peak_40820	15.7841	2.95342	0.508196	5.81158	6.18843e-09	6.32855e-07	1	chr12	78910062	78910443
peak_154021	12.467	3.8866	0.668887	5.81055	6.22689e-09	6.36413e-07	1	chr6	25359923	25360265
peak_110779	44.811	1.68685	0.290342	5.80989	6.25131e-09	6.38532e-07	1	chr20	62843710	62844137
peak_148157	25.5226	1.98576	0.341872	5.80849	6.30382e-09	6.43517e-07	1	chr5	137235094	137235552
peak_14361	49.5236	1.43017	0.246272	5.80726	6.35052e-09	6.47903e-07	1	chr1	206001411	206001762
peak_77913	268.603	-0.871963	0.150154	-5.80712	6.35562e-09	6.48042e-07	0	chr17	75456327	75456750
peak_68438	52.7274	1.4034	0.241796	5.80407	6.4726e-09	6.59581e-07	1	chr16	68072098	68072718
peak_193027	23.9901	2.19764	0.378722	5.80279	6.52221e-09	6.64246e-07	1	chr9	128307717	128308049
peak_118576	75.3555	1.27323	0.219445	5.80206	6.55045e-09	6.6673e-07	1	chr3	31077058	31077580
peak_94337	18.7192	2.46778	0.425437	5.80058	6.6087e-09	6.71562e-07	1	chr2	96195383	96196037
peak_165062	84.7895	1.52595	0.26307	5.80056	6.60954e-09	6.71562e-07	1	chr7	18177858	18178706
peak_125769	75.3041	1.18649	0.204542	5.80073	6.60271e-09	6.71562e-07	1	chr3	139491273	139491891
peak_172930	22.391	2.28532	0.394006	5.80021	6.62331e-09	6.72172e-07	1	chr7	132516475	132516834
peak_143124	97.3112	1.50181	0.25892	5.80029	6.61996e-09	6.72172e-07	1	chr5	58093981	58094560
peak_61051	131.574	2.75	0.474152	5.79982	6.63856e-09	6.73326e-07	1	chr15	71791061	71791596
peak_112330	32.4084	1.91575	0.330323	5.79963	6.64605e-09	6.73692e-07	1	chr21	38817926	38818206
peak_162514	78.3265	-1.19054	0.205293	-5.79921	6.66263e-09	6.74978e-07	-1	chr6	151657986	151658507
peak_185346	44.5955	1.64356	0.28342	5.79905	6.66933e-09	6.75261e-07	1	chr8	143219554	143220058
peak_97944	28.7209	2.00057	0.345022	5.79837	6.69642e-09	6.77609e-07	1	chr2	151928362	151928832
peak_113033	52.7457	1.54344	0.266236	5.79727	6.74026e-09	6.81647e-07	1	chr21	44871870	44872334
peak_45714	22.3442	2.57748	0.444717	5.79578	6.80055e-09	6.87343e-07	1	chr13	23859447	23859862
peak_75127	67.1318	1.63285	0.281767	5.79504	6.83057e-09	6.89975e-07	1	chr17	50459062	50459499
peak_124482	128.213	1.14366	0.197386	5.79399	6.87316e-09	6.93873e-07	1	chr3	126081587	126082073
peak_29011	32.6771	2.02945	0.35039	5.79197	6.95667e-09	7.01895e-07	1	chr11	33061413	33061957
peak_91450	30.6108	2.17381	0.375343	5.79153	6.97468e-09	7.03302e-07	1	chr2	46648081	46648789
peak_2884	23.4231	2.15305	0.371769	5.79135	6.98236e-09	7.03668e-07	1	chr1	27418315	27418714
peak_119478	72.9258	-1.26874	0.219153	-5.78926	7.06968e-09	7.12054e-07	-1	chr3	42819498	42820412
peak_75778	47.9502	1.60247	0.276872	5.78774	7.13378e-09	7.18092e-07	1	chr17	57938059	57938467
peak_109139	43.0612	1.49004	0.257454	5.7876	7.14006e-09	7.18307e-07	1	chr20	50243095	50243506
peak_5566	25.3179	-2.04929	0.354116	-5.78705	7.16338e-09	7.19818e-07	-1	chr1	57118895	57119462
peak_31139	122.84	1.4532	0.251111	5.78707	7.16244e-09	7.19818e-07	1	chr11	67354508	67354990
peak_59067	37.1617	2.11835	0.366059	5.78692	7.16898e-09	7.19964e-07	1	chr15	49627359	49627947
peak_140712	26.876	1.93947	0.335159	5.78671	7.17773e-09	7.20425e-07	1	chr5	13143599	13144061
peak_43914	126.232	1.14961	0.198676	5.78634	7.19363e-09	7.21602e-07	1	chr12	118102009	118102545
peak_76265	88.7617	1.26592	0.218828	5.78501	7.25078e-09	7.26915e-07	1	chr17	61284059	61284489
peak_36747	14.5446	3.13532	0.542056	5.78413	7.28877e-09	7.29919e-07	1	chr12	18332127	18332571
peak_93157	24.3889	2.14121	0.370187	5.78412	7.28917e-09	7.29919e-07	1	chr2	71843370	71843761
peak_139209	28.7535	-2.10226	0.363478	-5.78374	7.30587e-09	7.30747e-07	-1	chr4	172337507	172338376
peak_85864	259.192	1.08327	0.187292	5.78383	7.30176e-09	7.30747e-07	1	chr19	42051452	42052289
peak_192901	148.543	0.944101	0.163311	5.781	7.42575e-09	7.42309e-07	0	chr9	127578803	127579381
peak_48123	45.6029	1.56111	0.270067	5.78046	7.4496e-09	7.44265e-07	1	chr13	61665286	61665773
peak_150078	43.5298	1.68186	0.291056	5.77849	7.53734e-09	7.52597e-07	1	chr5	160054852	160055211
peak_110105	108.192	1.27529	0.220755	5.77696	7.60639e-09	7.59054e-07	1	chr20	57618080	57618478
peak_123928	37.9406	1.87905	0.325286	5.77661	7.62195e-09	7.60169e-07	1	chr3	120113559	120114101
peak_93254	91.5125	1.4032	0.24293	5.77615	7.64311e-09	7.61841e-07	1	chr2	73037923	73038564
peak_42971	14.396	3.08237	0.533699	5.77549	7.67313e-09	7.64393e-07	1	chr12	108882008	108882360
peak_61630	39.3649	1.5492	0.268371	5.7726	7.80584e-09	7.77168e-07	1	chr15	77546014	77546433
peak_72855	73.5981	-1.49193	0.258544	-5.77053	7.90243e-09	7.86333e-07	-1	chr17	21098911	21099608
peak_124711	72.5345	1.3182	0.228469	5.76971	7.9407e-09	7.89688e-07	1	chr3	127961829	127962311
peak_179567	57.1317	1.31297	0.227573	5.76943	7.95401e-09	7.90558e-07	1	chr8	81050621	81051255
peak_40545	40.3469	2.01904	0.350007	5.76858	7.99446e-09	7.94122e-07	1	chr12	75177997	75178378
peak_34816	64.6822	1.28729	0.2233	5.76486	8.17273e-09	8.11366e-07	1	chr11	123590370	123591023
peak_28937	14.8084	3.4273	0.594549	5.76455	8.18775e-09	8.12392e-07	1	chr11	32081044	32081476
peak_185641	38.3828	1.88633	0.327333	5.76272	8.27691e-09	8.20769e-07	1	chr9	557764	558236
peak_105205	42.1686	1.57848	0.273941	5.76213	8.3059e-09	8.22232e-07	1	chr20	4898204	4898684
peak_63850	54.3302	1.46117	0.253576	5.76225	8.30015e-09	8.22232e-07	1	chr15	99454871	99455316
peak_104398	76.7496	1.33175	0.23112	5.76217	8.30398e-09	8.22232e-07	1	chr2	238643952	238644611
peak_24362	41.6754	1.53643	0.266684	5.76124	8.34977e-09	8.26103e-07	1	chr10	99906417	99906862
peak_176937	21.4147	2.13956	0.371402	5.76076	8.37369e-09	8.27997e-07	1	chr8	29971812	29972206
peak_63931	36.8347	1.59091	0.276205	5.75989	8.41696e-09	8.31517e-07	1	chr15	100189862	100190219
peak_155334	85.4324	1.28149	0.222487	5.75985	8.41888e-09	8.31517e-07	1	chr6	37056549	37057185
peak_40601	65.3704	1.29307	0.224509	5.75956	8.43359e-09	8.32495e-07	1	chr12	75766727	75767177
peak_145521	53.2712	1.98663	0.344991	5.7585	8.48667e-09	8.37258e-07	1	chr5	96627651	96628202
peak_137496	68.3192	1.49964	0.260444	5.75802	8.5108e-09	8.39161e-07	1	chr4	139645399	139645895
peak_26755	42.337	1.52144	0.264358	5.7552	8.65379e-09	8.52774e-07	1	chr10	131903704	131904078
peak_162396	74.5977	1.3058	0.226912	5.75463	8.68311e-09	8.55178e-07	1	chr6	150490547	150491140
peak_52018	23.1713	2.31368	0.4021	5.75399	8.71595e-09	8.57925e-07	1	chr14	45491815	45492298
peak_170619	25.8994	2.08268	0.362007	5.75314	8.75985e-09	8.61757e-07	1	chr7	100662151	100662681
peak_145640	34.2763	1.66205	0.288913	5.75278	8.77856e-09	8.63107e-07	1	chr5	98975260	98975672
peak_108298	94.5997	1.92402	0.334503	5.75186	8.82646e-09	8.67324e-07	1	chr20	44495729	44496489
peak_196642	44.0599	1.55338	0.270139	5.7503	8.9083e-09	8.74871e-07	1	chrX	53263574	53264110
peak_8662	33.5113	1.86995	0.325227	5.74967	8.9418e-09	8.77663e-07	1	chr1	115317329	115318061
peak_132963	44.6998	1.46315	0.254494	5.74927	8.9629e-09	8.79237e-07	1	chr4	38230330	38230800
peak_147263	31.4659	1.87404	0.326024	5.74816	9.02179e-09	8.84513e-07	1	chr5	127206294	127206858
peak_145048	40.5178	1.70007	0.295813	5.74711	9.07799e-09	8.8952e-07	1	chr5	89037071	89037554
peak_91388	108.546	1.56054	0.271542	5.74695	9.08657e-09	8.89858e-07	1	chr2	46224751	46225326
peak_188095	19.8313	2.42976	0.422855	5.74609	9.13312e-09	8.93911e-07	1	chr9	76323436	76323916
peak_25347	26.947	2.03306	0.353889	5.74492	9.19627e-09	8.99584e-07	1	chr10	113960668	113961059
peak_64466	47.2579	1.60079	0.278672	5.74435	9.22761e-09	9.02141e-07	1	chr16	2388814	2389218
peak_62929	36.0515	2.3656	0.411835	5.74405	9.24364e-09	9.03114e-07	1	chr15	89946765	89947278
peak_40237	42.7524	1.64041	0.285587	5.74397	9.24798e-09	9.03114e-07	1	chr12	69405500	69405856
peak_51518	18.7485	2.3616	0.411229	5.74279	9.31293e-09	9.08944e-07	1	chr14	36820361	36820711
peak_96568	83.7019	1.54137	0.268473	5.74125	9.39826e-09	9.16756e-07	1	chr2	128978075	128978610
peak_95739	34.4036	1.92182	0.334758	5.74092	9.41656e-09	9.18025e-07	1	chr2	113330066	113330691
peak_25423	26.4301	1.88926	0.329135	5.74008	9.46338e-09	9.21035e-07	1	chr10	114613594	114614046
peak_144569	53.4253	1.44644	0.251986	5.74015	9.45952e-09	9.21035e-07	1	chr5	78776574	78777014
peak_51068	83.6894	1.14718	0.199849	5.74021	9.45602e-09	9.21035e-07	1	chr14	32006256	32007116
peak_18586	17.8681	2.51739	0.438677	5.7386	9.54606e-09	9.28561e-07	1	chr10	12262639	12262941
peak_166424	239.93	0.865439	0.150841	5.73744	9.61167e-09	9.34418e-07	0	chr7	34747960	34748810
peak_132961	118.126	1.0298	0.17953	5.73608	9.68951e-09	9.41458e-07	1	chr4	38188519	38189215
peak_73302	12.6239	3.63332	0.633474	5.73555	9.71952e-09	9.43845e-07	1	chr17	30363670	30364227
peak_78074	24.1654	2.04395	0.356432	5.73448	9.78097e-09	9.4928e-07	1	chr17	76550765	76551372
peak_158015	48.3696	1.69322	0.295299	5.73391	9.81389e-09	9.51941e-07	1	chr6	82875677	82876163
peak_108846	64.9996	-1.41902	0.247491	-5.73364	9.82992e-09	9.52848e-07	-1	chr20	48350605	48351081
peak_112506	88.7456	-1.97891	0.345146	-5.73356	9.83422e-09	9.52848e-07	-1	chr21	40324347	40325291
peak_151749	36.9421	1.81056	0.315804	5.73316	9.85764e-09	9.54583e-07	1	chr5	180825861	180826562
peak_64212	64.6521	1.34057	0.233842	5.7328	9.87847e-09	9.56066e-07	1	chr16	525546	525945
peak_175920	46.0579	-1.99534	0.348081	-5.73241	9.90129e-09	9.57739e-07	-1	chr8	17802732	17803221
peak_78795	42.61	-1.53711	0.268178	-5.73168	9.94421e-09	9.61355e-07	-1	chr17	82234804	82235125
peak_163472	14.2118	2.97062	0.518372	5.73067	1.00034e-08	9.66534e-07	1	chr6	167683001	167683514
peak_26408	45.6921	1.45508	0.25392	5.73045	1.00163e-08	9.67248e-07	1	chr10	126460014	126460508
peak_38080	37.653	1.88672	0.329274	5.72995	1.00458e-08	9.67937e-07	1	chr12	47087991	47088544
peak_92737	42.2147	1.787	0.31186	5.73014	1.00347e-08	9.67937e-07	1	chr2	67451388	67451873
peak_108638	61.2066	1.44225	0.251703	5.72997	1.00449e-08	9.67937e-07	1	chr20	47146666	47147099
peak_9479	90.2095	1.22784	0.214282	5.73002	1.00418e-08	9.67937e-07	1	chr1	148424118	148424632
peak_66557	59.1421	1.69393	0.295656	5.72939	1.00793e-08	9.70621e-07	1	chr16	24994231	24994657
peak_162373	66.541	1.43415	0.250366	5.72822	1.01492e-08	9.7681e-07	1	chr6	150269614	150270140
peak_99140	15.6665	2.69762	0.470947	5.72807	1.01577e-08	9.77093e-07	1	chr2	169034262	169034673
peak_8798	113.581	1.15186	0.201098	5.72788	1.01695e-08	9.77679e-07	1	chr1	116376325	116376810
peak_119102	22.4234	2.41277	0.421261	5.7275	1.01924e-08	9.79339e-07	1	chr3	38141936	38142234
peak_145863	39.862	1.74577	0.30484	5.72685	1.02311e-08	9.8251e-07	1	chr5	103347656	103348226
peak_108868	153.745	1.03927	0.181501	5.72596	1.0285e-08	9.87144e-07	1	chr20	48488651	48489142
peak_76348	98.2192	1.1413	0.199346	5.72521	1.03308e-08	9.90988e-07	1	chr17	61885900	61886284
peak_64724	20.4436	2.31351	0.404104	5.72504	1.03408e-08	9.91405e-07	1	chr16	4279631	4279981
peak_119725	32.4869	1.8832	0.328999	5.72402	1.04032e-08	9.96833e-07	1	chr3	46358151	46358830
peak_149907	31.9988	2.21637	0.387228	5.72368	1.04241e-08	9.98285e-07	1	chr5	157479145	157479557
peak_31085	196.045	1.01603	0.177519	5.72351	1.04344e-08	9.98721e-07	1	chr11	66950018	66950632
peak_110081	164.82	-0.94783	0.165615	-5.7231	1.04595e-08	1.00057e-06	0	chr20	57464886	57465289
peak_189269	48.3791	1.58652	0.277226	5.72282	1.04771e-08	1.0017e-06	1	chr9	89941845	89942283
peak_69896	29.2026	2.0567	0.359449	5.72182	1.05388e-08	1.00704e-06	1	chr16	83143711	83144288
peak_90978	28.6405	1.9276	0.336956	5.72062	1.06134e-08	1.01361e-06	1	chr2	42327190	42327569
peak_81760	41.6263	1.77976	0.311176	5.71947	1.06855e-08	1.01985e-06	1	chr18	62976159	62976686
peak_7709	105.959	1.04118	0.182045	5.71939	1.06905e-08	1.01985e-06	1	chr1	106831529	106831946
peak_45230	87.0493	1.35377	0.236747	5.71823	1.07641e-08	1.0263e-06	1	chr12	132284561	132285167
peak_155059	25.7831	2.4119	0.421921	5.71646	1.08763e-08	1.03644e-06	1	chr6	34630001	34630470
peak_18535	34.4262	1.83073	0.320287	5.71592	1.09114e-08	1.03921e-06	1	chr10	11683536	11683860
peak_19224	38.3351	2.02695	0.354668	5.71506	1.09662e-08	1.04386e-06	1	chr10	21315351	21315736
peak_51537	29.9887	1.99248	0.348659	5.7147	1.09897e-08	1.04551e-06	1	chr14	36996613	36996949
peak_39691	41.9172	1.59931	0.27988	5.71427	1.10176e-08	1.04718e-06	1	chr12	63845778	63846103
peak_184337	46.8381	1.4943	0.261505	5.71424	1.10192e-08	1.04718e-06	1	chr8	130762244	130762645
peak_141210	25.6069	2.1238	0.371677	5.7141	1.10287e-08	1.0475e-06	1	chr5	20276389	20276938
peak_24883	33.2276	1.80797	0.316428	5.7137	1.10548e-08	1.0494e-06	1	chr10	104809203	104810001
peak_149436	36.5464	1.74954	0.306261	5.7126	1.11265e-08	1.05506e-06	1	chr5	150628942	150629424
peak_62303	100.392	1.08667	0.190222	5.71267	1.11215e-08	1.05506e-06	1	chr15	83734350	83734919
peak_140445	54.4856	1.51935	0.266003	5.71177	1.11805e-08	1.0596e-06	1	chr5	9924563	9925055
peak_1262	47.1987	1.55044	0.271451	5.71165	1.11886e-08	1.05979e-06	1	chr1	12480788	12481143
peak_36998	104.412	1.07813	0.188849	5.70894	1.13685e-08	1.07623e-06	1	chr12	25135440	25136196
peak_156870	52.6908	-1.46364	0.256404	-5.70833	1.1409e-08	1.07881e-06	-1	chr6	54847949	54848591
peak_180713	57.1486	1.77553	0.311046	5.70825	1.14144e-08	1.07881e-06	1	chr8	94693064	94693522
peak_102390	50.6602	1.57226	0.275433	5.70831	1.14102e-08	1.07881e-06	1	chr2	215793761	215794456
peak_67600	21.4906	2.32608	0.407523	5.70785	1.14412e-08	1.08076e-06	1	chr16	50503888	50504479
peak_42042	30.6365	-1.95482	0.34253	-5.70698	1.14996e-08	1.08569e-06	-1	chr12	97701864	97702371
peak_138311	18.0359	2.66596	0.4672	5.70626	1.15486e-08	1.08972e-06	1	chr4	152984029	152984530
peak_118723	113.884	1.11329	0.195104	5.70616	1.15554e-08	1.08976e-06	1	chr3	32420083	32420714
peak_89943	73.6411	1.50765	0.26424	5.70562	1.15921e-08	1.09263e-06	1	chr2	28639814	28640319
peak_173050	112.691	1.18109	0.207067	5.70392	1.17086e-08	1.10301e-06	1	chr7	134419071	134419577
peak_193805	64.1859	1.3914	0.243966	5.70323	1.17555e-08	1.10683e-06	1	chr9	134329920	134330308
peak_161473	44.6799	1.79742	0.315372	5.69935	1.20265e-08	1.13173e-06	1	chr6	138465007	138465357
peak_66690	26.7796	1.97123	0.34591	5.69868	1.20736e-08	1.13493e-06	1	chr16	27253517	27253870
peak_96278	31.1419	1.78225	0.312745	5.69873	1.20706e-08	1.13493e-06	1	chr2	121860388	121860859
peak_19383	19.1257	-2.53226	0.444465	-5.69733	1.21699e-08	1.14336e-06	-1	chr10	22997149	22997486
peak_108811	114.989	-1.05823	0.185756	-5.69689	1.22014e-08	1.1457e-06	-1	chr20	48153520	48153940
peak_58018	77.7715	1.17682	0.206575	5.69679	1.22082e-08	1.14572e-06	1	chr15	32659304	32659918
peak_160435	38.1396	-1.79622	0.315339	-5.69618	1.22525e-08	1.14904e-06	-1	chr6	125205045	125205564
peak_196075	42.206	1.7728	0.31123	5.69611	1.22568e-08	1.14904e-06	1	chrX	41391526	41392032
peak_84317	59.6033	1.53983	0.270339	5.69592	1.22709e-08	1.14974e-06	1	chr19	18046008	18046531
peak_150610	41.2181	2.12585	0.373242	5.69564	1.22909e-08	1.15099e-06	1	chr5	170466902	170467359
peak_167195	29.9701	1.85336	0.32542	5.69527	1.23177e-08	1.15257e-06	1	chr7	44473355	44473662
peak_165833	30.4611	1.81138	0.318056	5.69517	1.23251e-08	1.15257e-06	1	chr7	29178152	29178640
peak_148073	103.01	1.71967	0.301954	5.69513	1.23278e-08	1.15257e-06	1	chr5	136123177	136123855
peak_98858	118.101	1.06038	0.186241	5.69356	1.24416e-08	1.16259e-06	1	chr2	164522487	164523207
peak_84714	52.444	1.5508	0.272453	5.69201	1.25551e-08	1.17257e-06	1	chr19	29587416	29587979
peak_109226	304.911	-0.735041	0.129138	-5.69191	1.25625e-08	1.17257e-06	0	chr20	50711124	50711572
peak_25407	70.5272	1.27028	0.223175	5.69183	1.25688e-08	1.17257e-06	1	chr10	114499638	114500241
peak_50577	162.001	-0.913993	0.160588	-5.69153	1.25902e-08	1.17395e-06	0	chr14	23694202	23695253
peak_19767	116.302	-1.11596	0.196102	-5.69068	1.26531e-08	1.17917e-06	-1	chr10	28496121	28497095
peak_167271	15.79	3.02536	0.531646	5.69055	1.26628e-08	1.17944e-06	1	chr7	45107298	45107628
peak_73204	61.0482	1.38825	0.243965	5.69036	1.26771e-08	1.18014e-06	1	chr17	29151523	29151984
peak_78294	59.3273	1.58373	0.278356	5.68959	1.27347e-08	1.18423e-06	1	chr17	78399604	78400063
peak_61967	72.0642	1.52052	0.267243	5.68967	1.27282e-08	1.18423e-06	1	chr15	80580091	80580536
peak_160750	58.3759	1.68894	0.296864	5.68926	1.27589e-08	1.18584e-06	1	chr6	129835548	129836204
peak_78024	209.959	1.4315	0.251627	5.68898	1.27801e-08	1.18718e-06	1	chr17	76251943	76252556
peak_139798	17.4482	2.88596	0.507383	5.68793	1.28586e-08	1.19256e-06	1	chr5	14688	15212
peak_75709	54.7751	2.25237	0.395991	5.68794	1.2858e-08	1.19256e-06	1	chr17	57523896	57524576
peak_191805	32.6922	1.88167	0.330812	5.68805	1.28502e-08	1.19256e-06	1	chr9	116377237	116377791
peak_30738	72.4233	1.74709	0.307175	5.6876	1.28834e-08	1.19421e-06	1	chr11	64386307	64386778
peak_119320	14.4783	3.02376	0.531669	5.68731	1.2906e-08	1.19567e-06	1	chr3	40899218	40899819
peak_9092	29.0134	1.85084	0.325502	5.6861	1.29972e-08	1.20348e-06	1	chr1	119605048	119605451
peak_113106	117.587	1.041	0.183088	5.68581	1.30195e-08	1.20489e-06	1	chr21	45427689	45428136
peak_169449	28.8737	1.75839	0.309303	5.68502	1.30798e-08	1.20983e-06	1	chr7	85630893	85631284
peak_57472	38.9183	1.69213	0.297653	5.68491	1.30879e-08	1.20994e-06	1	chr14	106466477	106466940
peak_36194	28.0589	2.12982	0.374729	5.68364	1.31861e-08	1.21836e-06	1	chr12	9354325	9354713
peak_52762	39.273	1.70936	0.300763	5.68342	1.32024e-08	1.21922e-06	1	chr14	55807008	55807552
peak_7379	59.0723	1.51494	0.266675	5.68085	1.34028e-08	1.23706e-06	1	chr1	96362543	96362971
peak_167041	37.5878	2.18767	0.385158	5.67992	1.34759e-08	1.24316e-06	1	chr7	43148146	43148606
peak_174931	51.3462	1.91877	0.337873	5.67899	1.35495e-08	1.24928e-06	1	chr7	158397020	158397816
peak_39665	67.8355	1.31692	0.231915	5.67846	1.3591e-08	1.25244e-06	1	chr12	63419120	63419534
peak_190709	26.5088	-1.98701	0.349978	-5.67755	1.36641e-08	1.25784e-06	-1	chr9	106111086	106111733
peak_130738	96.287	1.24627	0.219508	5.67757	1.36619e-08	1.25784e-06	1	chr3	197487826	197488243
peak_35918	85.8597	1.17203	0.206476	5.67636	1.37588e-08	1.26588e-06	1	chr12	6182103	6182784
peak_58907	29.5495	-2.09959	0.369903	-5.67604	1.37846e-08	1.26758e-06	-1	chr15	45684401	45684968
peak_132752	38.5918	-1.59842	0.28162	-5.67578	1.38057e-08	1.26818e-06	-1	chr4	32024208	32025002
peak_176822	30.9779	1.73822	0.306252	5.6758	1.38038e-08	1.26818e-06	1	chr8	28872617	28873041
peak_183289	27.9038	1.92624	0.339399	5.67546	1.38317e-08	1.2699e-06	1	chr8	122552589	122552972
peak_117267	30.7427	1.73263	0.305302	5.67513	1.38584e-08	1.27167e-06	1	chr3	12694251	12694921
peak_150432	14.2625	3.23127	0.569387	5.67499	1.38695e-08	1.27202e-06	1	chr5	168656195	168656584
peak_198445	22.8736	2.04796	0.36095	5.67379	1.39676e-08	1.28033e-06	1	chrX	115372254	115372613
peak_74804	103.7	1.17889	0.207792	5.6734	1.39993e-08	1.28256e-06	1	chr17	48127392	48127775
peak_46483	66.7591	1.26867	0.223638	5.67286	1.40436e-08	1.28594e-06	1	chr13	33126080	33126577
peak_126447	42.439	1.58066	0.278643	5.6727	1.40566e-08	1.28645e-06	1	chr3	149134421	149134924
peak_152756	24.0701	2.01943	0.356047	5.67182	1.41291e-08	1.29241e-06	1	chr6	10299956	10300517
peak_105736	58.7212	1.48553	0.261947	5.67112	1.4187e-08	1.29702e-06	1	chr20	13243807	13244253
peak_146725	33.753	-2.0967	0.369722	-5.67102	1.41951e-08	1.29708e-06	-1	chr5	118009611	118010399
peak_28679	16.0122	2.65293	0.467938	5.6694	1.43298e-08	1.3087e-06	1	chr11	25243072	25243514
peak_47049	42.8931	1.58313	0.279311	5.66799	1.44479e-08	1.31878e-06	1	chr13	41610304	41610764
peak_143906	98.6113	-1.15668	0.204077	-5.66785	1.44602e-08	1.31921e-06	-1	chr5	69528002	69528587
peak_183177	18.8801	2.5425	0.448611	5.66749	1.44907e-08	1.3213e-06	1	chr8	121431610	121431972
peak_17211	94.8776	1.06824	0.188513	5.66669	1.45586e-08	1.32679e-06	1	chr1	244302841	244303501
peak_17970	20.7788	2.2679	0.400226	5.66656	1.45697e-08	1.32711e-06	1	chr10	5078843	5079160
peak_62988	37.8918	1.82747	0.322514	5.66631	1.45902e-08	1.32827e-06	1	chr15	90336699	90337114
peak_117365	69.5682	1.56596	0.276406	5.66545	1.46643e-08	1.33362e-06	1	chr3	13413334	13413776
peak_28429	36.9424	1.55457	0.274392	5.66552	1.46583e-08	1.33362e-06	1	chr11	19244622	19245023
peak_77339	60.4594	1.52761	0.269674	5.66466	1.47314e-08	1.33902e-06	1	chr17	69175659	69176064
peak_22940	33.5094	-1.93633	0.341837	-5.66449	1.47461e-08	1.33965e-06	-1	chr10	79726581	79727050
peak_21072	69.8344	1.31685	0.232484	5.66427	1.47648e-08	1.34065e-06	1	chr10	49734593	49735180
peak_127618	24.3073	1.94458	0.343345	5.66364	1.48194e-08	1.34491e-06	1	chr3	161108842	161109163
peak_93844	46.0771	1.93726	0.342065	5.66341	1.48394e-08	1.34601e-06	1	chr2	85713209	85713651
peak_7602	38.6252	-1.64404	0.290301	-5.66323	1.48546e-08	1.34669e-06	-1	chr1	102837088	102837995
peak_184909	51.5994	1.39361	0.246085	5.66313	1.48639e-08	1.34683e-06	1	chr8	139875620	139876008
peak_147891	51.9004	-1.41601	0.250052	-5.66286	1.48873e-08	1.3482e-06	-1	chr5	134525010	134525552
peak_108795	134.279	1.3287	0.234638	5.66277	1.48946e-08	1.3482e-06	1	chr20	48056150	48056586
peak_5796	90.2831	1.10565	0.195338	5.66018	1.51214e-08	1.36802e-06	1	chr1	61711205	61711687
peak_135093	23.2195	2.18334	0.38578	5.65956	1.51765e-08	1.37228e-06	1	chr4	87108058	87108554
peak_139282	82.9377	-1.13941	0.201357	-5.65864	1.52574e-08	1.37887e-06	-1	chr4	173335078	173335603
peak_80922	27.7213	1.89959	0.335849	5.65609	1.54857e-08	1.39878e-06	1	chr18	46068781	46069155
peak_162968	36.4969	1.91407	0.338431	5.65574	1.55179e-08	1.40023e-06	1	chr6	158122017	158122419
peak_152149	69.6574	1.24204	0.219607	5.65576	1.55161e-08	1.40023e-06	1	chr6	3518279	3518704
peak_135075	125.033	1.31295	0.23215	5.65562	1.55284e-08	1.40045e-06	1	chr4	86977546	86978118
peak_129802	102.273	1.39073	0.24594	5.65476	1.56062e-08	1.40674e-06	1	chr3	188294808	188295453
peak_161047	27.6581	2.21845	0.392339	5.65441	1.56384e-08	1.4089e-06	1	chr6	134035665	134036108
peak_181462	52.034	1.4474	0.256057	5.65266	1.57983e-08	1.42257e-06	1	chr8	101277744	101278383
peak_110834	48.6435	1.49274	0.264146	5.65119	1.59344e-08	1.43408e-06	1	chr20	63206868	63207329
peak_110036	365.738	0.979038	0.173297	5.64947	1.60947e-08	1.44775e-06	0	chr20	57190862	57191365
peak_192732	51.2369	1.86999	0.331043	5.64879	1.61577e-08	1.45267e-06	1	chr9	126421019	126421677
peak_181078	39.0212	1.70907	0.302566	5.64859	1.6177e-08	1.45365e-06	1	chr8	98068576	98069100
peak_97992	29.9494	2.08331	0.368951	5.64659	1.63662e-08	1.46989e-06	1	chr2	152421441	152421961
peak_59361	55.876	1.30908	0.231865	5.64587	1.64351e-08	1.47531e-06	1	chr15	51994979	51995445
peak_71497	45.0097	1.72709	0.305977	5.6445	1.65659e-08	1.48628e-06	1	chr17	6061255	6061674
peak_141895	19.5137	2.32555	0.412042	5.64396	1.66186e-08	1.4887e-06	1	chr5	34959322	34959704
peak_75865	88.8449	1.56821	0.27785	5.64411	1.66042e-08	1.4887e-06	1	chr17	58492348	58492942
peak_129508	66.4531	1.38176	0.24482	5.644	1.6614e-08	1.4887e-06	1	chr3	185688753	185689149
peak_194150	145.04	-0.962313	0.170509	-5.64376	1.66375e-08	1.48963e-06	0	chr9	136841072	136841731
peak_161242	59.2336	1.62064	0.287203	5.64283	1.67276e-08	1.49692e-06	1	chr6	136235081	136235681
peak_171967	44.1613	1.64721	0.291926	5.64255	1.67551e-08	1.49861e-06	1	chr7	116716617	116717073
peak_30285	40.0949	1.91524	0.339468	5.6419	1.68182e-08	1.50297e-06	1	chr11	60946722	60947214
peak_159468	44.9094	1.49982	0.265838	5.64187	1.68213e-08	1.50297e-06	1	chr6	108673323	108673985
peak_94365	28.3086	1.86483	0.330594	5.64085	1.69217e-08	1.51116e-06	1	chr2	96427835	96428291
peak_12557	47.6082	1.4298	0.253493	5.6404	1.69659e-08	1.51433e-06	1	chr1	183699594	183700165
peak_60435	21.5667	2.29341	0.406772	5.63808	1.71954e-08	1.53403e-06	1	chr15	65954275	65954761
peak_7753	53.8211	1.4924	0.264705	5.63797	1.72064e-08	1.53422e-06	1	chr1	107138175	107138524
peak_55431	16.28	-2.60131	0.461429	-5.6375	1.72535e-08	1.53763e-06	-1	chr14	88978912	88979314
peak_3589	46.71	1.61394	0.286361	5.63602	1.74021e-08	1.55007e-06	1	chr1	34199730	34200368
peak_56704	39.5751	1.84064	0.326605	5.63568	1.74365e-08	1.55234e-06	1	chr14	100341290	100341949
peak_155777	101.943	1.29421	0.229663	5.63525	1.74805e-08	1.55546e-06	1	chr6	41499034	41499625
peak_184258	22.2091	2.24055	0.397625	5.63484	1.75223e-08	1.55838e-06	1	chr8	130131614	130132190
peak_110056	58.2616	1.46062	0.259221	5.63464	1.75424e-08	1.55937e-06	1	chr20	57323012	57323319
peak_43587	23.642	2.06517	0.366521	5.63451	1.75558e-08	1.55975e-06	1	chr12	115227161	115227689
peak_170714	55.3167	1.3091	0.232347	5.63424	1.75837e-08	1.56064e-06	1	chr7	101289741	101290145
peak_190257	199.318	1.02603	0.182105	5.63431	1.75765e-08	1.56064e-06	1	chr9	98848353	98848900
peak_79141	16.1738	2.66341	0.472783	5.63346	1.7663e-08	1.56607e-06	1	chr18	3264491	3264729
peak_168256	74.7526	1.34556	0.238849	5.63353	1.76556e-08	1.56607e-06	1	chr7	67250157	67250638
peak_55849	95.9092	1.2804	0.227319	5.63261	1.77504e-08	1.57301e-06	1	chr14	92693957	92694429
peak_28518	91.2972	1.06115	0.188404	5.63228	1.77847e-08	1.57525e-06	1	chr11	20112211	20112820
peak_91792	79.6103	-1.17153	0.208049	-5.63102	1.79147e-08	1.58433e-06	-1	chr2	53989305	53989984
peak_190332	28.1718	2.0653	0.36677	5.63106	1.79107e-08	1.58433e-06	1	chr9	99445303	99445954
peak_157032	34.7278	1.65368	0.293663	5.6312	1.78965e-08	1.58433e-06	1	chr6	56938635	56939118
peak_195366	14.3584	2.88895	0.513081	5.6306	1.79589e-08	1.58743e-06	1	chrX	19670788	19671178
peak_149385	75.4375	1.45308	0.25809	5.63012	1.80085e-08	1.5902e-06	1	chr5	150295069	150295690
peak_29942	118.281	1.40904	0.250266	5.63016	1.80041e-08	1.5902e-06	1	chr11	47924053	47924752
peak_127572	36.4256	1.56268	0.277599	5.62927	1.80979e-08	1.59728e-06	1	chr3	160667420	160667887
peak_47247	23.5158	2.10486	0.373923	5.62913	1.81116e-08	1.59768e-06	1	chr13	44174671	44175363
peak_135550	19.0283	-2.77097	0.492454	-5.62686	1.83515e-08	1.61801e-06	-1	chr4	96784482	96785064
peak_2479	24.1443	-2.065	0.367027	-5.62628	1.84133e-08	1.62264e-06	-1	chr1	24011554	24012290
peak_95573	39.6256	1.50658	0.267782	5.62612	1.84305e-08	1.62333e-06	1	chr2	111716690	111717205
peak_142894	17.5318	2.77856	0.494027	5.62432	1.86244e-08	1.63957e-06	1	chr5	55773027	55773508
peak_15575	211.38	0.866855	0.154133	5.62405	1.86527e-08	1.64123e-06	0	chr1	221886829	221887634
peak_20635	57.4587	1.5379	0.27347	5.62367	1.86945e-08	1.64407e-06	1	chr10	43340595	43341056
peak_108936	160.941	1.20642	0.214564	5.62267	1.88028e-08	1.65276e-06	1	chr20	48897351	48897973
peak_187064	31.1053	1.88291	0.33491	5.62213	1.88616e-08	1.65709e-06	1	chr9	34073134	34073477
peak_142915	44.3224	-1.48413	0.263994	-5.62183	1.88948e-08	1.65916e-06	-1	chr5	56029644	56030396
peak_76131	77.3981	-1.30856	0.232774	-5.62157	1.89225e-08	1.66076e-06	-1	chr17	60408573	60409113
peak_190432	72.9076	1.54995	0.275726	5.62131	1.89511e-08	1.66242e-06	1	chr9	100429314	100429755
peak_1660	71.4796	-1.48775	0.264718	-5.62014	1.90804e-08	1.67292e-06	-1	chr1	16727194	16728114
peak_12838	24.2855	2.04497	0.363909	5.61945	1.91567e-08	1.67876e-06	1	chr1	186849117	186849645
peak_133022	35.3573	1.69625	0.301859	5.61935	1.9168e-08	1.6789e-06	1	chr4	38857634	38858287
peak_154351	32.266	-1.71578	0.305385	-5.61843	1.92701e-08	1.68699e-06	-1	chr6	28747643	28748152
peak_22842	24.8633	2.03097	0.361594	5.6167	1.94634e-08	1.70305e-06	1	chr10	78925830	78926163
peak_45684	25.8566	1.91659	0.341288	5.61576	1.95702e-08	1.71153e-06	1	chr13	23621245	23621652
peak_177699	26.1474	2.00139	0.35643	5.61509	1.96463e-08	1.71732e-06	1	chr8	48151279	48151676
peak_179339	133.03	-1.47138	0.262066	-5.61456	1.97061e-08	1.72168e-06	-1	chr8	78530201	78530856
peak_184010	187.536	1.29154	0.230069	5.6137	1.98046e-08	1.72942e-06	1	chr8	127831558	127832070
peak_156106	48.6687	1.73564	0.309193	5.61343	1.9835e-08	1.7312e-06	1	chr6	44049216	44049829
peak_191695	59.5297	1.23958	0.220887	5.61183	2.00194e-08	1.74642e-06	1	chr9	114799421	114799910
peak_172654	25.5305	1.94625	0.346847	5.61127	2.00848e-08	1.75037e-06	1	chr7	129657328	129657744
peak_150821	39.3337	1.70161	0.303249	5.61127	2.00849e-08	1.75037e-06	1	chr5	172443428	172443859
peak_105504	17.8828	2.3892	0.425801	5.61107	2.01083e-08	1.75152e-06	1	chr20	9555722	9556145
peak_77108	133.095	1.52203	0.271261	5.61096	2.01206e-08	1.75171e-06	1	chr17	67421827	67422612
peak_15429	30.6673	1.70802	0.304448	5.61023	2.02061e-08	1.75739e-06	1	chr1	219568770	219569187
peak_72109	96.036	1.59737	0.284721	5.61028	2.01997e-08	1.75739e-06	1	chr17	12627153	12627702
peak_33600	28.1834	2.30963	0.41169	5.61012	2.02187e-08	1.75761e-06	1	chr11	102783426	102784229
peak_79679	20.1458	2.27087	0.404792	5.60996	2.02368e-08	1.7583e-06	1	chr18	12694020	12694478
peak_144027	18.1592	2.40067	0.427942	5.60981	2.02547e-08	1.75897e-06	1	chr5	72518123	72518694
peak_91722	21.5637	2.15724	0.38458	5.60932	2.0312e-08	1.76307e-06	1	chr2	52686983	52687377
peak_184885	67.6437	-1.28705	0.229518	-5.60764	2.0511e-08	1.77771e-06	-1	chr8	139675747	139676213
peak_57852	41.5648	1.70715	0.304431	5.60769	2.0505e-08	1.77771e-06	1	chr15	29698311	29698791
[truncated: 198,558+ more rows]
