# Supplementary material for: p53 reveals principles of chromatin remodeling and enhancer activation
Source: Nucleic Acids Res. 2025 Jun 6;53(11):gkaf465. doi: 10.1093/nar/gkaf465 (PMC12143595; doi:10.1093/nar/gkaf465)
Supplement: gkaf465_Supplemental_Files [file gkaf465_supplemental_files.zip › Supplementary Table 2.xlsx]

## Sheet: MCF7_CAGE_DEseq2_results
Chr	Start	End	Strand	peak_id	baseMean	log2FoldChange	lfcSE	stat	pvalue	padj	Length	coordinates	CRE_chr	CRE_start	CRE_end
chr17	61412282	61412463	+	peak_18253_fwd	2895.81	5.32826	0.102844	51.809	0	0	182	chr17:61412282-61412463	chr17	61412082	61412463
chr6	36678708	36678765	+	peak_34897_fwd	58874.4	5.13561	0.111796	45.9375	0	0	58	chr6:36678708-36678765	chr6	36678508	36678765
chr8	94949546	94949639	+	peak_38825_fwd	1216.92	4.86696	0.10944	44.4716	0	0	94	chr8:94949546-94949639	chr8	94949346	94949639
chr9	92141229	92141647	+	peak_40153_fwd	788.677	4.3526	0.11326	38.4302	0	0	419	chr9:92141229-92141647	chr9	92141029	92141647
chr1	67685184	67685270	+	peak_1507_fwd	2097.34	4.24489	0.0906699	46.817	0	0	87	chr1:67685184-67685270	chr1	67684984	67685270
chr6	63573525	63573622	-	peak_33986_rev	1431.29	4.23842	0.105299	40.2512	0	0	98	chr6:63573525-63573622	chr6	63573525	63573822
chr12	56488059	56488391	-	peak_9046_rev	913.997	4.13868	0.105693	39.1574	0	0	333	chr12:56488059-56488391	chr12	56487859	56488391
chr19	18388330	18388835	+	peak_20780_fwd	1700.92	4.12361	0.104457	39.4764	0	0	506	chr19:18388330-18388835	chr19	18388130	18388835
chr19	47231133	47231218	-	peak_21452_rev	3349.54	4.0045	0.10136	39.5077	0	0	86	chr19:47231133-47231218	chr19	47230933	47231218
chr8	23102916	23102972	+	peak_38198_fwd	2409.26	3.9656	0.101719	38.9858	0	0	57	chr8:23102916-23102972	chr8	23102716	23102972
chr8	94949288	94949385	-	peak_37432_rev	4818.3	3.96009	0.0756829	52.3248	0	0	98	chr8:94949288-94949385	chr8	94949088	94949385
chr6	109009410	109009558	-	peak_34293_rev	2535.16	3.74714	0.0987335	37.9521	0	0	149	chr6:109009410-109009558	chr6	109009210	109009558
chr17	74872920	74873003	-	peak_18270_rev	3752.17	3.7225	0.0887693	41.9346	0	0	84	chr17:74872920-74873003	chr17	74872720	74873003
chr3	179071733	179071824	-	peak_29501_rev	2971.55	3.59347	0.0779129	46.1217	0	0	92	chr3:179071733-179071824	chr3	179071533	179071824
chrX	23783157	23783224	+	peak_41720_fwd	2069.83	3.54689	0.0873604	40.6007	0	0	68	chrX:23783157-23783224	chrX	23782957	23783224
chr18	658127	658294	-	peak_18884_rev	1783.5	3.33109	0.081673	40.7857	0	0	168	chr18:658127-658294	chr18	657927	658294
chr17	60600183	60600402	+	peak_18138_fwd	10092.8	3.01512	0.0798559	37.757	0	0	220	chr17:60600183-60600402	chr17	60599983	60600402
chr2	46297389	46297458	+	peak_23331_fwd	1263.07	3.68246	0.0990141	37.1913	9.44277e-303	4.43475e-299	70	chr2:46297389-46297458	chr2	46297189	46297458
chr6	26020445	26020502	+	peak_34321_fwd	3682.2	-3.25843	0.0878285	-37.0999	2.81832e-301	1.25394e-297	58	chr6:26020445-26020502	chr6	26020245	26020502
chr11	65900336	65900426	-	peak_6843_rev	682.747	4.79159	0.131744	36.3704	1.24908e-289	5.27962e-286	91	chr11:65900336-65900426	chr11	65900136	65900426
chr16	30096150	30096245	-	peak_14556_rev	6589.5	2.58453	0.0711864	36.3065	1.27865e-288	5.14725e-285	96	chr16:30096150-30096245	chr16	30095950	30096245
chr3	151316754	151316934	-	peak_29251_rev	678.236	4.85268	0.134181	36.1653	2.14239e-286	8.23225e-283	181	chr3:151316754-151316934	chr3	151316554	151316934
chr12	68808774	68808972	-	peak_9240_rev	678.475	5.47726	0.151655	36.1166	1.2458e-285	4.57891e-282	199	chr12:68808774-68808972	chr12	68808574	68808972
chr8	102238678	102239063	-	peak_37601_rev	3242	3.24297	0.0899419	36.0563	1.0979e-284	3.86716e-281	386	chr8:102238678-102239063	chr8	102238478	102239063
chr6	27838198	27838382	-	peak_33134_rev	1938.32	-3.54175	0.0986051	-35.9186	1.56784e-282	5.30155e-279	185	chr6:27838198-27838382	chr6	27837998	27838382
chr9	136849477	136849665	-	peak_40199_rev	718.488	4.16928	0.1165	35.7878	1.70786e-280	5.55292e-277	189	chr9:136849477-136849665	chr9	136849277	136849665
chr8	23068942	23069088	-	peak_36789_rev	1886.57	2.71731	0.0762656	35.6296	4.88409e-278	1.52919e-274	147	chr8:23068942-23069088	chr8	23068742	23069088
chr20	58839655	58839795	+	peak_27051_fwd	561.697	5.01795	0.14109	35.5657	4.74599e-277	1.43288e-273	141	chr20:58839655-58839795	chr20	58839455	58839795
chr5	10307594	10307874	-	peak_31121_rev	2423.83	2.67986	0.0753683	35.5568	6.51545e-277	1.89928e-273	281	chr5:10307594-10307874	chr5	10307394	10307874
chr4	52051288	52051498	+	peak_31212_fwd	670.955	3.78856	0.107313	35.304	5.09521e-273	1.43576e-269	211	chr4:52051288-52051498	chr4	52051088	52051498
chr12	49131344	49131400	-	peak_8606_rev	11965.9	-2.89321	0.0819698	-35.296	6.75551e-273	1.84221e-269	57	chr12:49131344-49131400	chr12	49131144	49131400
chr1	6419866	6419935	-	peak_286_rev	982	4.57455	0.130892	34.949	1.34272e-267	3.54714e-264	70	chr1:6419866-6419935	chr1	6419666	6419935
chr1	28259502	28259577	+	peak_792_fwd	949.043	3.32051	0.0951644	34.8923	9.72216e-267	2.49052e-263	76	chr1:28259502-28259577	chr1	28259302	28259577
chr15	100879817	100879882	+	peak_13895_fwd	1248.76	3.83867	0.110136	34.854	3.70181e-266	9.204e-263	66	chr15:100879817-100879882	chr15	100879617	100879882
chr2	215138339	215138658	-	peak_24275_rev	985.054	3.71654	0.106738	34.8192	1.24377e-265	3.0041e-262	320	chr2:215138339-215138658	chr2	215138139	215138658
chr2	95274400	95274567	+	peak_23928_fwd	1166.17	2.9304	0.0843098	34.7576	1.06544e-264	2.5019e-261	168	chr2:95274400-95274567	chr2	95274200	95274567
chr19	15380343	15380429	-	peak_20374_rev	581.421	4.49678	0.130027	34.5833	4.50944e-262	1.0303e-258	87	chr19:15380343-15380429	chr19	15380143	15380429
chr12	49323237	49323322	+	peak_8591_fwd	823.952	-3.95828	0.115075	-34.3974	2.75323e-259	6.12492e-256	86	chr12:49323237-49323322	chr12	49323037	49323322
chr6	26285483	26285540	-	peak_33098_rev	14862.7	-2.82753	0.0824024	-34.3137	4.90794e-258	1.06384e-254	58	chr6:26285483-26285540	chr6	26285283	26285540
chr7	87345360	87345543	-	peak_35766_rev	5737.02	2.52747	0.0740778	34.1192	3.8285e-255	8.09116e-252	184	chr7:87345360-87345543	chr7	87345160	87345543
chr1	202341886	202341950	-	peak_3410_rev	1233.93	-2.84341	0.0833647	-34.1081	5.59329e-255	1.15325e-251	65	chr1:202341886-202341950	chr1	202341686	202341950
chr9	136109338	136109416	-	peak_40106_rev	589.514	5.61111	0.16474	34.0605	2.84078e-254	5.71782e-251	79	chr9:136109338-136109416	chr9	136109138	136109416
chr8	41767351	41767421	-	peak_36995_rev	578.502	5.00519	0.14815	33.7846	3.32369e-250	6.53421e-247	71	chr8:41767351-41767421	chr8	41767151	41767421
chr22	35381090	35381147	+	peak_28270_fwd	842.19	4.14812	0.123156	33.6819	1.06272e-248	2.04178e-245	58	chr22:35381090-35381147	chr22	35380890	35381147
chr18	54606959	54607113	-	peak_19234_rev	3185.05	2.49757	0.0744735	33.5363	1.42364e-246	2.67441e-243	155	chr18:54606959-54607113	chr18	54606759	54607113
chr10	88991251	88991349	-	peak_4995_rev	580.732	5.07038	0.151239	33.5256	2.04091e-246	3.75065e-243	99	chr10:88991251-88991349	chr10	88991051	88991349
chr2	10122722	10122790	+	peak_22826_fwd	1411.05	-3.92127	0.117402	-33.4005	1.34733e-244	2.42335e-241	69	chr2:10122722-10122790	chr2	10122522	10122790
chr1	27342058	27342136	+	peak_759_fwd	1678.26	2.80267	0.0840897	33.3295	1.44503e-243	2.54494e-240	79	chr1:27342058-27342136	chr1	27341858	27342136
chr6	26216913	26216973	+	peak_34354_fwd	5217.12	-2.99885	0.0899834	-33.3267	1.58297e-243	2.73098e-240	61	chr6:26216913-26216973	chr6	26216713	26216973
chr20	43667102	43667172	+	peak_26438_fwd	3025.21	-3.1548	0.0954315	-33.0583	1.18331e-239	2.00064e-236	71	chr20:43667102-43667172	chr20	43666902	43667172
chr19	41860419	41860508	+	peak_21569_fwd	1347.46	3.30135	0.0999228	33.039	2.23645e-239	3.70707e-236	90	chr19:41860419-41860508	chr19	41860219	41860508
chr14	54396971	54397083	+	peak_11463_fwd	1945.93	-2.65207	0.080284	-33.0336	2.67731e-239	4.35248e-236	113	chr14:54396971-54397083	chr14	54396771	54397083
chr9	73151859	73151916	+	peak_39998_fwd	623.571	3.50091	0.106356	32.9169	1.25856e-237	2.00743e-234	58	chr9:73151859-73151916	chr9	73151659	73151916
chr4	74933008	74933183	+	peak_31315_fwd	531.688	4.3581	0.1327	32.8417	1.4959e-236	2.34181e-233	176	chr4:74933008-74933183	chr4	74932808	74933183
chr22	32801693	32801756	+	peak_28247_fwd	1620.21	2.64228	0.0806393	32.7666	1.76014e-235	2.70537e-232	64	chr22:32801693-32801756	chr22	32801493	32801756
chr14	55191505	55191605	-	peak_11419_rev	646.494	-4.32727	0.132101	-32.7572	2.39654e-235	3.61775e-232	101	chr14:55191505-55191605	chr14	55191305	55191605
chr17	41518838	41519006	-	peak_16819_rev	499.308	3.69283	0.11343	32.5562	1.7106e-232	2.53697e-229	169	chr17:41518838-41519006	chr17	41518638	41519006
chr6	26199511	26199718	+	peak_34351_fwd	5655.59	-3.30099	0.101926	-32.3863	4.27742e-230	6.23441e-227	208	chr6:26199511-26199718	chr6	26199311	26199718
chr6	27872294	27872353	-	peak_33139_rev	3030.15	-3.67947	0.1141	-32.2477	3.79111e-228	5.43195e-225	60	chr6:27872294-27872353	chr6	27872094	27872353
chr20	56392151	56392220	-	peak_26007_rev	1786.68	-2.6253	0.0815133	-32.207	1.4096e-227	1.98603e-224	70	chr20:56392151-56392220	chr20	56391951	56392220
chr11	47214968	47215129	+	peak_6223_fwd	1970.26	2.54902	0.0793025	32.1429	1.10875e-226	1.53655e-223	162	chr11:47214968-47215129	chr11	47214768	47215129
chr8	143815001	143815292	+	peak_39424_fwd	464.822	4.83546	0.150643	32.0988	4.58005e-226	6.24483e-223	292	chr8:143815001-143815292	chr8	143814801	143815292
chr6	152982970	152983059	-	peak_34714_rev	586.348	-4.59517	0.143194	-32.0905	5.9837e-226	8.02918e-223	90	chr6:152982970-152983059	chr6	152982770	152983059
chr1	201469068	201469259	-	peak_3357_rev	4173.97	2.58887	0.081302	31.8426	1.66609e-222	2.2007e-219	192	chr1:201469068-201469259	chr1	201468868	201469259
chr4	1721496	1721574	+	peak_30838_fwd	920.346	-3.2213	0.101594	-31.7075	1.22548e-220	1.5938e-217	79	chr4:1721496-1721574	chr4	1721296	1721574
chr12	54391230	54391313	-	peak_8920_rev	659.082	6.84496	0.216246	31.6536	6.76231e-220	8.66149e-217	84	chr12:54391230-54391313	chr12	54391030	54391313
chr9	92147497	92147554	+	peak_40157_fwd	494	5.86002	0.185205	31.6407	1.01891e-219	1.2856e-216	58	chr9:92147497-92147554	chr9	92147297	92147554
chr5	892851	892969	+	peak_31972_fwd	1117.22	-2.9655	0.093944	-31.5667	1.05903e-218	1.31657e-215	119	chr5:892851-892969	chr5	892651	892969
chr20	47786288	47786384	-	peak_25657_rev	813.183	2.85224	0.0906152	31.4764	1.8288e-217	2.24058e-214	97	chr20:47786288-47786384	chr20	47786088	47786384
chr1	150235796	150236149	-	peak_2320_rev	2059.7	-3.02438	0.0964297	-31.3636	6.35245e-216	7.67158e-213	354	chr1:150235796-150236149	chr1	150235596	150236149
chr17	1770364	1770584	+	peak_16150_fwd	467.573	5.38541	0.172113	31.2899	6.40162e-215	7.62207e-212	221	chr17:1770364-1770584	chr17	1770164	1770584
chr17	61863436	61863535	-	peak_17882_rev	1428	-3.08288	0.0987048	-31.2333	3.76308e-214	4.41827e-211	100	chr17:61863436-61863535	chr17	61863236	61863535
chr1	9182203	9182301	+	peak_243_fwd	441.804	5.15814	0.166191	31.0373	1.69295e-211	1.96049e-208	99	chr1:9182203-9182301	chr1	9182003	9182301
chr5	69167143	69167225	+	peak_32439_fwd	3328.59	-2.70924	0.0873093	-31.0303	2.10125e-211	2.40042e-208	83	chr5:69167143-69167225	chr5	69166943	69167225
chr6	27810045	27810102	+	peak_34398_fwd	13813.6	-3.33238	0.107588	-30.9736	1.22177e-210	1.37711e-207	58	chr6:27810045-27810102	chr6	27809845	27810102
chr15	52679281	52679394	-	peak_12778_rev	3214.09	2.3666	0.0764793	30.9443	3.02988e-210	3.37019e-207	114	chr15:52679281-52679394	chr15	52679081	52679394
chr17	61412060	61412157	+	peak_18252_fwd	503.522	3.5774	0.115694	30.9212	6.19031e-210	6.79615e-207	98	chr17:61412060-61412157	chr17	61411860	61412157
chr8	48921361	48921434	-	peak_37050_rev	556.62	3.68189	0.119092	30.9164	7.18381e-210	7.78578e-207	74	chr8:48921361-48921434	chr8	48921161	48921434
chr10	8053633	8053705	+	peak_4095_fwd	4258.67	2.49521	0.0809626	30.8193	1.44676e-208	1.54814e-205	73	chr10:8053633-8053705	chr10	8053433	8053705
chr12	95790712	95790857	-	peak_9458_rev	756.837	3.18672	0.103434	30.8093	1.96676e-208	2.07828e-205	146	chr12:95790712-95790857	chr12	95790512	95790857
chr2	14632706	14632774	+	peak_22915_fwd	1369.11	2.91743	0.0946955	30.8085	2.01399e-208	2.10191e-205	69	chr2:14632706-14632774	chr2	14632506	14632774
chr4	49494956	49495131	-	peak_30262_rev	473.291	4.51075	0.146472	30.7961	2.95289e-208	3.04421e-205	176	chr4:49494956-49495131	chr4	49494756	49495131
chr9	133121092	133121275	-	peak_39957_rev	600.841	3.169	0.103025	30.7596	9.10839e-208	9.27695e-205	184	chr9:133121092-133121275	chr9	133120892	133121275
chr1	149812321	149812382	-	peak_2254_rev	7827.52	-3.26351	0.106201	-30.7295	2.2994e-207	2.31407e-204	62	chr1:149812321-149812382	chr1	149812121	149812382
chr16	28538803	28538988	-	peak_14438_rev	630.244	6.69423	0.218341	30.6595	1.97288e-206	1.96211e-203	186	chr16:28538803-28538988	chr16	28538603	28538988
chr1	223712395	223712669	+	peak_3679_fwd	1882.47	2.71604	0.0887197	30.6137	8.04548e-206	7.90852e-203	275	chr1:223712395-223712669	chr1	223712195	223712669
chr15	90994454	90994630	-	peak_13483_rev	1992.16	-3.21354	0.105021	-30.5989	1.26438e-205	1.22856e-202	177	chr15:90994454-90994630	chr15	90994254	90994630
chr10	72273917	72274071	+	peak_4770_fwd	1029.09	3.15218	0.103486	30.4598	8.8718e-204	8.52257e-201	155	chr10:72273917-72274071	chr10	72273717	72274071
chr17	61411845	61411936	+	peak_18251_fwd	451.804	3.64788	0.120039	30.3892	7.63248e-203	7.24966e-200	92	chr17:61411845-61411936	chr17	61411645	61411936
chr9	136109785	136110024	+	peak_41313_fwd	431.62	4.7365	0.156468	30.2714	2.72602e-201	2.56052e-198	240	chr9:136109785-136110024	chr9	136109585	136110024
chr3	20186133	20186235	-	peak_27902_rev	784.663	-3.5655	0.117989	-30.2189	1.33542e-200	1.24056e-197	103	chr3:20186133-20186235	chr3	20185933	20186235
chr5	151253105	151253236	+	peak_33419_fwd	595.307	2.95364	0.0977687	30.2105	1.72671e-200	1.58662e-197	132	chr5:151253105-151253236	chr5	151252905	151253236
chr6	27838541	27838635	+	peak_34403_fwd	1453.33	-3.58887	0.118933	-30.1756	4.95702e-200	4.50588e-197	95	chr6:27838541-27838635	chr6	27838341	27838635
chr6	26199243	26199298	-	peak_33073_rev	6960.33	-3.22817	0.107032	-30.1608	7.75169e-200	6.97124e-197	56	chr6:26199243-26199298	chr6	26199043	26199298
chr2	233854462	233854540	-	peak_24571_rev	1118.03	-3.35939	0.111906	-30.0198	5.41683e-198	4.82018e-195	79	chr2:233854462-233854540	chr2	233854262	233854540
chr10	60778468	60778548	+	peak_4578_fwd	927.425	-3.27258	0.109168	-29.9775	1.9302e-197	1.6997e-194	81	chr10:60778468-60778548	chr10	60778268	60778548
chr1	181135064	181135282	+	peak_3155_fwd	411.01	5.42063	0.181015	29.9458	4.98725e-197	4.34642e-194	219	chr1:181135064-181135282	chr1	181134864	181135282
chr5	96662992	96663103	+	peak_32672_fwd	3658.84	2.46727	0.0824401	29.9281	8.48782e-197	7.3217e-194	112	chr5:96662992-96663103	chr5	96662792	96663103
chr7	40843858	40843963	+	peak_36549_fwd	588.426	6.73218	0.225089	29.909	1.50546e-196	1.28551e-193	106	chr7:40843858-40843963	chr7	40843658	40843963
chr19	11155729	11155788	-	peak_20035_rev	1734.78	-3.21411	0.107517	-29.8939	2.36141e-196	1.99624e-193	60	chr19:11155729-11155788	chr19	11155529	11155788
chr14	64942692	64942859	-	peak_11517_rev	1058.75	3.00798	0.100674	29.8784	3.75548e-196	3.1433e-193	168	chr14:64942692-64942859	chr14	64942492	64942859
chr15	63157422	63157495	-	peak_12881_rev	34552.4	2.42771	0.0813126	29.8565	7.23635e-196	5.99737e-193	74	chr15:63157422-63157495	chr15	63157222	63157495
chr19	35118392	35118564	+	peak_21056_fwd	767.279	3.0533	0.102375	29.8246	1.8739e-195	1.53798e-192	173	chr19:35118392-35118564	chr19	35118192	35118564
chr17	67245395	67245573	+	peak_18474_fwd	408.7	5.54755	0.186096	29.8101	2.88971e-195	2.34889e-192	179	chr17:67245395-67245573	chr17	67245195	67245573
chr10	92593115	92593214	+	peak_5070_fwd	1314.35	-3.22264	0.10854	-29.6907	1.01345e-193	8.15935e-191	100	chr10:92593115-92593214	chr10	92592915	92593214
chr19	38838550	38838731	-	peak_20891_rev	556.159	3.02977	0.102049	29.6894	1.0532e-193	8.39937e-191	182	chr19:38838550-38838731	chr19	38838350	38838731
chr4	173334303	173334457	-	peak_30955_rev	2867.17	-3.09529	0.104616	-29.5871	2.19309e-192	1.73266e-189	155	chr4:173334303-173334457	chr4	173334103	173334457
chrX	154373653	154373811	+	peak_42701_fwd	445.836	3.71645	0.12624	29.4396	1.71076e-190	1.33908e-187	159	chrX:154373653-154373811	chrX	154373453	154373811
chr11	65419980	65420140	-	peak_6750_rev	600.922	3.00004	0.102024	29.4053	4.69924e-190	3.64455e-187	161	chr11:65419980-65420140	chr11	65419780	65420140
chr20	47665103	47665444	-	peak_25571_rev	365.879	5.24425	0.178699	29.3468	2.62844e-189	2.01998e-186	342	chr20:47665103-47665444	chr20	47664903	47665444
chr6	27133037	27133093	+	peak_34383_fwd	22064	-3.28343	0.111937	-29.3327	3.96836e-189	3.02225e-186	57	chr6:27133037-27133093	chr6	27132837	27133093
chr20	47785407	47785606	-	peak_25655_rev	19370.3	2.35992	0.080544	29.2997	1.04562e-188	7.89217e-186	200	chr20:47785407-47785606	chr20	47785207	47785606
chr6	26197235	26197291	-	peak_33071_rev	4809.42	-2.92399	0.09992	-29.2632	3.04589e-188	2.27865e-185	57	chr6:26197235-26197291	chr6	26197035	26197291
chr15	32615496	32615579	+	peak_12640_fwd	851.101	-3.11638	0.106644	-29.2221	1.01536e-187	7.52931e-185	84	chr15:32615496-32615579	chr15	32615296	32615579
chr9	113463706	113463795	+	peak_40488_fwd	494.858	-3.38818	0.116251	-29.1455	9.52784e-187	7.00388e-184	90	chr9:113463706-113463795	chr9	113463506	113463795
chr1	149887910	149887970	-	peak_2279_rev	6537.35	-2.9361	0.100823	-29.1215	1.91963e-186	1.39895e-183	61	chr1:149887910-149887970	chr1	149887710	149887970
chr10	56361195	56361274	-	peak_4674_rev	1197.66	-2.85028	0.0979674	-29.0941	4.2586e-186	3.07697e-183	80	chr10:56361195-56361274	chr10	56360995	56361274
chr6	33391822	33391905	+	peak_34757_fwd	966.956	-3.29172	0.113181	-29.0838	5.75716e-186	4.12447e-183	84	chr6:33391822-33391905	chr6	33391622	33391905
chrX	153764189	153764272	+	peak_42672_fwd	413.294	3.41385	0.117475	29.0603	1.14003e-185	8.09861e-183	84	chrX:153764189-153764272	chrX	153763989	153764272
chr5	95961793	95961879	-	peak_31676_rev	828.438	2.75834	0.0950703	29.0137	4.4192e-185	3.11318e-182	87	chr5:95961793-95961879	chr5	95961593	95961879
chr9	112332919	112333017	-	peak_39313_rev	387.39	5.47638	0.18903	28.971	1.52604e-184	1.06616e-181	99	chr9:112332919-112333017	chr9	112332719	112333017
chr20	30812010	30812154	+	peak_26095_fwd	453.899	3.81334	0.13195	28.9	1.19428e-183	8.27535e-181	145	chr20:30812010-30812154	chr20	30811810	30812154
chr8	123396352	123396469	-	peak_37822_rev	2639.72	-2.30017	0.0801451	-28.7002	3.79882e-181	2.61087e-178	118	chr8:123396352-123396469	chr8	123396152	123396469
chr12	2876986	2877176	-	peak_7911_rev	712.266	-3.74781	0.13059	-28.699	3.9258e-181	2.67638e-178	191	chr12:2876986-2877176	chr12	2876786	2877176
chr2	119223649	119223905	+	peak_24227_fwd	882	2.90523	0.102019	28.4773	2.23698e-178	1.51284e-175	257	chr2:119223649-119223905	chr2	119223449	119223905
chr2	26786021	26786142	+	peak_23039_fwd	485.921	-4.00066	0.140533	-28.4676	2.94768e-178	1.97766e-175	122	chr2:26786021-26786142	chr2	26785821	26786142
chr9	121268136	121268240	+	peak_40535_fwd	909.606	2.64828	0.0937284	28.2549	1.241e-175	8.26055e-173	105	chr9:121268136-121268240	chr9	121267936	121268240
chr6	26123784	26123932	-	peak_33063_rev	9743.92	-2.53666	0.0899643	-28.1962	6.50429e-175	4.29567e-172	149	chr6:26123784-26123932	chr6	26123584	26123932
chr11	65040898	65041008	+	peak_6621_fwd	429.75	3.17519	0.11263	28.1914	7.46383e-175	4.89118e-172	111	chr11:65040898-65041008	chr11	65040698	65041008
chr11	65422791	65422849	+	peak_6693_fwd	74247.3	2.96769	0.105368	28.165	1.5716e-174	1.02198e-171	59	chr11:65422791-65422849	chr11	65422591	65422849
chr12	4321080	4321288	+	peak_8019_fwd	2326.78	2.64589	0.0939632	28.1588	1.87049e-174	1.20705e-171	209	chr12:4321080-4321288	chr12	4320880	4321288
chr19	1401456	1401547	-	peak_19436_rev	583.278	3.2019	0.113828	28.1292	4.30526e-174	2.75719e-171	92	chr19:1401456-1401547	chr19	1401256	1401547
chr15	48332156	48332241	+	peak_12893_fwd	581.694	-3.34545	0.119025	-28.1072	8.01058e-174	5.0916e-171	86	chr15:48332156-48332241	chr15	48331956	48332241
chr2	105398982	105399073	-	peak_23373_rev	380.376	3.58535	0.127713	28.0736	2.06092e-173	1.30017e-170	92	chr2:105398982-105399073	chr2	105398782	105399073
chr12	120446221	120446416	-	peak_9807_rev	1350.18	2.49924	0.0896616	27.8742	5.48974e-171	3.43763e-168	196	chr12:120446221-120446416	chr12	120446021	120446416
chr9	19408909	19409058	+	peak_39685_fwd	698.74	3.25662	0.116925	27.8522	1.01234e-170	6.29261e-168	150	chr9:19408909-19409058	chr9	19408709	19409058
chr7	5428179	5428325	+	peak_36225_fwd	531.902	2.99004	0.107527	27.8074	3.52879e-170	2.17744e-167	147	chr7:5428179-5428325	chr7	5427979	5428325
chr1	154974647	154974745	+	peak_2594_fwd	1035.47	-2.93584	0.105705	-27.7738	8.9781e-170	5.4998e-167	99	chr1:154974647-154974745	chr1	154974447	154974745
chr20	31739297	31739399	+	peak_26123_fwd	2426.33	-2.60351	0.0938148	-27.7516	1.66744e-169	1.01409e-166	103	chr20:31739297-31739399	chr20	31739097	31739399
chr14	23636361	23636417	+	peak_11103_fwd	848.707	3.04534	0.110221	27.6293	4.94455e-168	2.98566e-165	57	chr14:23636361-23636417	chr14	23636161	23636417
chr15	69414324	69414504	+	peak_13203_fwd	455.045	-3.61332	0.130874	-27.6092	8.62582e-168	5.17158e-165	181	chr15:69414324-69414504	chr15	69414124	69414504
chr10	88990774	88990881	+	peak_5015_fwd	338.16	4.78189	0.173457	27.5682	2.67691e-167	1.59363e-164	108	chr10:88990774-88990881	chr10	88990574	88990881
chr19	38337138	38337240	+	peak_21265_fwd	385.328	3.591	0.130466	27.5245	8.93898e-167	5.28437e-164	103	chr19:38337138-38337240	chr19	38336938	38337240
chr10	27155344	27155414	+	peak_4334_fwd	479.465	-3.35179	0.122032	-27.4665	4.41674e-166	2.59287e-163	71	chr10:27155344-27155414	chr10	27155144	27155414
chr2	237487007	237487183	-	peak_24614_rev	7049.56	2.07011	0.0754398	27.4406	8.9975e-166	5.24561e-163	177	chr2:237487007-237487183	chr2	237486807	237487183
chr3	42160177	42160270	+	peak_29112_fwd	846.413	2.33683	0.0854211	27.3565	9.03167e-165	5.22946e-162	94	chr3:42160177-42160270	chr3	42159977	42160270
chr16	81007176	81007289	+	peak_15725_fwd	934.97	-2.78451	0.101791	-27.3553	9.34758e-165	5.37556e-162	114	chr16:81007176-81007289	chr16	81006976	81007289
chr4	2262044	2262129	-	peak_29912_rev	7717.33	2.32237	0.0849481	27.3387	1.47136e-164	8.40427e-162	86	chr4:2262044-2262129	chr4	2261844	2262129
chr19	55407734	55407800	-	peak_21944_rev	11910.3	-2.2211	0.0812693	-27.3301	1.86324e-164	1.05712e-161	67	chr19:55407734-55407800	chr19	55407534	55407800
chr16	28623520	28623606	-	peak_14446_rev	556.377	3.27157	0.120201	27.2174	4.04352e-163	2.27882e-160	87	chr16:28623520-28623606	chr16	28623320	28623606
chr7	5427790	5427975	-	peak_35033_rev	316.616	4.69293	0.172815	27.1558	2.16408e-162	1.21154e-159	186	chr7:5427790-5427975	chr7	5427590	5427975
chr19	48954805	48954970	+	peak_22062_fwd	14127.5	2.42413	0.0895495	27.0703	2.20626e-161	1.22703e-158	166	chr19:48954805-48954970	chr19	48954605	48954970
chr20	31722814	31723003	-	peak_25170_rev	1110.77	2.35985	0.0872895	27.0347	5.77651e-161	3.19165e-158	190	chr20:31722814-31723003	chr20	31722614	31723003
chr6	26225128	26225186	+	peak_34356_fwd	670.168	-3.92464	0.14522	-27.0255	7.40588e-161	4.06535e-158	59	chr6:26225128-26225186	chr6	26224928	26225186
chr15	64381392	64381450	-	peak_12921_rev	3721.39	-2.00558	0.0742477	-27.012	1.06708e-160	5.8198e-158	59	chr15:64381392-64381450	chr15	64381192	64381450
chr6	36684094	36684550	+	peak_34906_fwd	330.469	4.95512	0.183597	26.9891	1.98328e-160	1.07473e-157	457	chr6:36684094-36684550	chr6	36683894	36684550
chr17	50372858	50372934	-	peak_17338_rev	333.967	4.36424	0.161717	26.9868	2.11224e-160	1.13733e-157	77	chr17:50372858-50372934	chr17	50372658	50372934
chr1	23559448	23559508	-	peak_750_rev	7910.4	2.15889	0.0800584	26.9665	3.65463e-160	1.95536e-157	61	chr1:23559448-23559508	chr1	23559248	23559508
chr6	89080735	89080828	+	peak_35411_fwd	1865.2	2.51773	0.0934967	26.9285	1.01836e-159	5.41436e-157	94	chr6:89080735-89080828	chr6	89080535	89080828
chr17	28743993	28744079	+	peak_16892_fwd	2508.3	1.95759	0.0727263	26.9172	1.38034e-159	7.29304e-157	87	chr17:28743993-28744079	chr17	28743793	28744079
chr5	163437579	163437654	+	peak_33531_fwd	1338.17	2.4591	0.0913681	26.9143	1.49575e-159	7.85368e-157	76	chr5:163437579-163437654	chr5	163437379	163437654
chr11	706196	706284	+	peak_5676_fwd	3952.22	2.14593	0.0797741	26.9001	2.19082e-159	1.14323e-156	89	chr11:706196-706284	chr11	705996	706284
chr1	68497029	68497114	-	peak_1599_rev	359.208	-4.37821	0.163336	-26.8048	2.8365e-158	1.47108e-155	86	chr1:68497029-68497114	chr1	68496829	68497114
chr18	46072207	46072292	-	peak_19150_rev	575.594	3.39245	0.126643	26.7874	4.53452e-158	2.33738e-155	86	chr18:46072207-46072292	chr18	46072007	46072292
chr15	97960696	97960774	+	peak_13762_fwd	868.735	2.53571	0.0946675	26.7854	4.78148e-158	2.44974e-155	79	chr15:97960696-97960774	chr15	97960496	97960774
chr17	82496073	82496151	+	peak_19121_fwd	313.593	4.60848	0.172109	26.7765	6.07547e-158	3.09395e-155	79	chr17:82496073-82496151	chr17	82495873	82496151
chr12	54379123	54379216	-	peak_8916_rev	705.427	2.61603	0.0978306	26.7404	1.5976e-157	8.08711e-155	94	chr12:54379123-54379216	chr12	54378923	54379216
chr1	43358908	43359147	+	peak_1205_fwd	425.047	-3.30974	0.123808	-26.7328	1.95553e-157	9.84004e-155	240	chr1:43358908-43359147	chr1	43358708	43359147
chr1	44800311	44800428	+	peak_1293_fwd	369.859	3.22024	0.120579	26.7065	3.95417e-157	1.97793e-154	118	chr1:44800311-44800428	chr1	44800111	44800428
chr4	17810961	17811069	+	peak_31055_fwd	353.089	-4.0391	0.151366	-26.6843	7.16283e-157	3.56187e-154	109	chr4:17810961-17811069	chr4	17810761	17811069
chr12	108562503	108562664	+	peak_9730_fwd	5575.1	2.09487	0.0785115	26.6823	7.55655e-157	3.73568e-154	162	chr12:108562503-108562664	chr12	108562303	108562664
chr16	31094591	31094761	-	peak_14692_rev	1625.86	-2.2094	0.0828485	-26.668	1.10664e-156	5.439e-154	171	chr16:31094591-31094761	chr16	31094391	31094761
chr17	40417828	40417914	-	peak_16769_rev	1026.31	-2.3556	0.0886512	-26.5716	1.44684e-155	7.06993e-153	87	chr17:40417828-40417914	chr17	40417628	40417914
chr1	112704998	112705169	-	peak_1958_rev	494.5	2.92546	0.110214	26.5434	3.06113e-155	1.48721e-152	172	chr1:112704998-112705169	chr1	112704798	112705169
chr3	183635606	183635706	+	peak_30472_fwd	946.155	3.06869	0.115832	26.4926	1.17964e-154	5.69838e-152	101	chr3:183635606-183635706	chr3	183635406	183635706
chr12	52949783	52949887	-	peak_8754_rev	789.026	2.41659	0.0912575	26.481	1.60541e-154	7.71109e-152	105	chr12:52949783-52949887	chr12	52949583	52949887
chr6	100881242	100881417	-	peak_34221_rev	2701.13	2.11444	0.0798512	26.4797	1.6596e-154	7.92635e-152	176	chr6:100881242-100881417	chr6	100881042	100881417
chr15	59105128	59105258	+	peak_13006_fwd	549.827	-3.67573	0.138888	-26.4654	2.428e-154	1.15311e-151	131	chr15:59105128-59105258	chr15	59104928	59105258
chr6	26204605	26204661	+	peak_34353_fwd	29610.4	-2.86236	0.108162	-26.4636	2.54596e-154	1.20238e-151	57	chr6:26204605-26204661	chr6	26204405	26204661
chr10	93496604	93496692	+	peak_5088_fwd	1000.63	-2.9488	0.111509	-26.4444	4.22715e-154	1.98526e-151	89	chr10:93496604-93496692	chr10	93496404	93496692
chr17	40822564	40822619	-	peak_16797_rev	346.071	4.23065	0.160239	26.4021	1.2967e-153	6.05624e-151	56	chr17:40822564-40822619	chr17	40822364	40822619
chr16	29995559	29995649	-	peak_14529_rev	560.905	-2.77417	0.105186	-26.374	2.72446e-153	1.26547e-150	91	chr16:29995559-29995649	chr16	29995359	29995649
chr9	93134192	93134282	-	peak_39049_rev	4513.24	2.00861	0.0763911	26.2938	2.25652e-152	1.04239e-149	91	chr9:93134192-93134282	chr9	93133992	93134282
chr7	158704737	158704836	-	peak_36613_rev	990.291	-2.25081	0.0856095	-26.2916	2.38994e-152	1.09802e-149	100	chr7:158704737-158704836	chr7	158704537	158704836
chr19	12806599	12806695	+	peak_20423_fwd	1272.26	-2.28777	0.0870344	-26.2858	2.7842e-152	1.27224e-149	97	chr19:12806599-12806695	chr19	12806399	12806695
chr12	54854504	54854567	+	peak_8929_fwd	694.563	2.63313	0.100299	26.2527	6.65663e-152	3.0254e-149	64	chr12:54854504-54854567	chr12	54854304	54854567
chr22	30246068	30246415	+	peak_28156_fwd	1089.53	6.0222	0.229516	26.2387	9.61844e-152	4.34815e-149	348	chr22:30246068-30246415	chr22	30245868	30246415
chr7	116210513	116210611	+	peak_37506_fwd	3175.57	2.27816	0.0868652	26.2264	1.33046e-151	5.98254e-149	99	chr7:116210513-116210611	chr7	116210313	116210611
chr1	203305510	203305567	+	peak_3432_fwd	3579.57	2.96513	0.113088	26.2197	1.58535e-151	7.09096e-149	58	chr1:203305510-203305567	chr1	203305310	203305567
chr1	149852597	149852659	+	peak_2237_fwd	631.478	-3.15005	0.120185	-26.21	2.04186e-151	9.08476e-149	63	chr1:149852597-149852659	chr1	149852397	149852659
chr3	14178526	14178603	-	peak_27838_rev	1890.76	2.34456	0.0894649	26.2065	2.24185e-151	9.92234e-149	78	chr3:14178526-14178603	chr3	14178326	14178603
chr12	98515607	98515806	+	peak_9607_fwd	2591.3	-2.49128	0.0950987	-26.1968	2.89004e-151	1.27246e-148	200	chr12:98515607-98515806	chr12	98515407	98515806
chr6	30720335	30720426	+	peak_34511_fwd	4823.48	-2.3582	0.0900693	-26.1821	4.25355e-151	1.8631e-148	92	chr6:30720335-30720426	chr6	30720135	30720426
chr19	36054884	36054973	+	peak_21156_fwd	479.337	-3.09798	0.118364	-26.1733	5.34747e-151	2.33018e-148	90	chr19:36054884-36054973	chr19	36054684	36054973
chr7	100101314	100101419	-	peak_35913_rev	1398.23	-2.03016	0.0775845	-26.1671	6.3036e-151	2.73272e-148	106	chr7:100101314-100101419	chr7	100101114	100101419
chr1	225810106	225810175	+	peak_3706_fwd	3406.91	2.38841	0.0912768	26.1667	6.36634e-151	2.74584e-148	70	chr1:225810106-225810175	chr1	225809906	225810175
chr20	54070479	54070679	-	peak_25978_rev	1065.97	2.43592	0.0931743	26.1437	1.16373e-150	4.99375e-148	201	chr20:54070479-54070679	chr20	54070279	54070679
chr16	85688882	85688991	-	peak_15400_rev	1888.61	-2.34691	0.0898299	-26.1261	1.84209e-150	7.86478e-148	110	chr16:85688882-85688991	chr16	85688682	85688991
chr19	51704292	51704386	+	peak_22345_fwd	496.107	2.90597	0.111243	26.1227	2.01149e-150	8.54489e-148	95	chr19:51704292-51704386	chr19	51704092	51704386
chr22	31290899	31291039	+	peak_28205_fwd	343.015	3.0101	0.115514	26.0583	1.08424e-149	4.58288e-147	141	chr22:31290899-31291039	chr22	31290699	31291039
chr7	156725723	156725860	-	peak_36588_rev	347.468	-4.03521	0.154898	-26.0508	1.31831e-149	5.54452e-147	138	chr7:156725723-156725860	chr7	156725523	156725860
chr22	31248352	31248465	+	peak_28200_fwd	288.076	3.83313	0.147178	26.0443	1.56285e-149	6.54044e-147	114	chr22:31248352-31248465	chr22	31248152	31248465
chr13	21176438	21176590	-	peak_10259_rev	520.159	-2.8723	0.110664	-25.9552	1.58967e-148	6.61993e-146	153	chr13:21176438-21176590	chr13	21176238	21176590
chr3	127598399	127598478	+	peak_29852_fwd	947.423	-2.88043	0.110983	-25.9539	1.64472e-148	6.81559e-146	80	chr3:127598399-127598478	chr3	127598199	127598478
chr14	60249608	60249812	-	peak_11454_rev	295.246	3.6457	0.140738	25.9041	5.99158e-148	2.47075e-145	205	chr14:60249608-60249812	chr14	60249408	60249812
chr2	24084719	24084841	-	peak_22332_rev	6613.97	6.29428	0.243903	25.8065	7.50473e-147	3.07971e-144	123	chr2:24084719-24084841	chr2	24084519	24084841
chr15	89243946	89244051	+	peak_13570_fwd	562.49	-2.79101	0.108433	-25.7394	4.23259e-146	1.72853e-143	106	chr15:89243946-89244051	chr15	89243746	89244051
chr12	121803062	121803161	+	peak_10046_fwd	647.853	2.39516	0.0931063	25.725	6.13634e-146	2.49395e-143	100	chr12:121803062-121803161	chr12	121802862	121803161
chr1	163321964	163322122	+	peak_2876_fwd	340.487	-3.87611	0.150805	-25.7028	1.08787e-145	4.40018e-143	159	chr1:163321964-163322122	chr1	163321764	163322122
chr15	88621284	88621564	+	peak_13544_fwd	911.286	2.23342	0.0869335	25.6911	1.47078e-145	5.92067e-143	281	chr15:88621284-88621564	chr15	88621084	88621564
chr6	26216608	26216696	-	peak_33081_rev	4266.92	-2.31887	0.090454	-25.6359	6.07463e-145	2.43377e-142	89	chr6:26216608-26216696	chr6	26216408	26216696
chr12	98644692	98644776	-	peak_9475_rev	1185.97	2.54746	0.0996109	25.5741	2.96149e-144	1.18091e-141	85	chr12:98644692-98644776	chr12	98644492	98644776
chr6	43576168	43576236	+	peak_35087_fwd	963.093	2.52387	0.098745	25.5595	4.30321e-144	1.70787e-141	69	chr6:43576168-43576236	chr6	43575968	43576236
chr2	24084261	24084370	-	peak_22331_rev	384.117	6.64227	0.26045	25.503	1.82397e-143	7.20518e-141	110	chr2:24084261-24084370	chr2	24084061	24084370
chr11	71453215	71453306	+	peak_7271_fwd	2098.58	2.10106	0.0824062	25.4964	2.16219e-143	8.50151e-141	92	chr11:71453215-71453306	chr11	71453015	71453306
chr6	122610394	122610543	+	peak_35595_fwd	683.816	-2.92968	0.114947	-25.4873	2.72917e-143	1.06811e-140	150	chr6:122610394-122610543	chr6	122610194	122610543
chr3	81761481	81761773	-	peak_28588_rev	1508.95	2.18268	0.0856546	25.4823	3.09799e-143	1.20688e-140	293	chr3:81761481-81761773	chr3	81761281	81761773
chr1	27343064	27343319	+	peak_762_fwd	325.31	5.97922	0.235109	25.4317	1.12505e-142	4.36272e-140	256	chr1:27343064-27343319	chr1	27342864	27343319
chr17	59331526	59331796	+	peak_17924_fwd	542.241	2.53054	0.0996101	25.4045	2.25046e-142	8.68698e-140	271	chr17:59331526-59331796	chr17	59331326	59331796
chr12	31729161	31729385	+	peak_8409_fwd	373.442	3.20887	0.126337	25.3993	2.56584e-142	9.85937e-140	225	chr12:31729161-31729385	chr12	31728961	31729385
chr17	61412092	61412318	-	peak_17834_rev	318.606	4.08321	0.161056	25.3528	8.37024e-142	3.20175e-139	227	chr17:61412092-61412318	chr17	61411892	61412318
chr6	31158491	31158668	+	peak_34565_fwd	386.796	-3.1141	0.122933	-25.3316	1.43251e-141	5.45488e-139	178	chr6:31158491-31158668	chr6	31158291	31158668
chr17	67245246	67245337	+	peak_18473_fwd	254.031	3.80318	0.150159	25.3277	1.58093e-141	5.99307e-139	92	chr17:67245246-67245337	chr17	67245046	67245337
chr6	26158118	26158177	+	peak_34340_fwd	5639.84	-2.2816	0.0901018	-25.3224	1.80873e-141	6.82603e-139	60	chr6:26158118-26158177	chr6	26157918	26158177
chr17	40287865	40287960	+	peak_17213_fwd	807.842	-2.48881	0.0982903	-25.321	1.8771e-141	7.05257e-139	96	chr17:40287865-40287960	chr17	40287665	40287960
chr9	33442796	33443087	-	peak_38557_rev	373.57	3.33956	0.132915	25.1255	2.61609e-139	9.78557e-137	292	chr9:33442796-33443087	chr9	33442596	33443087
chr1	37692474	37692610	+	peak_1072_fwd	616.717	-2.82869	0.112705	-25.0982	5.20095e-139	1.93686e-136	137	chr1:37692474-37692610	chr1	37692274	37692610
chr2	46297740	46297816	+	peak_23332_fwd	390.177	2.81625	0.112557	25.0206	3.64464e-138	1.35133e-135	77	chr2:46297740-46297816	chr2	46297540	46297816
chr7	36389750	36389920	+	peak_36517_fwd	410.428	-3.458	0.138304	-25.0029	5.68865e-138	2.09998e-135	171	chr7:36389750-36389920	chr7	36389550	36389920
chr11	65084001	65084100	-	peak_6710_rev	662.703	-3.19347	0.128043	-24.9407	2.69196e-137	9.89425e-135	100	chr11:65084001-65084100	chr11	65083801	65084100
chr16	2980367	2980460	-	peak_13934_rev	1222.17	-2.79246	0.112055	-24.9204	4.47662e-137	1.63825e-134	94	chr16:2980367-2980460	chr16	2980167	2980460
chr6	7541551	7541725	+	peak_34044_fwd	2113.11	2.08641	0.0838326	24.8878	1.00862e-136	3.6752e-134	175	chr6:7541551-7541725	chr6	7541351	7541725
chr20	47785947	47786050	-	peak_25656_rev	2169.82	1.94824	0.0783117	24.878	1.2887e-136	4.6756e-134	104	chr20:47785947-47786050	chr20	47785747	47786050
chr5	141878354	141878502	-	peak_32221_rev	1054.83	2.18309	0.0877592	24.8759	1.35714e-136	4.90287e-134	149	chr5:141878354-141878502	chr5	141878154	141878502
chr3	194369690	194369747	-	peak_29670_rev	273.111	3.49642	0.140613	24.8656	1.75481e-136	6.31255e-134	58	chr3:194369690-194369747	chr3	194369490	194369747
chr17	28598948	28599044	-	peak_16476_rev	301.012	-3.78053	0.152295	-24.8237	4.97633e-136	1.78254e-133	97	chr17:28598948-28599044	chr17	28598748	28599044
chr6	27146803	27146860	-	peak_33116_rev	4818.84	-2.14257	0.0863803	-24.8039	8.14251e-136	2.90437e-133	58	chr6:27146803-27146860	chr6	27146603	27146860
chr2	219279346	219279507	+	peak_25200_fwd	3009.92	2.09611	0.0845917	24.7792	1.5031e-135	5.33892e-133	162	chr2:219279346-219279507	chr2	219279146	219279507
chr7	99439361	99439491	+	peak_37138_fwd	279.185	5.7834	0.233465	24.772	1.79596e-135	6.35244e-133	131	chr7:99439361-99439491	chr7	99439161	99439491
chr17	1716158	1716284	-	peak_15749_rev	1406.1	2.34314	0.0946612	24.7529	2.88768e-135	1.01713e-132	127	chr17:1716158-1716284	chr17	1715958	1716284
chr20	47785604	47785803	+	peak_26667_fwd	1355.87	2.53772	0.102578	24.7395	4.01812e-135	1.40945e-132	200	chr20:47785604-47785803	chr20	47785404	47785803
chr6	26056418	26056477	-	peak_33061_rev	11501.9	-1.85962	0.0752005	-24.7288	5.24193e-135	1.83112e-132	60	chr6:26056418-26056477	chr6	26056218	26056477
chr10	88990520	88990710	+	peak_5014_fwd	232.139	4.60063	0.186193	24.7089	8.57584e-135	2.9834e-132	191	chr10:88990520-88990710	chr10	88990320	88990710
chr17	20155954	20156131	+	peak_16756_fwd	3607.38	1.83522	0.0743109	24.6966	1.16448e-134	4.03444e-132	178	chr17:20155954-20156131	chr17	20155754	20156131
chr5	60700080	60700163	-	peak_31414_rev	565.771	-2.5374	0.102887	-24.662	2.73837e-134	9.44859e-132	84	chr5:60700080-60700163	chr5	60699880	60700163
chr15	96326284	96326343	+	peak_13726_fwd	911.607	-2.12254	0.0860816	-24.6573	3.06971e-134	1.05488e-131	60	chr15:96326284-96326343	chr15	96326084	96326343
chr15	40161021	40161174	+	peak_12713_fwd	318.667	-4.61395	0.187253	-24.6401	4.6942e-134	1.60659e-131	154	chr15:40161021-40161174	chr15	40160821	40161174
chr7	87345197	87345294	-	peak_35765_rev	282.939	3.50836	0.142461	24.6268	6.52301e-134	2.2235e-131	98	chr7:87345197-87345294	chr7	87344997	87345294
chr14	64388195	64388419	+	peak_11667_fwd	1034.08	-2.1524	0.087431	-24.6183	8.04416e-134	2.73101e-131	225	chr14:64388195-64388419	chr14	64387995	64388419
chr4	120066743	120066856	-	peak_30675_rev	726.781	-2.70149	0.109839	-24.5949	1.43114e-133	4.83932e-131	114	chr4:120066743-120066856	chr4	120066543	120066856
chr20	35171959	35172149	+	peak_26230_fwd	278.73	3.46154	0.140783	24.5878	1.70547e-133	5.74396e-131	191	chr20:35171959-35172149	chr20	35171759	35172149
chr10	8053401	8053492	-	peak_4181_rev	1480.11	2.26068	0.0919515	24.5856	1.80101e-133	6.04168e-131	92	chr10:8053401-8053492	chr10	8053201	8053492
chr8	127795795	127796133	+	peak_39205_fwd	260.398	3.80497	0.155238	24.5105	1.14063e-132	3.81125e-130	339	chr8:127795795-127796133	chr8	127795595	127796133
chr12	109097578	109097677	+	peak_9740_fwd	879.166	-2.88191	0.117662	-24.493	1.75364e-132	5.83644e-130	100	chr12:109097578-109097677	chr12	109097378	109097677
chr19	4909487	4909552	+	peak_20009_fwd	425.268	-2.83095	0.115593	-24.4906	1.8603e-132	6.16714e-130	66	chr19:4909487-4909552	chr19	4909287	4909552
chr17	77287911	77288008	+	peak_18853_fwd	1380.18	2.28509	0.0934212	24.4601	3.92983e-132	1.2977e-129	98	chr17:77287911-77288008	chr17	77287711	77288008
chr1	161074729	161074831	-	peak_3005_rev	309.207	6.28517	0.257494	24.409	1.37248e-131	4.51454e-129	103	chr1:161074729-161074831	chr1	161074529	161074831
chr22	41947073	41947160	-	peak_27476_rev	607.84	-3.08878	0.126716	-24.3757	3.09842e-131	1.01523e-128	88	chr22:41947073-41947160	chr22	41946873	41947160
chr16	4538720	4538796	-	peak_14055_rev	275.842	5.62207	0.230658	24.374	3.22722e-131	1.05335e-128	77	chr16:4538720-4538796	chr16	4538520	4538796
chr2	43226833	43226917	+	peak_23295_fwd	336.069	2.85509	0.117201	24.3606	4.48103e-131	1.45696e-128	85	chr2:43226833-43226917	chr2	43226633	43226917
chr6	27831510	27831565	-	peak_33133_rev	2513.91	-2.61355	0.107539	-24.3032	1.81313e-130	5.87259e-128	56	chr6:27831510-27831565	chr6	27831310	27831565
chr4	158171384	158171485	+	peak_31810_fwd	240.981	5.11828	0.210678	24.2944	2.24778e-130	7.2526e-128	102	chr4:158171384-158171485	chr4	158171184	158171485
chr7	100895835	100895904	-	peak_36014_rev	244.736	4.13053	0.170208	24.2675	4.3191e-130	1.38829e-127	70	chr7:100895835-100895904	chr7	100895635	100895904
chrX	134460177	134460336	+	peak_42539_fwd	896.804	-2.31069	0.095272	-24.2536	6.05501e-130	1.93889e-127	160	chrX:134460177-134460336	chrX	134459977	134460336
chr1	86424073	86424267	+	peak_1590_fwd	395.646	7.1069	0.293054	24.2512	6.42551e-130	2.04976e-127	195	chr1:86424073-86424267	chr1	86423873	86424267
chr17	78186998	78187057	-	peak_18499_rev	974.482	-2.92677	0.120873	-24.2135	1.60469e-129	5.09976e-127	60	chr17:78186998-78187057	chr17	78186798	78187057
chr8	123541156	123541286	-	peak_37824_rev	339.849	3.57712	0.148125	24.1494	7.58161e-129	2.40044e-126	131	chr8:123541156-123541286	chr8	123540956	123541286
chr16	56608573	56608639	+	peak_15258_fwd	3610.19	-2.57429	0.107039	-24.0501	8.33022e-128	2.62762e-125	67	chr16:56608573-56608639	chr16	56608373	56608639
chr4	15681406	15681592	-	peak_30068_rev	2104.6	1.91152	0.0794971	24.0452	9.38094e-128	2.94806e-125	187	chr4:15681406-15681592	chr4	15681206	15681592
chr5	138179095	138179184	+	peak_33091_fwd	327.739	-3.67184	0.15313	-23.9785	4.65672e-127	1.458e-124	90	chr5:138179095-138179184	chr5	138178895	138179184
chr12	54280047	54280143	-	peak_8906_rev	2899.38	-1.98031	0.0826575	-23.958	7.63051e-127	2.38027e-124	97	chr12:54280047-54280143	chr12	54279847	54280143
chr12	105330655	105330744	+	peak_9698_fwd	1009.32	-2.32216	0.097018	-23.9353	1.31348e-126	4.08223e-124	90	chr12:105330655-105330744	chr12	105330455	105330744
chr1	153031198	153031253	+	peak_2492_fwd	229.201	5.29176	0.221205	23.9225	1.78823e-126	5.53735e-124	56	chr1:153031198-153031253	chr1	153030998	153031253
chr1	241848189	241848279	+	peak_3885_fwd	315.535	-3.21271	0.134371	-23.9092	2.45489e-126	7.57395e-124	91	chr1:241848189-241848279	chr1	241847989	241848279
chr12	107318396	107318480	+	peak_9719_fwd	368.149	3.19518	0.134192	23.8104	2.60487e-125	8.00747e-123	85	chr12:107318396-107318480	chr12	107318196	107318480
chr12	122422539	122422797	-	peak_9939_rev	1859.4	1.96496	0.0825286	23.8095	2.66468e-125	8.16163e-123	259	chr12:122422539-122422797	chr12	122422339	122422797
chr8	133572160	133572336	+	peak_39280_fwd	464.5	2.42858	0.102092	23.7881	4.43198e-125	1.35257e-122	177	chr8:133572160-133572336	chr8	133571960	133572336
chr1	16608503	16608685	+	peak_443_fwd	326.216	3.06122	0.128818	23.7639	7.89143e-125	2.39968e-122	183	chr1:16608503-16608685	chr1	16608303	16608685
chr12	57128480	57128541	+	peak_9095_fwd	251.206	3.44644	0.145538	23.6807	5.70258e-124	1.72786e-121	62	chr12:57128480-57128541	chr12	57128280	57128541
chr1	156572494	156572570	-	peak_2867_rev	267.526	-3.89228	0.164502	-23.661	9.10307e-124	2.74835e-121	77	chr1:156572494-156572570	chr1	156572294	156572570
chr20	10673945	10674030	-	peak_24938_rev	452.964	2.52843	0.107124	23.6028	3.60821e-123	1.08549e-120	86	chr20:10673945-10674030	chr20	10673745	10674030
chr19	11090285	11090385	-	peak_20026_rev	218.858	3.94817	0.167343	23.5933	4.5122e-123	1.35264e-120	101	chr19:11090285-11090385	chr19	11090085	11090385
chr9	89605006	89605063	+	peak_40132_fwd	261.616	3.09318	0.131108	23.5926	4.59524e-123	1.37266e-120	58	chr9:89605006-89605063	chr9	89604806	89605063
chr15	40382952	40383053	+	peak_12718_fwd	626.092	-2.29109	0.0973964	-23.5233	2.35435e-122	7.00801e-120	102	chr15:40382952-40383053	chr15	40382752	40383053
chr3	48433802	48433980	-	peak_28146_rev	227.283	5.15959	0.219446	23.5119	3.08465e-122	9.14961e-120	179	chr3:48433802-48433980	chr3	48433602	48433980
chr6	18264132	18264318	-	peak_32997_rev	437.239	-2.78436	0.118657	-23.4657	9.14766e-122	2.70387e-119	187	chr6:18264132-18264318	chr6	18263932	18264318
chr22	42553949	42554008	+	peak_28524_fwd	666.333	2.36405	0.100912	23.4269	2.27482e-121	6.7005e-119	60	chr22:42553949-42554008	chr22	42553749	42554008
chr19	47232618	47232722	-	peak_21455_rev	271.381	6.13794	0.262367	23.3945	4.86125e-121	1.42691e-118	105	chr19:47232618-47232722	chr19	47232418	47232722
chr8	119855796	119855901	-	peak_37768_rev	650.293	-2.74185	0.117312	-23.3724	8.16765e-121	2.38914e-118	106	chr8:119855796-119855901	chr8	119855596	119855901
chr12	56449328	56449433	-	peak_9044_rev	1049.34	-1.96786	0.084212	-23.3679	9.06765e-121	2.64325e-118	106	chr12:56449328-56449433	chr12	56449128	56449433
chr6	126340090	126340204	+	peak_35620_fwd	1286.82	-2.0306	0.0869111	-23.3641	9.91662e-121	2.8808e-118	115	chr6:126340090-126340204	chr6	126339890	126340204
chr12	50025380	50025488	-	peak_8637_rev	799.42	-2.23973	0.0959386	-23.3454	1.53424e-120	4.44174e-118	109	chr12:50025380-50025488	chr12	50025180	50025488
chr3	161104923	161105098	-	peak_29344_rev	788.333	-2.31609	0.0993517	-23.3121	3.34324e-120	9.64587e-118	176	chr3:161104923-161105098	chr3	161104723	161105098
chr9	137225169	137225225	+	peak_41430_fwd	892.996	2.595	0.11138	23.2985	4.58599e-120	1.31864e-117	57	chr9:137225169-137225225	chr9	137224969	137225225
chr12	68840405	68840671	+	peak_9363_fwd	200.937	4.35562	0.18709	23.2809	6.91928e-120	1.98281e-117	267	chr12:68840405-68840671	chr12	68840205	68840671
chr12	55716464	55716574	+	peak_8933_fwd	286.643	-3.43433	0.147598	-23.2681	9.33266e-120	2.66536e-117	111	chr12:55716464-55716574	chr12	55716264	55716574
chr22	30246246	30246654	-	peak_27076_rev	243.225	3.27927	0.140974	23.2616	1.08594e-119	3.09096e-117	409	chr22:30246246-30246654	chr22	30246046	30246654
chr8	119873694	119873881	+	peak_39094_fwd	1134.43	2.24142	0.0966349	23.1947	5.14923e-119	1.46072e-116	188	chr8:119873694-119873881	chr8	119873494	119873881
chr1	113905300	113905469	+	peak_2005_fwd	1083.89	-2.01267	0.0867738	-23.1944	5.1814e-119	1.46493e-116	170	chr1:113905300-113905469	chr1	113905100	113905469
chr1	228458097	228458164	+	peak_3773_fwd	686.238	-2.41223	0.104006	-23.1932	5.33128e-119	1.50228e-116	68	chr1:228458097-228458164	chr1	228457897	228458164
chr1	29236496	29236593	+	peak_850_fwd	786.987	2.00397	0.0864791	23.1729	8.55376e-119	2.40233e-116	98	chr1:29236496-29236593	chr1	29236296	29236593
chr15	67125739	67125908	+	peak_13135_fwd	697.979	2.11772	0.0914042	23.1688	9.40272e-119	2.63201e-116	170	chr15:67125739-67125908	chr15	67125539	67125908
chr20	34704284	34704383	+	peak_26219_fwd	291.975	2.98008	0.128672	23.1603	1.14493e-118	3.19433e-116	100	chr20:34704284-34704383	chr20	34704084	34704383
chr2	233139636	233139809	+	peak_25409_fwd	301.341	6.6075	0.285338	23.1568	1.24269e-118	3.45567e-116	174	chr2:233139636-233139809	chr2	233139436	233139809
chr13	41457531	41457596	+	peak_10595_fwd	217.616	5.1416	0.222099	23.15	1.45402e-118	4.03007e-116	66	chr13:41457531-41457596	chr13	41457331	41457596
chr14	91060566	91060658	-	peak_11953_rev	766.522	2.0622	0.0890822	23.1494	1.47529e-118	4.07566e-116	93	chr14:91060566-91060658	chr14	91060366	91060658
chr17	42388399	42388516	-	peak_16944_rev	1845.03	1.95567	0.0845575	23.1282	2.40729e-118	6.62876e-116	118	chr17:42388399-42388516	chr17	42388199	42388516
chr2	46417020	46417162	-	peak_22669_rev	215.16	5.15054	0.22287	23.1101	3.66359e-118	1.00554e-115	143	chr2:46417020-46417162	chr2	46416820	46417162
chr11	64844552	64844742	-	peak_6694_rev	1490.3	1.91068	0.0827236	23.0971	4.94528e-118	1.35293e-115	191	chr11:64844552-64844742	chr11	64844352	64844742
chr22	19479878	19479968	+	peak_27926_fwd	407.898	-2.8678	0.124266	-23.0779	7.7223e-118	2.10585e-115	91	chr22:19479878-19479968	chr22	19479678	19479968
chr8	103140719	103140918	+	peak_38993_fwd	215.591	3.83062	0.166078	23.0651	1.0375e-117	2.82013e-115	200	chr8:103140719-103140918	chr8	103140519	103140918
chr17	72121013	72121071	+	peak_18606_fwd	494.343	2.60817	0.113106	23.0594	1.18319e-117	3.20585e-115	59	chr17:72121013-72121071	chr17	72120813	72121071
chr1	182391741	182391796	-	peak_3212_rev	544.698	2.23575	0.0973136	22.9746	8.36022e-117	2.25795e-114	56	chr1:182391741-182391796	chr1	182391541	182391796
chr10	101783346	101783421	-	peak_5229_rev	658.271	-2.12636	0.0925738	-22.9694	9.43507e-117	2.54014e-114	76	chr10:101783346-101783421	chr10	101783146	101783421
chr5	134525647	134525739	+	peak_33017_fwd	506.533	-2.77817	0.120972	-22.9654	1.03403e-116	2.775e-114	93	chr5:134525647-134525739	chr5	134525447	134525739
chr9	121269011	121269071	-	peak_39430_rev	232.824	5.72348	0.249405	22.9486	1.52229e-116	4.05957e-114	61	chr9:121269011-121269071	chr9	121268811	121269071
chr5	177311845	177311933	-	peak_32525_rev	301.945	-3.12673	0.136249	-22.9486	1.52025e-116	4.05957e-114	89	chr5:177311845-177311933	chr5	177311645	177311933
chr2	241686672	241686833	-	peak_24748_rev	1110.38	-1.95906	0.085374	-22.9469	1.58419e-116	4.21137e-114	162	chr2:241686672-241686833	chr2	241686472	241686833
chr6	47309836	47309922	-	peak_33893_rev	897.525	1.91404	0.083422	22.9441	1.68936e-116	4.47685e-114	87	chr6:47309836-47309922	chr6	47309636	47309922
chr10	47384221	47384372	-	peak_4613_rev	204.971	3.74777	0.16339	22.9375	1.96393e-116	5.18822e-114	152	chr10:47384221-47384372	chr10	47384021	47384372
chr6	44127537	44127768	+	peak_35122_fwd	749.176	1.95061	0.0851216	22.9156	3.25019e-116	8.55945e-114	232	chr6:44127537-44127768	chr6	44127337	44127768
chr5	160421811	160421997	+	peak_33529_fwd	362.429	-2.61676	0.114225	-22.9088	3.79746e-116	9.96962e-114	187	chr5:160421811-160421997	chr5	160421611	160421997
chr15	98899739	98900092	+	peak_13827_fwd	566.872	2.25482	0.0984403	22.9055	4.09507e-116	1.07177e-113	354	chr15:98899739-98900092	chr15	98899539	98900092
chr3	51967367	51967464	-	peak_28318_rev	347.785	2.85644	0.124851	22.8788	7.5577e-116	1.97191e-113	98	chr3:51967367-51967464	chr3	51967167	51967464
chr10	93482533	93482618	-	peak_5075_rev	291.313	2.8018	0.122482	22.8753	8.18831e-116	2.12987e-113	86	chr10:93482533-93482618	chr10	93482333	93482618
chr17	17445740	17445926	-	peak_16298_rev	194.304	3.94327	0.17376	22.6938	5.15872e-114	1.33772e-111	187	chr17:17445740-17445926	chr17	17445540	17445926
chr9	121370189	121370261	-	peak_39449_rev	3403.14	2.14492	0.0946423	22.6634	1.02894e-113	2.66001e-111	73	chr9:121370189-121370261	chr9	121369989	121370261
chr17	61412410	61412510	-	peak_17835_rev	259.366	3.05333	0.134766	22.6566	1.20048e-113	3.09402e-111	101	chr17:61412410-61412510	chr17	61412210	61412510
chr2	19228700	19228872	-	peak_22266_rev	408.323	7.59152	0.335324	22.6393	1.77679e-113	4.56544e-111	173	chr2:19228700-19228872	chr2	19228500	19228872
chr5	69189561	69189654	+	peak_32445_fwd	569.165	-2.25276	0.0995652	-22.626	2.40674e-113	6.16534e-111	94	chr5:69189561-69189654	chr5	69189361	69189654
chr8	94926310	94926525	-	peak_37414_rev	203.948	4.04809	0.179219	22.5875	5.75496e-113	1.46979e-110	216	chr8:94926310-94926525	chr8	94926110	94926525
chr12	49265075	49265132	+	peak_8584_fwd	4232.02	-1.67475	0.074158	-22.5836	6.28197e-113	1.59956e-110	58	chr12:49265075-49265132	chr12	49264875	49265132
chr4	138242182	138242430	-	peak_30746_rev	328.485	3.03998	0.134623	22.5814	6.59918e-113	1.67528e-110	249	chr4:138242182-138242430	chr4	138241982	138242430
chr17	4498851	4498942	+	peak_16229_fwd	238.293	3.47126	0.153729	22.5803	6.76045e-113	1.71108e-110	92	chr17:4498851-4498942	chr17	4498651	4498942
chr10	71212527	71212627	+	peak_4751_fwd	212.499	3.98536	0.176588	22.5687	8.80188e-113	2.22112e-110	101	chr10:71212527-71212627	chr10	71212327	71212627
chr7	2631956	2632063	+	peak_36163_fwd	1376.1	1.84034	0.0815456	22.5682	8.90783e-113	2.24117e-110	108	chr7:2631956-2632063	chr7	2631756	2632063
chr1	210328899	210329056	+	peak_3585_fwd	251.432	3.22679	0.143096	22.5499	1.34644e-112	3.37752e-110	158	chr1:210328899-210329056	chr1	210328699	210329056
chr5	126595146	126595229	-	peak_31833_rev	1679.08	2.15427	0.0955888	22.5369	1.80623e-112	4.5175e-110	84	chr5:126595146-126595229	chr5	126594946	126595229
chr9	104928108	104928256	-	peak_39203_rev	282.436	3.00488	0.13345	22.517	2.83069e-112	7.05886e-110	149	chr9:104928108-104928256	chr9	104927908	104928256
chr17	50534484	50534659	+	peak_17696_fwd	184.224	4.60327	0.204939	22.4617	9.84408e-112	2.44759e-109	176	chr17:50534484-50534659	chr17	50534284	50534659
chr17	50866606	50866817	+	peak_17725_fwd	729.621	2.09685	0.0933955	22.4513	1.24431e-111	3.08473e-109	212	chr17:50866606-50866817	chr17	50866406	50866817
chr2	135876373	135876482	-	peak_23654_rev	1126.37	-2.20876	0.098432	-22.4395	1.62221e-111	4.0098e-109	110	chr2:135876373-135876482	chr2	135876173	135876482
chr12	68839985	68840158	+	peak_9361_fwd	194.956	4.71643	0.210209	22.4368	1.72185e-111	4.24369e-109	174	chr12:68839985-68840158	chr12	68839785	68840158
chr5	173888319	173888418	+	peak_33657_fwd	759.251	2.17475	0.096992	22.4219	2.40665e-111	5.9142e-109	100	chr5:173888319-173888418	chr5	173888119	173888418
chr9	136052018	136052101	-	peak_40099_rev	209.724	3.26977	0.146313	22.3478	1.26792e-110	3.1068e-108	84	chr9:136052018-136052101	chr9	136051818	136052101
chr19	49497490	49497548	+	peak_22144_fwd	221.337	3.68809	0.165053	22.3449	1.35426e-110	3.30879e-108	59	chr19:49497490-49497548	chr19	49497290	49497548
chr8	25459216	25459303	+	peak_38242_fwd	583.072	-2.73891	0.122609	-22.3386	1.55956e-110	3.7994e-108	88	chr8:25459216-25459303	chr8	25459016	25459303
chr8	63038743	63038840	-	peak_37130_rev	891.888	-2.12681	0.0952232	-22.335	1.68831e-110	4.10123e-108	98	chr8:63038743-63038840	chr8	63038543	63038840
chr2	96335728	96335854	+	peak_23967_fwd	267.788	-3.19969	0.14334	-22.3223	2.24255e-110	5.43199e-108	127	chr2:96335728-96335854	chr2	96335528	96335854
chr1	46132576	46132639	-	peak_1386_rev	1310.67	1.81823	0.0814848	22.3137	2.72096e-110	6.57198e-108	64	chr1:46132576-46132639	chr1	46132376	46132639
chr5	157266088	157266248	+	peak_33510_fwd	583.43	2.25808	0.10133	22.2844	5.23825e-110	1.2616e-107	161	chr5:157266088-157266248	chr5	157265888	157266248
chr6	26124165	26124223	+	peak_34333_fwd	4909.89	-1.7633	0.0791617	-22.2747	6.49885e-110	1.56076e-107	59	chr6:26124165-26124223	chr6	26123965	26124223
chr1	171584104	171584193	+	peak_3004_fwd	248.672	6.13466	0.275703	22.251	1.10381e-109	2.64338e-107	90	chr1:171584104-171584193	chr1	171583904	171584193
chr18	63476931	63477030	+	peak_19561_fwd	249.544	6.18865	0.278295	22.2377	1.48298e-109	3.54139e-107	100	chr18:63476931-63477030	chr18	63476731	63477030
chr20	57264368	57264593	+	peak_26950_fwd	468.962	2.49672	0.112352	22.2223	2.08901e-109	4.97455e-107	226	chr20:57264368-57264593	chr20	57264168	57264593
chr4	109560171	109560403	+	peak_31567_fwd	409.936	-2.62401	0.118092	-22.22	2.19924e-109	5.22234e-107	233	chr4:109560171-109560403	chr4	109559971	109560403
chr13	30465887	30465945	-	peak_10376_rev	6627.1	-1.96418	0.0884126	-22.216	2.40447e-109	5.69368e-107	59	chr13:30465887-30465945	chr13	30465687	30465945
chr9	33441432	33441863	-	peak_38554_rev	284.368	3.04641	0.137198	22.2045	3.10705e-109	7.33681e-107	432	chr9:33441432-33441863	chr9	33441232	33441863
chr19	41708619	41708678	+	peak_21556_fwd	606.844	2.38811	0.107593	22.1958	3.76756e-109	8.87172e-107	60	chr19:41708619-41708678	chr19	41708419	41708678
chr1	35769902	35770001	-	peak_1111_rev	483.942	-2.59243	0.116939	-22.169	6.84462e-109	1.60727e-106	100	chr1:35769902-35770001	chr1	35769702	35770001
chr10	95290949	95291028	-	peak_5096_rev	3644.9	2.25071	0.101639	22.1443	1.18466e-108	2.77413e-106	80	chr10:95290949-95291028	chr10	95290749	95291028
chr4	77157224	77157295	+	peak_31359_fwd	996.875	1.97693	0.0893455	22.1267	1.74758e-108	4.08102e-106	72	chr4:77157224-77157295	chr4	77157024	77157295
chr19	14136530	14136600	-	peak_20265_rev	1284.42	-1.96745	0.0889205	-22.1259	1.78031e-108	4.14602e-106	71	chr19:14136530-14136600	chr19	14136330	14136600
chr10	24255316	24255397	+	peak_4308_fwd	203.886	5.29806	0.239463	22.1247	1.82692e-108	4.24288e-106	82	chr10:24255316-24255397	chr10	24255116	24255397
chr14	76959548	76959687	+	peak_12025_fwd	198.084	5.41169	0.244747	22.1113	2.4602e-108	5.69795e-106	140	chr14:76959548-76959687	chr14	76959348	76959687
chr16	29806869	29806936	+	peak_14835_fwd	427.517	-2.75473	0.1246	-22.1086	2.6118e-108	6.03255e-106	68	chr16:29806869-29806936	chr16	29806669	29806936
chr19	19776589	19776894	+	peak_20884_fwd	277.032	2.86409	0.129644	22.092	3.77733e-108	8.70084e-106	306	chr19:19776589-19776894	chr19	19776389	19776894
chr17	7307959	7308057	+	peak_16404_fwd	1276.75	-1.90743	0.0864043	-22.0757	5.41477e-108	1.24387e-105	99	chr17:7307959-7308057	chr17	7307759	7308057
chr3	160399628	160399720	+	peak_30266_fwd	810.675	-1.92855	0.087443	-22.055	8.56183e-108	1.96147e-105	93	chr3:160399628-160399720	chr3	160399428	160399720
chrX	2751906	2752177	+	peak_41592_fwd	218.171	5.81489	0.2638	22.0428	1.11975e-107	2.55836e-105	272	chrX:2751906-2752177	chrX	2751706	2752177
chr19	46133275	46133331	-	peak_21373_rev	913.779	7.00122	0.317681	22.0385	1.23057e-107	2.80398e-105	57	chr19:46133275-46133331	chr19	46133075	46133331
chr1	173824571	173824732	+	peak_3059_fwd	740.611	-2.28232	0.103738	-22.0008	2.82929e-107	6.42949e-105	162	chr1:173824571-173824732	chr1	173824371	173824732
chr15	40695149	40695236	+	peak_12744_fwd	464.984	-2.54192	0.115668	-21.976	4.89146e-107	1.10859e-104	88	chr15:40695149-40695236	chr15	40694949	40695236
chr8	144354353	144354486	-	peak_38237_rev	213.811	5.75464	0.261917	21.9713	5.42209e-107	1.22557e-104	134	chr8:144354353-144354486	chr8	144354153	144354486
chr20	45812625	45812725	+	peak_26508_fwd	3410.66	-3.99627	0.181888	-21.9711	5.44566e-107	1.22761e-104	101	chr20:45812625-45812725	chr20	45812425	45812725
chr19	35116226	35116369	+	peak_21051_fwd	13583.7	1.6819	0.0766406	21.9453	9.6004e-107	2.15846e-104	144	chr19:35116226-35116369	chr19	35116026	35116369
chrX	70290005	70290155	+	peak_42158_fwd	227.939	-4.15097	0.189191	-21.9406	1.06484e-106	2.38773e-104	151	chrX:70290005-70290155	chrX	70289805	70290155
chr19	18380559	18380666	+	peak_20774_fwd	190.526	5.18837	0.236675	21.9219	1.60511e-106	3.58968e-104	108	chr19:18380559-18380666	chr19	18380359	18380666
chr20	38165219	38165275	-	peak_25385_rev	720.547	2.07458	0.0946633	21.9153	1.85557e-106	4.13886e-104	57	chr20:38165219-38165275	chr20	38165019	38165275
chr6	36676471	36676575	+	peak_34894_fwd	1420.41	6.3996	0.29226	21.8969	2.78006e-106	6.18462e-104	105	chr6:36676471-36676575	chr6	36676271	36676575
chr10	116272110	116272308	-	peak_5394_rev	1297.5	-1.99155	0.0909765	-21.8908	3.17677e-106	7.0486e-104	199	chr10:116272110-116272308	chr10	116271910	116272308
chr7	129410498	129410556	-	peak_36267_rev	300.437	-2.87147	0.131177	-21.89	3.2336e-106	7.15591e-104	59	chr7:129410498-129410556	chr7	129410298	129410556
chr15	41332866	41332933	+	peak_12777_fwd	433.206	-3.09099	0.141208	-21.8896	3.26323e-106	7.20261e-104	68	chr15:41332866-41332933	chr15	41332666	41332933
chr2	110677981	110678080	-	peak_23400_rev	264.066	-3.11012	0.1421	-21.8868	3.4704e-106	7.63994e-104	100	chr2:110677981-110678080	chr2	110677781	110678080
chr7	140175661	140175767	+	peak_37741_fwd	193.228	5.12391	0.234288	21.8701	5.00364e-106	1.09867e-103	107	chr7:140175661-140175767	chr7	140175461	140175767
chr8	19013553	19013806	-	peak_36744_rev	1410.87	1.89925	0.0869353	21.8467	8.35838e-106	1.83053e-103	254	chr8:19013553-19013806	chr8	19013353	19013806
chr3	153162144	153162367	+	peak_30203_fwd	2366.89	1.74119	0.079737	21.8366	1.04141e-105	2.27484e-103	224	chr3:153162144-153162367	chr3	153161944	153162367
chr17	42577638	42577726	-	peak_16954_rev	343.107	-2.66579	0.122243	-21.8073	1.97705e-105	4.30753e-103	89	chr17:42577638-42577726	chr17	42577438	42577726
chr1	6424763	6424827	+	peak_197_fwd	927.919	1.95858	0.089935	21.7778	3.76921e-105	8.19111e-103	65	chr1:6424763-6424827	chr1	6424563	6424827
chr3	129488048	129488113	+	peak_29932_fwd	217.353	3.08213	0.14187	21.7251	1.18828e-104	2.57571e-102	66	chr3:129488048-129488113	chr3	129487848	129488113
chr1	214603211	214603290	+	peak_3619_fwd	238.308	-3.28346	0.151159	-21.7218	1.27562e-104	2.75795e-102	80	chr1:214603211-214603290	chr1	214603011	214603290
chr17	59619779	59619866	-	peak_17613_rev	236.028	3.06205	0.141095	21.702	1.96229e-104	4.23175e-102	88	chr17:59619779-59619866	chr17	59619579	59619866
chr16	84176043	84176188	+	peak_15798_fwd	434.686	2.4377	0.112344	21.6985	2.12169e-104	4.56385e-102	146	chr16:84176043-84176188	chr16	84175843	84176188
chr7	5223030	5223166	+	peak_36202_fwd	176.13	4.28593	0.197601	21.6899	2.55652e-104	5.48524e-102	137	chr7:5223030-5223166	chr7	5222830	5223166
chr6	151616773	151616832	-	peak_34681_rev	1576.78	-1.7144	0.0790708	-21.6819	3.04075e-104	6.50767e-102	60	chr6:151616773-151616832	chr6	151616573	151616832
chr12	6493992	6494160	+	peak_8093_fwd	245.557	-3.31815	0.153052	-21.6799	3.17497e-104	6.77777e-102	169	chr12:6493992-6494160	chr12	6493792	6494160
chr9	116687156	116687245	-	peak_39380_rev	218.087	3.19767	0.147511	21.6775	3.34681e-104	7.12659e-102	90	chr9:116687156-116687245	chr9	116686956	116687245
chr5	126777028	126777227	+	peak_32864_fwd	367.117	-2.60441	0.120195	-21.6682	4.09664e-104	8.70134e-102	200	chr5:126777028-126777227	chr5	126776828	126777227
chr1	111739329	111739420	-	peak_1938_rev	370.127	2.34333	0.108175	21.6623	4.6488e-104	9.8494e-102	92	chr1:111739329-111739420	chr1	111739129	111739420
chr6	36686368	36686574	+	peak_34910_fwd	180.438	4.85907	0.224378	21.6557	5.36753e-104	1.13437e-101	207	chr6:36686368-36686574	chr6	36686168	36686574
chr1	28247147	28247353	-	peak_921_rev	278.226	3.57781	0.165253	21.6504	6.02177e-104	1.26947e-101	207	chr1:28247147-28247353	chr1	28246947	28247353
chr12	77065680	77065958	+	peak_9481_fwd	191.825	5.08349	0.234835	21.6471	6.47645e-104	1.36192e-101	279	chr12:77065680-77065958	chr12	77065480	77065958
chr17	77286300	77286466	+	peak_18848_fwd	186.323	5.01761	0.231843	21.6423	7.1867e-104	1.50753e-101	167	chr17:77286300-77286466	chr17	77286100	77286466
chr2	200306353	200306448	+	peak_24920_fwd	262.992	3.3575	0.155307	21.6185	1.20339e-103	2.51806e-101	96	chr2:200306353-200306448	chr2	200306153	200306448
chr16	88803784	88803867	+	peak_15961_fwd	1386.08	-2.47798	0.114663	-21.611	1.41454e-103	2.95259e-101	84	chr16:88803784-88803867	chr16	88803584	88803867
chr14	33951025	33951094	-	peak_11129_rev	604.601	2.28623	0.105796	21.6098	1.45136e-103	3.02197e-101	70	chr14:33951025-33951094	chr14	33950825	33951094
chr8	27837729	27837841	-	peak_36846_rev	216.811	-3.85338	0.178339	-21.6071	1.53997e-103	3.19859e-101	113	chr8:27837729-27837841	chr8	27837529	27837841
chr20	57710162	57710335	+	peak_26984_fwd	660.907	2.36068	0.109291	21.6	1.79597e-103	3.72118e-101	174	chr20:57710162-57710335	chr20	57709962	57710335
chr17	45161445	45161532	-	peak_17136_rev	233.788	2.89382	0.13403	21.5909	2.18846e-103	4.52331e-101	88	chr17:45161445-45161532	chr17	45161245	45161532
chr16	29790718	29790836	+	peak_14821_fwd	1850.11	-1.67144	0.0774394	-21.5838	2.54988e-103	5.25747e-101	119	chr16:29790718-29790836	chr16	29790518	29790836
chr10	1056377	1056462	+	peak_3975_fwd	486.966	2.24503	0.104049	21.5766	2.97985e-103	6.12907e-101	86	chr10:1056377-1056462	chr10	1056177	1056462
chr17	28319164	28319262	+	peak_16838_fwd	1204.09	-1.72911	0.0804077	-21.5043	1.42023e-102	2.91409e-100	99	chr17:28319164-28319262	chr17	28318964	28319262
chr12	112125535	112125610	+	peak_9814_fwd	1047.84	2.02052	0.0940111	21.4923	1.83676e-102	3.75963e-100	76	chr12:112125535-112125610	chr12	112125335	112125610
chr12	56752285	56752379	-	peak_9097_rev	302.011	-3.21304	0.149634	-21.4727	2.80161e-102	5.7207e-100	95	chr12:56752285-56752379	chr12	56752085	56752379
chr9	36572876	36572963	+	peak_39872_fwd	285.476	-2.7564	0.128404	-21.4666	3.19639e-102	6.5111e-100	88	chr9:36572876-36572963	chr9	36572676	36572963
chr11	65182450	65182609	+	peak_6656_fwd	256.882	2.79982	0.130473	21.4589	3.76796e-102	7.65693e-100	160	chr11:65182450-65182609	chr11	65182250	65182609
chr14	24271413	24271610	-	peak_11067_rev	680.158	2.11998	0.0990103	21.4117	1.03918e-101	2.10668e-99	198	chr14:24271413-24271610	chr14	24271213	24271610
chr19	43504049	43504233	-	peak_21164_rev	392.002	2.67508	0.124979	21.4042	1.22004e-101	2.46741e-99	185	chr19:43504049-43504233	chr19	43503849	43504233
chr18	50375014	50375115	+	peak_19491_fwd	217.038	-3.90273	0.182439	-21.392	1.58513e-101	3.1981e-99	102	chr18:50375014-50375115	chr18	50374814	50375115
chr1	32964762	32964906	-	peak_1044_rev	392.764	2.19568	0.102665	21.3868	1.77332e-101	3.56927e-99	145	chr1:32964762-32964906	chr1	32964562	32964906
chr19	8335021	8335206	-	peak_19861_rev	186.686	5.29618	0.247739	21.378	2.13916e-101	4.2954e-99	186	chr19:8335021-8335206	chr19	8334821	8335206
chr9	127802874	127803059	+	peak_40743_fwd	412.63	-2.45781	0.11502	-21.3685	2.62305e-101	5.25454e-99	186	chr9:127802874-127803059	chr9	127802674	127803059
chr22	37906314	37906388	+	peak_28344_fwd	672.752	2.01964	0.0945681	21.3565	3.39455e-101	6.78397e-99	75	chr22:37906314-37906388	chr22	37906114	37906388
chr7	87876418	87876684	+	peak_36992_fwd	1223.43	-1.82415	0.0854384	-21.3504	3.86326e-101	7.70247e-99	267	chr7:87876418-87876684	chr7	87876218	87876684
chr1	151058857	151058916	+	peak_2351_fwd	192.584	4.40971	0.206576	21.3467	4.18539e-101	8.32508e-99	60	chr1:151058857-151058916	chr1	151058657	151058916
chr8	143738381	143738644	-	peak_38096_rev	303.647	2.61251	0.122406	21.3429	4.53909e-101	9.00742e-99	264	chr8:143738381-143738644	chr8	143738181	143738644
chr9	133881335	133881564	+	peak_41191_fwd	188.391	5.2669	0.247111	21.3139	8.43921e-101	1.67077e-98	230	chr9:133881335-133881564	chr9	133881135	133881564
chr10	13348162	13348318	-	peak_4259_rev	656.857	-1.92155	0.0902195	-21.2986	1.17e-100	2.31092e-98	157	chr10:13348162-13348318	chr10	13347962	13348318
chr15	75903855	75903965	+	peak_13355_fwd	5578.12	1.90387	0.0894301	21.2889	1.43722e-100	2.83209e-98	111	chr15:75903855-75903965	chr15	75903655	75903965
chr17	78214246	78214343	+	peak_18901_fwd	2186.13	-3.84702	0.180765	-21.2819	1.66939e-100	3.28193e-98	98	chr17:78214246-78214343	chr17	78214046	78214343
chr11	67465209	67465293	-	peak_6995_rev	168.475	3.78631	0.178123	21.2568	2.85546e-100	5.60067e-98	85	chr11:67465209-67465293	chr11	67465009	67465293
chr6	138107371	138107453	-	peak_34530_rev	10800.6	1.88101	0.0884984	21.2547	2.98165e-100	5.83464e-98	83	chr6:138107371-138107453	chr6	138107171	138107453
chr22	47129973	47130114	-	peak_27576_rev	177.505	4.99742	0.235392	21.2302	5.02533e-100	9.81111e-98	142	chr22:47129973-47130114	chr22	47129773	47130114
chr11	62123993	62124082	+	peak_6406_fwd	952.407	-1.72793	0.0814536	-21.2137	7.1445e-100	1.39163e-97	90	chr11:62123993-62124082	chr11	62123793	62124082
chr2	214809612	214809719	-	peak_24266_rev	289.434	-2.7057	0.127618	-21.2016	9.22857e-100	1.79344e-97	108	chr2:214809612-214809719	chr2	214809412	214809719
chr16	46621310	46621396	-	peak_14752_rev	208.708	-3.54146	0.167218	-21.1788	1.49937e-99	2.90713e-97	87	chr16:46621310-46621396	chr16	46621110	46621396
chr7	155812209	155812466	-	peak_36581_rev	221.231	-3.57791	0.169011	-21.1698	1.81486e-99	3.51079e-97	258	chr7:155812209-155812466	chr7	155812009	155812466
chr1	1909032	1909145	-	peak_189_rev	170.792	4.25278	0.201176	21.1396	3.43638e-99	6.63238e-97	114	chr1:1909032-1909145	chr1	1908832	1909145
chr2	110115769	110115837	-	peak_23391_rev	625.17	2.0207	0.0956337	21.1296	4.25374e-99	8.19121e-97	69	chr2:110115769-110115837	chr2	110115569	110115837
chr22	50305997	50306246	+	peak_28652_fwd	162.934	4.50602	0.213374	21.1179	5.44575e-99	1.04628e-96	250	chr22:50305997-50306246	chr22	50305797	50306246
chr2	43463055	43463272	-	peak_22626_rev	315.583	2.53616	0.120173	21.1042	7.27069e-99	1.39373e-96	218	chr2:43463055-43463272	chr2	43462855	43463272
chr1	204525106	204525298	+	peak_3484_fwd	277.519	6.95778	0.329762	21.0994	8.05096e-99	1.53981e-96	193	chr1:204525106-204525298	chr1	204524906	204525298
chr22	50307540	50307635	-	peak_27626_rev	1781.38	1.87212	0.0887687	21.0899	9.84601e-99	1.87888e-96	96	chr22:50307540-50307635	chr22	50307340	50307635
chr5	78648686	78648909	-	peak_31554_rev	350.599	2.21965	0.10531	21.0773	1.28451e-98	2.44567e-96	224	chr5:78648686-78648909	chr5	78648486	78648909
chr10	100286138	100286234	-	peak_5195_rev	168.435	4.97785	0.236218	21.0731	1.40395e-98	2.66706e-96	97	chr10:100286138-100286234	chr10	100285938	100286234
chr1	46132784	46132921	-	peak_1387_rev	202.431	3.68447	0.175318	21.0159	4.69387e-98	8.89688e-96	138	chr1:46132784-46132921	chr1	46132584	46132921
chr10	86968475	86968533	+	peak_4970_fwd	1253.26	1.92495	0.0916373	21.0061	5.76442e-98	1.09016e-95	59	chr10:86968475-86968533	chr10	86968275	86968533
chr5	73565327	73565424	-	peak_31509_rev	303.151	2.56926	0.12233	21.0028	6.18681e-98	1.16743e-95	98	chr5:73565327-73565424	chr5	73565127	73565424
chr3	10026391	10026487	+	peak_28789_fwd	297.421	-2.63991	0.125731	-20.9965	7.05893e-98	1.32903e-95	97	chr3:10026391-10026487	chr3	10026191	10026487
chr9	121299825	121299949	+	peak_40545_fwd	309.333	2.85402	0.13593	20.9962	7.09935e-98	1.33367e-95	125	chr9:121299825-121299949	chr9	121299625	121299949
chr7	100675804	100676043	+	peak_37243_fwd	273.187	2.64341	0.125977	20.9832	9.33702e-98	1.75014e-95	240	chr7:100675804-100676043	chr7	100675604	100676043
chr17	43125311	43125489	-	peak_17000_rev	305.515	-2.65887	0.126821	-20.9655	1.35435e-97	2.53299e-95	179	chr17:43125311-43125489	chr17	43125111	43125489
chr7	1938461	1938563	-	peak_34949_rev	294.202	7.11189	0.339675	20.9373	2.44718e-97	4.56676e-95	103	chr7:1938461-1938563	chr7	1938261	1938563
chr9	65675919	65676001	+	peak_39948_fwd	1004.31	-1.70584	0.0815047	-20.9293	2.89618e-97	5.39276e-95	83	chr9:65675919-65676001	chr9	65675719	65676001
chr12	49128748	49128889	-	peak_8601_rev	342.146	-3.25774	0.155692	-20.9243	3.22102e-97	5.98444e-95	142	chr12:49128748-49128889	chr12	49128548	49128889
chr6	20401872	20401955	+	peak_34257_fwd	718.556	-2.14528	0.102551	-20.9192	3.58301e-97	6.64239e-95	84	chr6:20401872-20401955	chr6	20401672	20401955
chr10	12349438	12349726	+	peak_4209_fwd	283.476	2.79603	0.13369	20.9143	3.96506e-97	7.33458e-95	289	chr10:12349438-12349726	chr10	12349238	12349726
chr6	36678088	36678147	+	peak_34896_fwd	233.938	6.44866	0.308461	20.906	4.72527e-97	8.72174e-95	60	chr6:36678088-36678147	chr6	36677888	36678147
chr2	69742117	69742183	+	peak_23563_fwd	1214.75	1.96691	0.0941224	20.8974	5.65936e-97	1.04231e-94	67	chr2:69742117-69742183	chr2	69741917	69742183
chr17	77286028	77286204	-	peak_18479_rev	248.349	6.66209	0.318919	20.8896	6.65862e-97	1.22368e-94	177	chr17:77286028-77286204	chr17	77285828	77286204
chr12	113161394	113161697	-	peak_9649_rev	597.335	7.168	0.343395	20.8739	9.24128e-97	1.69462e-94	304	chr12:113161394-113161697	chr12	113161194	113161697
chr9	137226661	137226734	-	peak_40330_rev	230.873	2.93656	0.140698	20.8714	9.74467e-97	1.78306e-94	74	chr9:137226661-137226734	chr9	137226461	137226734
chr14	37585225	37585385	+	peak_11292_fwd	344.502	2.88422	0.138278	20.8582	1.28522e-96	2.34659e-94	161	chr14:37585225-37585385	chr14	37585025	37585385
chr16	46689665	46689743	+	peak_15175_fwd	387.101	-2.30118	0.110363	-20.8511	1.48968e-96	2.71405e-94	79	chr16:46689665-46689743	chr16	46689465	46689743
chr21	20998307	20998460	+	peak_27444_fwd	774.098	-1.88347	0.0904168	-20.831	2.26863e-96	4.12433e-94	154	chr21:20998307-20998460	chr21	20998107	20998460
chr9	135499803	135499894	-	peak_40078_rev	380.788	-2.26783	0.108893	-20.8262	2.50524e-96	4.53505e-94	92	chr9:135499803-135499894	chr9	135499603	135499894
chr6	151391476	151391647	-	peak_34654_rev	282.899	-2.65297	0.127386	-20.8262	2.50529e-96	4.53505e-94	172	chr6:151391476-151391647	chr6	151391276	151391647
chr14	69611578	69611762	+	peak_11815_fwd	644.317	1.93793	0.0930582	20.8249	2.57616e-96	4.65339e-94	185	chr14:69611578-69611762	chr14	69611378	69611762
chrX	135421915	135422143	+	peak_42558_fwd	187.785	5.67445	0.27296	20.7886	5.48942e-96	9.89454e-94	229	chrX:135421915-135422143	chrX	135421715	135422143
chr16	29816372	29816552	+	peak_14844_fwd	259.524	-2.79882	0.134895	-20.7481	1.27566e-95	2.29445e-93	181	chr16:29816372-29816552	chr16	29816172	29816552
chr4	127782307	127782373	+	peak_31642_fwd	423.588	2.39596	0.115697	20.709	2.87402e-95	5.15835e-93	67	chr4:127782307-127782373	chr4	127782107	127782373
chr6	36686193	36686249	+	peak_34909_fwd	162.098	4.59925	0.222134	20.7049	3.12903e-95	5.60414e-93	57	chr6:36686193-36686249	chr6	36685993	36686249
chr1	149886913	149886969	+	peak_2240_fwd	19192.6	-1.87918	0.0909015	-20.6727	6.10434e-95	1.09099e-92	57	chr1:149886913-149886969	chr1	149886713	149886969
chr2	69437383	69437463	-	peak_22889_rev	804.844	-1.9056	0.0922026	-20.6675	6.7924e-95	1.2114e-92	81	chr2:69437383-69437463	chr2	69437183	69437463
chr7	105581429	105581624	-	peak_36113_rev	157.741	4.67619	0.226326	20.6613	7.73016e-95	1.37574e-92	196	chr7:105581429-105581624	chr7	105581229	105581624
chr7	105013547	105013612	-	peak_36097_rev	1703.33	1.6601	0.0803831	20.6524	9.2928e-95	1.65037e-92	66	chr7:105013547-105013612	chr7	105013347	105013612
chr4	3436915	3437094	-	peak_29941_rev	169.907	5.3407	0.258944	20.6249	1.63973e-94	2.90599e-92	180	chr4:3436915-3437094	chr4	3436715	3437094
chr11	80728046	80728412	+	peak_7457_fwd	290.705	2.5587	0.124077	20.6218	1.7482e-94	3.09176e-92	367	chr11:80728046-80728412	chr11	80727846	80728412
chr22	18936241	18936305	-	peak_26868_rev	522.467	4.70008	0.228016	20.613	2.09987e-94	3.70595e-92	65	chr22:18936241-18936305	chr22	18936041	18936305
chr15	89575465	89575572	+	peak_13585_fwd	287.448	-3.08323	0.149786	-20.5842	3.80215e-94	6.69623e-92	108	chr15:89575465-89575572	chr15	89575265	89575572
chr14	22871756	22871929	+	peak_11038_fwd	3633.36	1.53086	0.0743856	20.5801	4.13534e-94	7.26788e-92	174	chr14:22871756-22871929	chr14	22871556	22871929
chr11	66371559	66371884	-	peak_6902_rev	432.105	-2.23336	0.108652	-20.5552	6.91602e-94	1.21297e-91	326	chr11:66371559-66371884	chr11	66371359	66371884
chr7	5428041	5428098	-	peak_35034_rev	181.404	3.53668	0.172154	20.5438	8.75022e-94	1.53149e-91	58	chr7:5428041-5428098	chr7	5427841	5428098
chr9	120877276	120877351	-	peak_39413_rev	228.991	-3.61039	0.175882	-20.5273	1.22786e-93	2.1446e-91	76	chr9:120877276-120877351	chr9	120877076	120877351
chr4	82373903	82374004	-	peak_30421_rev	4601.72	-1.60404	0.0781821	-20.5167	1.52805e-93	2.6634e-91	102	chr4:82373903-82374004	chr4	82373703	82374004
chr17	5035374	5035451	-	peak_15947_rev	164.728	4.6618	0.227256	20.5134	1.63414e-93	2.84246e-91	78	chr17:5035374-5035451	chr17	5035174	5035451
chr4	184734024	184734105	-	peak_30996_rev	421.689	-2.14762	0.104738	-20.5047	1.9553e-93	3.39411e-91	82	chr4:184734024-184734105	chr4	184733824	184734105
chr8	66113635	66113797	+	peak_38577_fwd	179.154	5.52764	0.269691	20.4962	2.32907e-93	4.03463e-91	163	chr8:66113635-66113797	chr8	66113435	66113797
chr14	73027022	73027137	-	peak_11706_rev	679.127	2.0492	0.0999993	20.4922	2.52813e-93	4.37052e-91	116	chr14:73027022-73027137	chr14	73026822	73027137
chr1	207321672	207321812	+	peak_3559_fwd	3858.25	1.3848	0.0676152	20.4806	3.20398e-93	5.52758e-91	141	chr1:207321672-207321812	chr1	207321472	207321812
chrX	49171868	49171983	+	peak_42009_fwd	772.093	-1.87745	0.0916764	-20.4792	3.30376e-93	5.68811e-91	116	chrX:49171868-49171983	chrX	49171668	49171983
chr2	70087109	70087167	+	peak_23589_fwd	199.396	3.124	0.152761	20.4503	5.9756e-93	1.02673e-90	59	chr2:70087109-70087167	chr2	70086909	70087167
chr6	44223546	44223649	+	peak_35137_fwd	304.447	-2.67313	0.130821	-20.4336	8.41581e-93	1.44308e-90	104	chr6:44223546-44223649	chr6	44223346	44223649
chrX	53082358	53082415	+	peak_42043_fwd	378.589	2.31832	0.113473	20.4307	8.9283e-93	1.52786e-90	58	chrX:53082358-53082415	chrX	53082158	53082415
chr11	46826771	46826860	-	peak_6206_rev	207.468	6.27794	0.307355	20.4257	9.88653e-93	1.68842e-90	90	chr11:46826771-46826860	chr11	46826571	46826860
chr1	202810915	202811012	+	peak_3417_fwd	514.559	2.19451	0.107604	20.3945	1.87257e-92	3.19152e-90	98	chr1:202810915-202811012	chr1	202810715	202811012
chr1	67687708	67688006	+	peak_1512_fwd	150.123	4.06635	0.199494	20.3833	2.3529e-92	4.00211e-90	299	chr1:67687708-67688006	chr1	67687508	67688006
chr8	103298673	103298850	-	peak_37650_rev	284.108	2.45348	0.120436	20.3717	2.98365e-92	5.06478e-90	178	chr8:103298673-103298850	chr8	103298473	103298850
chr14	101809848	101809937	+	peak_12344_fwd	399.31	-2.18857	0.107499	-20.359	3.86267e-92	6.54379e-90	90	chr14:101809848-101809937	chr14	101809648	101809937
chr5	154834907	154835104	-	peak_32321_rev	174.296	5.3979	0.265501	20.331	6.84223e-92	1.15683e-89	198	chr5:154834907-154835104	chr5	154834707	154835104
chr11	65421374	65421627	+	peak_6691_fwd	153.654	3.52909	0.1736	20.3289	7.13952e-92	1.20468e-89	254	chr11:65421374-65421627	chr11	65421174	65421627
chr16	85027695	85027849	+	peak_15826_fwd	509.315	2.08494	0.10275	20.2915	1.52867e-91	2.57425e-89	155	chr16:85027695-85027849	chr16	85027495	85027849
chr6	79234580	79234681	-	peak_34065_rev	1510.67	-1.66229	0.0819254	-20.2902	1.56822e-91	2.63561e-89	102	chr6:79234580-79234681	chr6	79234380	79234681
chr3	186806410	186806489	-	peak_29615_rev	405.459	-2.15518	0.106242	-20.2855	1.72763e-91	2.89776e-89	80	chr3:186806410-186806489	chr3	186806210	186806489
chr19	39834085	39834175	-	peak_20969_rev	505.516	2.09041	0.103077	20.2801	1.92772e-91	3.22697e-89	91	chr19:39834085-39834175	chr19	39833885	39834175
chr9	98119143	98119228	-	peak_39164_rev	1106.68	-2.12844	0.105044	-20.2623	2.76723e-91	4.62313e-89	86	chr9:98119143-98119228	chr9	98118943	98119228
chr19	4969105	4969164	+	peak_20016_fwd	1012.68	1.82971	0.0903242	20.2572	3.07113e-91	5.12072e-89	60	chr19:4969105-4969164	chr19	4968905	4969164
chr1	21290371	21290465	-	peak_695_rev	174.73	3.3377	0.164955	20.2341	4.90691e-91	8.16557e-89	95	chr1:21290371-21290465	chr1	21290171	21290465
chr8	144517683	144517874	-	peak_38276_rev	703.26	-2.09851	0.103804	-20.2162	7.05439e-91	1.17161e-88	192	chr8:144517683-144517874	chr8	144517483	144517874
chr11	44565568	44565716	+	peak_6160_fwd	146.192	4.31694	0.213588	20.2116	7.74578e-91	1.28392e-88	149	chr11:44565568-44565716	chr11	44565368	44565716
chr9	127424416	127424514	+	peak_40708_fwd	443.504	2.24286	0.110986	20.2086	8.23063e-91	1.36161e-88	99	chr9:127424416-127424514	chr9	127424216	127424514
chr3	15332508	15332601	-	peak_27874_rev	6158.92	1.475	0.0730114	20.2023	9.34526e-91	1.54299e-88	94	chr3:15332508-15332601	chr3	15332308	15332601
chr2	54115436	54115531	+	peak_23405_fwd	381.717	2.34852	0.116445	20.1684	1.85635e-90	3.05904e-88	96	chr2:54115436-54115531	chr2	54115236	54115531
chr19	2051196	2051255	-	peak_19506_rev	1729.43	2.0163	0.0999744	20.1682	1.86264e-90	3.06343e-88	60	chr19:2051196-2051255	chr19	2050996	2051255
chr12	68839439	68839550	+	peak_9358_fwd	181.574	5.18733	0.257431	20.1503	2.67196e-90	4.38596e-88	112	chr12:68839439-68839550	chr12	68839239	68839550
chr7	105012992	105013065	-	peak_36096_rev	581.038	1.9944	0.0990634	20.1325	3.82921e-90	6.27337e-88	74	chr7:105012992-105013065	chr7	105012792	105013065
chr12	2877215	2877276	+	peak_8001_fwd	437.838	-2.04308	0.101495	-20.1298	4.04744e-90	6.61808e-88	62	chr12:2877215-2877276	chr12	2877015	2877276
chr20	62642476	62642554	+	peak_27194_fwd	457.524	-2.11289	0.104973	-20.1279	4.20348e-90	6.85995e-88	79	chr20:62642476-62642554	chr20	62642276	62642554
chr4	110198480	110198667	-	peak_30636_rev	224.04	-2.8745	0.142904	-20.1149	5.46156e-90	8.89592e-88	188	chr4:110198480-110198667	chr4	110198280	110198667
chr9	96418298	96418396	-	peak_39112_rev	339.116	-2.41992	0.120479	-20.0859	9.8096e-90	1.59474e-87	99	chr9:96418298-96418396	chr9	96418098	96418396
chr1	27604088	27604163	-	peak_893_rev	790.102	1.81801	0.0905296	20.0819	1.06218e-89	1.72347e-87	76	chr1:27604088-27604163	chr1	27603888	27604163
chr11	804966	805237	-	peak_5719_rev	181.51	3.47555	0.173081	20.0805	1.09289e-89	1.76989e-87	272	chr11:804966-805237	chr11	804766	805237
chr20	25407672	25407766	+	peak_26050_fwd	376.129	-2.39724	0.119394	-20.0784	1.1396e-89	1.84201e-87	95	chr20:25407672-25407766	chr20	25407472	25407766
chr10	12068977	12069080	+	peak_4198_fwd	593.206	-1.93171	0.0964633	-20.0253	3.31539e-89	5.34866e-87	104	chr10:12068977-12069080	chr10	12068777	12069080
chr17	19748246	19748394	-	peak_16387_rev	145.607	4.80221	0.239835	20.023	3.47381e-89	5.59357e-87	149	chr17:19748246-19748394	chr17	19748046	19748394
chr19	49929378	49929545	-	peak_21697_rev	690.484	-1.7988	0.0898704	-20.0155	4.03465e-89	6.48428e-87	168	chr19:49929378-49929545	chr19	49929178	49929545
chr16	79600665	79600745	-	peak_15290_rev	144.095	4.60588	0.230567	19.9763	8.84702e-89	1.41915e-86	81	chr16:79600665-79600745	chr16	79600465	79600745
chr13	113837899	113838006	+	peak_10935_fwd	237.938	6.80488	0.340804	19.9671	1.0639e-88	1.70337e-86	108	chr13:113837899-113838006	chr13	113837699	113838006
chr12	55966767	55966861	+	peak_8975_fwd	1425.34	-1.64728	0.0825859	-19.9462	1.61675e-88	2.58362e-86	95	chr12:55966767-55966861	chr12	55966567	55966861
chr2	28895280	28895371	-	peak_22475_rev	158.122	5.33649	0.26764	19.9391	1.86571e-88	2.97585e-86	92	chr2:28895280-28895371	chr2	28895080	28895371
chr1	9182226	9182399	-	peak_366_rev	504.001	2.33345	0.117088	19.929	2.27913e-88	3.62841e-86	174	chr1:9182226-9182399	chr1	9182026	9182399
chr16	53052796	53053095	-	peak_14794_rev	152.987	4.58424	0.230286	19.9067	3.55874e-88	5.65492e-86	300	chr16:53052796-53053095	chr16	53052596	53053095
chr19	40425940	40426005	-	peak_21017_rev	355.633	2.26272	0.113678	19.9047	3.7044e-88	5.87534e-86	66	chr19:40425940-40426005	chr19	40425740	40426005
chr18	54357922	54358016	+	peak_19503_fwd	355.737	-2.19701	0.110493	-19.8837	5.6333e-88	8.91791e-86	95	chr18:54357922-54358016	chr18	54357722	54358016
chr7	129952883	129952988	-	peak_36278_rev	2418.25	1.76535	0.0889365	19.8496	1.112e-87	1.75709e-85	106	chr7:129952883-129952988	chr7	129952683	129952988
chr10	73744212	73744304	-	peak_4856_rev	567.267	2.02065	0.101825	19.8442	1.237e-87	1.95096e-85	93	chr10:73744212-73744304	chr10	73744012	73744304
chr5	159511637	159511696	-	peak_32350_rev	138.82	4.51289	0.227715	19.8181	2.07594e-87	3.26801e-85	60	chr5:159511637-159511696	chr5	159511437	159511696
chr19	40426121	40426229	+	peak_21453_fwd	138.66	4.3111	0.217555	19.8162	2.16028e-87	3.39445e-85	109	chr19:40426121-40426229	chr19	40425921	40426229
chr1	181088690	181088751	+	peak_3149_fwd	1364.58	2.17799	0.109946	19.8097	2.45729e-87	3.85397e-85	62	chr1:181088690-181088751	chr1	181088490	181088751
chr17	40501573	40501629	-	peak_16773_rev	196.783	2.90143	0.146532	19.8006	2.94311e-87	4.60738e-85	57	chr17:40501573-40501629	chr17	40501373	40501629
chr19	50968713	50968788	-	peak_21753_rev	412.442	2.0677	0.104475	19.7914	3.53032e-87	5.51644e-85	76	chr19:50968713-50968788	chr19	50968513	50968788
chr20	3796456	3796526	+	peak_25821_fwd	203.117	-3.09044	0.156229	-19.7814	4.30471e-87	6.71408e-85	71	chr20:3796456-3796526	chr20	3796256	3796526
chr2	74908954	74909010	+	peak_23769_fwd	1890.44	2.02865	0.102564	19.7793	4.49267e-87	6.99433e-85	57	chr2:74908954-74909010	chr2	74908754	74909010
chr11	61891389	61891649	-	peak_6437_rev	1349.3	1.74552	0.0882545	19.7782	4.58435e-87	7.12394e-85	261	chr11:61891389-61891649	chr11	61891189	61891649
chr6	26027231	26027288	-	peak_33055_rev	12264.9	-3.39286	0.171635	-19.7679	5.6278e-87	8.72938e-85	58	chr6:26027231-26027288	chr6	26027031	26027288
chr6	26189059	26189116	-	peak_33068_rev	6429.74	-3.41714	0.172877	-19.7663	5.81159e-87	8.99795e-85	58	chr6:26189059-26189116	chr6	26188859	26189116
chr5	169583762	169583839	+	peak_33567_fwd	725.512	-1.79549	0.0909498	-19.7416	9.4808e-87	1.46521e-84	78	chr5:169583762-169583839	chr5	169583562	169583839
chr9	136109525	136109801	-	peak_40107_rev	139.281	4.60034	0.233368	19.7128	1.6745e-86	2.58313e-84	277	chr9:136109525-136109801	chr9	136109325	136109801
chr1	200620658	200620745	-	peak_3322_rev	187.659	-4.59427	0.233331	-19.6899	2.63287e-86	4.05415e-84	88	chr1:200620658-200620745	chr1	200620458	200620745
chr19	10194870	10195115	-	peak_19944_rev	2086.48	-1.64915	0.0837629	-19.6883	2.71922e-86	4.1795e-84	246	chr19:10194870-10195115	chr19	10194670	10195115
chr5	138465476	138465531	+	peak_33112_fwd	839.441	2.28821	0.116223	19.6881	2.72687e-86	4.18365e-84	56	chr5:138465476-138465531	chr5	138465276	138465531
chr3	105868850	105869032	-	peak_28687_rev	552.414	1.80599	0.0918676	19.6586	4.87792e-86	7.47029e-84	183	chr3:105868850-105869032	chr3	105868650	105869032
chr2	157876420	157876649	+	peak_24550_fwd	147.698	3.6741	0.1869	19.6582	4.92278e-86	7.52535e-84	230	chr2:157876420-157876649	chr2	157876220	157876649
chrX	103376358	103376590	+	peak_42310_fwd	2877.5	-1.40863	0.0716752	-19.6529	5.46224e-86	8.33494e-84	233	chrX:103376358-103376590	chrX	103376158	103376590
chr7	140479433	140479538	-	peak_36404_rev	369.59	2.02262	0.102935	19.6494	5.85376e-86	8.91628e-84	106	chr7:140479433-140479538	chr7	140479233	140479538
chr10	128126315	128126428	-	peak_5585_rev	592.552	-4.23608	0.215729	-19.6361	7.6022e-86	1.15586e-83	114	chr10:128126315-128126428	chr10	128126115	128126428
chr8	140511443	140511536	+	peak_39291_fwd	282.791	-2.52646	0.128679	-19.6339	7.94187e-86	1.20534e-83	94	chr8:140511443-140511536	chr8	140511243	140511536
chr16	30985189	30985299	+	peak_15095_fwd	292.563	-2.61964	0.133483	-19.6253	9.40982e-86	1.42557e-83	111	chr16:30985189-30985299	chr16	30984989	30985299
chr16	14302224	14302558	+	peak_14539_fwd	752.043	1.72344	0.0878497	19.618	1.08463e-85	1.64025e-83	335	chr16:14302224-14302558	chr16	14302024	14302558
chr7	43583090	43583232	+	peak_36564_fwd	1687.39	1.80974	0.0922998	19.6072	1.34287e-85	2.02716e-83	143	chr7:43583090-43583232	chr7	43582890	43583232
chr9	136849399	136849457	+	peak_41366_fwd	18058.3	1.72281	0.087886	19.6028	1.4627e-85	2.20411e-83	59	chr9:136849399-136849457	chr9	136849199	136849457
chr20	49281362	49281649	+	peak_26725_fwd	136.032	3.936	0.201124	19.57	2.78763e-85	4.19316e-83	288	chr20:49281362-49281649	chr20	49281162	49281649
chr7	149624651	149624748	-	peak_36483_rev	656.909	1.93633	0.0989751	19.5638	3.14616e-85	4.72404e-83	98	chr7:149624651-149624748	chr7	149624451	149624748
chr3	172750690	172750803	+	peak_30404_fwd	1239.77	-1.89273	0.0967509	-19.5629	3.20464e-85	4.80332e-83	114	chr3:172750690-172750803	chr3	172750490	172750803
chr9	130693763	130693832	+	peak_41058_fwd	690.613	-1.89586	0.0969435	-19.5563	3.64521e-85	5.45401e-83	70	chr9:130693763-130693832	chr9	130693563	130693832
chr10	104085861	104085959	-	peak_5314_rev	248.03	7.01518	0.359086	19.5362	5.40434e-85	8.07176e-83	99	chr10:104085861-104085959	chr10	104085661	104085959
chr9	5832924	5833125	-	peak_38375_rev	2392.83	1.50643	0.0771477	19.5266	6.52231e-85	9.72434e-83	202	chr9:5832924-5833125	chr9	5832724	5833125
chr9	89310725	89310931	-	peak_38980_rev	934.624	1.72278	0.0883145	19.5073	9.51443e-85	1.41604e-82	207	chr9:89310725-89310931	chr9	89310525	89310931
chr1	182391259	182391416	-	peak_3210_rev	279.853	2.63937	0.135464	19.4839	1.5048e-84	2.23568e-82	158	chr1:182391259-182391416	chr1	182391059	182391416
chr20	47784945	47785048	+	peak_26665_fwd	150.767	5.31465	0.272776	19.4836	1.51296e-84	2.24385e-82	104	chr20:47784945-47785048	chr20	47784745	47785048
chr1	9182050	9182116	-	peak_365_rev	146.679	5.31789	0.273312	19.4572	2.5331e-84	3.75023e-82	67	chr1:9182050-9182116	chr1	9181850	9182116
chr10	132537277	132537342	-	peak_5615_rev	193.47	2.72593	0.140159	19.4488	2.98467e-84	4.41105e-82	66	chr10:132537277-132537342	chr10	132537077	132537342
chr11	59144754	59145103	+	peak_6321_fwd	188.3	-3.32309	0.170871	-19.448	3.03121e-84	4.47201e-82	350	chr11:59144754-59145103	chr11	59144554	59145103
chr9	134378887	134379214	-	peak_40059_rev	225.613	2.82105	0.145378	19.4049	7.01259e-84	1.03278e-81	328	chr9:134378887-134379214	chr9	134378687	134379214
chr21	39387751	39387863	+	peak_27622_fwd	290.995	-2.56542	0.132239	-19.3998	7.74419e-84	1.13854e-81	113	chr21:39387751-39387863	chr21	39387551	39387863
chr17	41505563	41505714	-	peak_16812_rev	134.083	4.13999	0.213461	19.3946	8.57504e-84	1.25851e-81	152	chr17:41505563-41505714	chr17	41505363	41505714
chr11	69639174	69639282	+	peak_7191_fwd	244.597	2.51854	0.129882	19.391	9.18792e-84	1.34612e-81	109	chr11:69639174-69639282	chr11	69638974	69639282
chr15	67065586	67065895	+	peak_13130_fwd	1857.58	1.76447	0.0910003	19.3897	9.42827e-84	1.37894e-81	310	chr15:67065586-67065895	chr15	67065386	67065895
chr14	24398894	24399091	+	peak_11187_fwd	136.245	4.59551	0.237257	19.3694	1.39958e-83	2.04344e-81	198	chr14:24398894-24399091	chr14	24398694	24399091
chr19	49877790	49877925	-	peak_21688_rev	245.409	2.41182	0.12463	19.3519	1.96282e-83	2.86084e-81	136	chr19:49877790-49877925	chr19	49877590	49877925
chr6	27893133	27893190	-	peak_33142_rev	14248	-3.50853	0.181316	-19.3504	2.02334e-83	2.94397e-81	58	chr6:27893133-27893190	chr6	27892933	27893190
chr12	110468736	110468925	+	peak_9790_fwd	206.561	-2.88459	0.149238	-19.3288	3.07499e-83	4.46645e-81	190	chr12:110468736-110468925	chr12	110468536	110468925
chrX	48521793	48521908	+	peak_41949_fwd	2920.38	-1.58162	0.0818729	-19.318	3.7869e-83	5.49108e-81	116	chrX:48521793-48521908	chrX	48521593	48521908
chr3	4979443	4979641	+	peak_28692_fwd	420.988	2.23477	0.11575	19.3069	4.69754e-83	6.79985e-81	199	chr3:4979443-4979641	chr3	4979243	4979641
chr3	129606510	129606811	-	peak_29057_rev	2123.68	1.79846	0.0931764	19.3017	5.20103e-83	7.5158e-81	302	chr3:129606510-129606811	chr3	129606310	129606811
chr2	211408251	211408500	-	peak_24246_rev	138.029	3.97772	0.206387	19.2731	9.03087e-83	1.30279e-80	250	chr2:211408251-211408500	chr2	211408051	211408500
chr3	108589384	108589487	-	peak_28704_rev	184.235	-3.45431	0.179276	-19.2681	9.94884e-83	1.43277e-80	104	chr3:108589384-108589487	chr3	108589184	108589487
chr11	119095416	119095476	-	peak_7754_rev	8884.92	-1.64756	0.0855683	-19.2544	1.29774e-82	1.86575e-80	61	chr11:119095416-119095476	chr11	119095216	119095476
chr1	109283059	109283141	-	peak_1870_rev	301.704	-2.43436	0.126505	-19.2432	1.60999e-82	2.31074e-80	83	chr1:109283059-109283141	chr1	109282859	109283141
chr4	173332851	173332926	-	peak_30950_rev	190.552	-3.16592	0.164575	-19.237	1.8147e-82	2.60012e-80	76	chr4:173332851-173332926	chr4	173332651	173332926
chrX	53321298	53321369	-	peak_40807_rev	319.088	2.4931	0.129635	19.2318	2.00576e-82	2.86902e-80	72	chrX:53321298-53321369	chrX	53321098	53321369
chr17	67245893	67245997	-	peak_18155_rev	175.629	2.98313	0.155149	19.2275	2.17824e-82	3.11046e-80	105	chr17:67245893-67245997	chr17	67245693	67245997
chr10	8726359	8726537	+	peak_4145_fwd	157.379	3.1462	0.163712	19.2178	2.62512e-82	3.74227e-80	179	chr10:8726359-8726537	chr10	8726159	8726537
chr6	135181355	135181452	+	peak_35651_fwd	867.516	-1.76459	0.0918625	-19.2091	3.10907e-82	4.42472e-80	98	chr6:135181355-135181452	chr6	135181155	135181452
chr19	9621658	9621800	-	peak_19894_rev	157.839	5.71572	0.29769	19.2003	3.68306e-82	5.23279e-80	143	chr19:9621658-9621800	chr19	9621458	9621800
chr6	18264383	18264558	-	peak_32998_rev	3434.09	-1.40465	0.0731725	-19.1964	3.96316e-82	5.6213e-80	176	chr6:18264383-18264558	chr6	18264183	18264558
chr7	152676089	152676158	-	peak_36558_rev	364.194	-2.28212	0.118939	-19.1873	4.72555e-82	6.69145e-80	70	chr7:152676089-152676158	chr7	152675889	152676158
chr1	26863142	26863199	+	peak_732_fwd	5249.81	1.78015	0.0928444	19.1735	6.16449e-82	8.7144e-80	58	chr1:26863142-26863199	chr1	26862942	26863199
chr12	68809010	68809075	+	peak_9310_fwd	15805.7	6.01418	0.313972	19.1551	8.77295e-82	1.23811e-79	66	chr12:68809010-68809075	chr12	68808810	68809075
chr1	149886630	149886688	-	peak_2278_rev	13289	-1.69769	0.0886615	-19.148	1.00643e-81	1.418e-79	59	chr1:149886630-149886688	chr1	149886430	149886688
chr12	122836082	122836297	-	peak_9963_rev	148.464	4.22256	0.220621	19.1394	1.18553e-81	1.66756e-79	216	chr12:122836082-122836297	chr12	122835882	122836297
chr1	211675481	211675638	-	peak_3630_rev	176.841	-3.62627	0.189511	-19.1349	1.29333e-81	1.81616e-79	158	chr1:211675481-211675638	chr1	211675281	211675638
chr7	100827355	100827529	-	peak_36001_rev	1239.73	1.5355	0.0802535	19.1332	1.33686e-81	1.87417e-79	175	chr7:100827355-100827529	chr7	100827155	100827529
chr11	706664	707096	-	peak_5704_rev	142.848	3.38116	0.176775	19.1269	1.50713e-81	2.10938e-79	433	chr11:706664-707096	chr11	706464	707096
chr12	55932043	55932147	+	peak_8969_fwd	210.29	2.47722	0.129579	19.1174	1.80772e-81	2.52591e-79	105	chr12:55932043-55932147	chr12	55931843	55932147
chr17	15651810	15651866	-	peak_16247_rev	516.322	2.0405	0.106797	19.1063	2.23563e-81	3.11866e-79	57	chr17:15651810-15651866	chr17	15651610	15651866
chr17	7294476	7294754	-	peak_16035_rev	360.882	-2.28862	0.119863	-19.0936	2.85263e-81	3.97282e-79	279	chr17:7294476-7294754	chr17	7294276	7294754
chr15	78811307	78811533	-	peak_13268_rev	139.851	5.16465	0.27126	19.0395	8.03476e-81	1.11715e-78	227	chr15:78811307-78811533	chr15	78811107	78811533
chr8	78516304	78516413	+	peak_38649_fwd	350.883	-2.19663	0.11557	-19.0068	1.49782e-80	2.07914e-78	110	chr8:78516304-78516413	chr8	78516104	78516413
chr12	47963547	47963696	+	peak_8539_fwd	596.044	-1.81447	0.0955415	-18.9914	2.00763e-80	2.78224e-78	150	chr12:47963547-47963696	chr12	47963347	47963696
chr8	100006015	100006092	-	peak_37490_rev	318.07	2.28349	0.120334	18.9763	2.68038e-80	3.70849e-78	78	chr8:100006015-100006092	chr8	100005815	100006092
chr15	59372806	59372877	-	peak_12845_rev	585.696	1.76176	0.0928683	18.9705	2.98822e-80	4.12765e-78	72	chr15:59372806-59372877	chr15	59372606	59372877
chr6	26103926	26103984	+	peak_34331_fwd	9762.66	-3.54391	0.186867	-18.9649	3.32877e-80	4.59056e-78	59	chr6:26103926-26103984	chr6	26103726	26103984
chr13	32315461	32315558	+	peak_10528_fwd	256.402	-2.48182	0.130919	-18.9569	3.87404e-80	5.3338e-78	98	chr13:32315461-32315558	chr13	32315261	32315558
chrX	3713274	3713382	-	peak_40475_rev	126.523	4.16955	0.220055	18.9478	4.60716e-80	6.33286e-78	109	chrX:3713274-3713382	chrX	3713074	3713382
chr12	53268263	53268362	+	peak_8824_fwd	166.59	-4.03603	0.213034	-18.9454	4.81586e-80	6.60899e-78	100	chr12:53268263-53268362	chr12	53268063	53268362
chr2	182716236	182716337	+	peak_24782_fwd	1148.98	-1.54774	0.0816954	-18.9453	4.82864e-80	6.61578e-78	102	chr2:182716236-182716337	chr2	182716036	182716337
chr6	54846664	54846812	+	peak_35224_fwd	828.246	-1.6891	0.0891935	-18.9374	5.60428e-80	7.66608e-78	149	chr6:54846664-54846812	chr6	54846464	54846812
chrX	154371305	154371372	-	peak_41649_rev	10950.3	1.56856	0.0828501	18.9325	6.15075e-80	8.4e-78	68	chrX:154371305-154371372	chrX	154371105	154371372
chr6	52284650	52284762	-	peak_33912_rev	780.909	-1.71251	0.0905397	-18.9145	8.66584e-80	1.18157e-77	113	chr6:52284650-52284762	chr6	52284450	52284762
chr10	47406771	47406866	-	peak_4619_rev	128.084	4.70024	0.248727	18.8972	1.2026e-79	1.63709e-77	96	chr10:47406771-47406866	chr10	47406571	47406866
chr20	57710464	57710616	-	peak_26058_rev	334.633	2.54441	0.134766	18.8803	1.65739e-79	2.25255e-77	153	chr20:57710464-57710616	chr20	57710264	57710616
chr5	163460030	163460126	-	peak_32367_rev	857.217	-1.83033	0.0969514	-18.8788	1.7037e-79	2.31178e-77	97	chr5:163460030-163460126	chr5	163459830	163460126
chr15	87576924	87576980	+	peak_13534_fwd	705.712	-2.15862	0.114341	-18.8787	1.70715e-79	2.31275e-77	57	chr15:87576924-87576980	chr15	87576724	87576980
chr1	12618068	12618338	-	peak_471_rev	305.365	2.51986	0.133544	18.8692	2.04563e-79	2.76687e-77	271	chr1:12618068-12618338	chr1	12617868	12618338
chr6	63573716	63573856	+	peak_35265_fwd	125.965	4.25634	0.22581	18.8492	2.98306e-79	4.02836e-77	141	chr6:63573716-63573856	chr6	63573516	63573856
chr20	56358947	56359052	+	peak_26913_fwd	2812.71	1.73881	0.0923839	18.8216	5.02694e-79	6.77764e-77	106	chr20:56358947-56359052	chr20	56358747	56359052
chr7	74254334	74254426	-	peak_35624_rev	828.657	-2.00511	0.106624	-18.8055	6.81264e-79	9.1706e-77	93	chr7:74254334-74254426	chr7	74254134	74254426
chr19	50384317	50384396	+	peak_22288_fwd	549.242	-1.85949	0.0990306	-18.7769	1.16611e-78	1.56722e-76	80	chr19:50384317-50384396	chr19	50384117	50384396
chr4	89681364	89681556	+	peak_31456_fwd	144.309	5.53226	0.294864	18.762	1.54385e-78	2.0716e-76	193	chr4:89681364-89681556	chr4	89681164	89681556
chr9	33624215	33624437	+	peak_39777_fwd	1998.19	1.60668	0.0856611	18.7563	1.72067e-78	2.3052e-76	223	chr9:33624215-33624437	chr9	33624015	33624437
chr9	95875926	95876014	-	peak_39105_rev	453.628	2.05871	0.109848	18.7415	2.27262e-78	3.03985e-76	89	chr9:95875926-95876014	chr9	95875726	95876014
chr1	9182398	9182498	+	peak_244_fwd	234.567	2.39463	0.128263	18.6697	8.7285e-78	1.16567e-75	101	chr1:9182398-9182498	chr1	9182198	9182498
chr1	1020096	1020173	+	peak_44_fwd	5347.6	1.42197	0.0761878	18.664	9.71786e-78	1.29575e-75	78	chr1:1020096-1020173	chr1	1019896	1020173
chr2	20224242	20224328	-	peak_22289_rev	153.13	3.42714	0.183637	18.6626	9.97258e-78	1.32763e-75	87	chr2:20224242-20224328	chr2	20224042	20224328
chr14	68137986	68138148	+	peak_11777_fwd	141.831	5.55263	0.297698	18.6519	1.21869e-77	1.61987e-75	163	chr14:68137986-68138148	chr14	68137786	68138148
chr21	45555670	45555767	+	peak_27815_fwd	202.967	-3.00024	0.160954	-18.6404	1.51217e-77	2.0068e-75	98	chr21:45555670-45555767	chr21	45555470	45555767
chr1	197146589	197146674	-	peak_3298_rev	153.542	-4.11641	0.220857	-18.6383	1.57089e-77	2.08145e-75	86	chr1:197146589-197146674	chr1	197146389	197146674
chr8	29735176	29735311	-	peak_36889_rev	125.259	4.73587	0.254102	18.6377	1.59059e-77	2.10425e-75	136	chr8:29735176-29735311	chr8	29734976	29735311
chr7	26200693	26200764	-	peak_35221_rev	12271.5	-1.4517	0.07792	-18.6307	1.81104e-77	2.39216e-75	72	chr7:26200693-26200764	chr7	26200493	26200764
chr1	46133197	46133298	+	peak_1335_fwd	213.887	2.54187	0.136457	18.6275	1.92181e-77	2.53451e-75	102	chr1:46133197-46133298	chr1	46132997	46133298
chr4	3386251	3386396	+	peak_30927_fwd	162.537	6.1086	0.328098	18.6182	2.28814e-77	3.01292e-75	146	chr4:3386251-3386396	chr4	3386051	3386396
chr7	130486168	130486402	+	peak_37644_fwd	359.95	-1.99357	0.107147	-18.6059	2.87531e-77	3.78021e-75	235	chr7:130486168-130486402	chr7	130485968	130486402
chr1	2050397	2050548	+	peak_133_fwd	695.189	1.83355	0.098647	18.587	4.09628e-77	5.37707e-75	152	chr1:2050397-2050548	chr1	2050197	2050548
chr20	25696496	25696568	-	peak_25089_rev	122.802	4.70263	0.253018	18.5861	4.16434e-77	5.45793e-75	73	chr20:25696496-25696568	chr20	25696296	25696568
chr1	12619056	12619175	-	peak_473_rev	122.833	4.47312	0.240794	18.5766	4.97349e-77	6.50834e-75	120	chr1:12619056-12619175	chr1	12618856	12619175
chr2	237487236	237487332	-	peak_24615_rev	311.525	2.32054	0.124925	18.5754	5.08173e-77	6.63971e-75	97	chr2:237487236-237487332	chr2	237487036	237487332
chr6	31736257	31736329	-	peak_33392_rev	814.511	-1.71417	0.0923741	-18.5568	7.18428e-77	9.37238e-75	73	chr6:31736257-31736329	chr6	31736057	31736329
chr8	6877886	6877938	-	peak_36662_rev	138.451	5.22977	0.281923	18.5503	8.10656e-77	1.05593e-74	53	chr8:6877886-6877938	chr8	6877686	6877938
chr3	171810395	171810590	-	peak_29463_rev	239.834	2.25012	0.121404	18.5342	1.09448e-76	1.42344e-74	196	chr3:171810395-171810590	chr3	171810195	171810590
chr2	85354474	85354630	-	peak_23100_rev	239.636	2.34062	0.126434	18.5127	1.63274e-76	2.11839e-74	157	chr2:85354474-85354630	chr2	85354274	85354630
chr20	33686334	33686413	-	peak_25219_rev	398.842	-2.09838	0.113349	-18.5126	1.63385e-76	2.11839e-74	80	chr20:33686334-33686413	chr20	33686134	33686413
chr3	150409091	150409206	+	peak_30150_fwd	166.357	2.86801	0.154989	18.5045	1.8985e-76	2.45776e-74	116	chr3:150409091-150409206	chr3	150408891	150409206
chr2	168890361	168890462	-	peak_23850_rev	629.065	-3.89486	0.210502	-18.5027	1.96363e-76	2.53819e-74	102	chr2:168890361-168890462	chr2	168890161	168890462
chr11	72780666	72780807	-	peak_7210_rev	135.207	5.32855	0.288106	18.4951	2.26003e-76	2.91685e-74	142	chr11:72780666-72780807	chr11	72780466	72780807
chr17	18363364	18363525	-	peak_16366_rev	778.019	-1.61761	0.0875398	-18.4786	3.06974e-76	3.95585e-74	162	chr17:18363364-18363525	chr17	18363164	18363525
chr10	73247195	73247286	-	peak_4834_rev	1711.6	-1.73968	0.0941644	-18.4749	3.28795e-76	4.2306e-74	92	chr10:73247195-73247286	chr10	73246995	73247286
chr19	49665960	49666068	+	peak_22177_fwd	746.11	-1.79399	0.0971219	-18.4716	3.49814e-76	4.4942e-74	109	chr19:49665960-49666068	chr19	49665760	49666068
chr8	53879803	53880114	+	peak_38506_fwd	139.041	5.57515	0.301851	18.4699	3.61075e-76	4.63184e-74	312	chr8:53879803-53880114	chr8	53879603	53880114
chr20	63740371	63740460	+	peak_27300_fwd	614.257	-2.09859	0.113708	-18.4559	4.67131e-76	5.98324e-74	90	chr20:63740371-63740460	chr20	63740171	63740460
chr15	92882661	92882763	+	peak_13690_fwd	360.221	2.2942	0.124379	18.4452	5.69963e-76	7.28932e-74	103	chr15:92882661-92882763	chr15	92882461	92882763
chr8	23224936	23225123	-	peak_36794_rev	618.589	1.94118	0.105291	18.4363	6.71659e-76	8.57694e-74	188	chr8:23224936-23225123	chr8	23224736	23225123
chr2	24793420	24793512	+	peak_22986_fwd	167.842	-3.38774	0.183767	-18.435	6.87858e-76	8.77056e-74	93	chr2:24793420-24793512	chr2	24793220	24793512
chr2	101411148	101411365	+	peak_24071_fwd	127.102	5.05962	0.274681	18.42	9.08379e-76	1.15649e-73	218	chr2:101411148-101411365	chr2	101410948	101411365
chr2	197500359	197500449	+	peak_24900_fwd	15088.5	-1.47016	0.0798933	-18.4016	1.27521e-75	1.62107e-73	91	chr2:197500359-197500449	chr2	197500159	197500449
chr11	207476	207571	+	peak_5623_fwd	179.615	2.80605	0.152634	18.3842	1.75882e-75	2.23248e-73	96	chr11:207476-207571	chr11	207276	207571
chr12	101697633	101697913	+	peak_9645_fwd	479.265	-1.84271	0.100345	-18.3638	2.55926e-75	3.24363e-73	281	chr12:101697633-101697913	chr12	101697433	101697913
chr17	2337914	2338020	-	peak_15783_rev	279.649	2.04631	0.11151	18.351	3.24293e-75	4.10395e-73	107	chr17:2337914-2338020	chr17	2337714	2338020
chr14	21098524	21098748	-	peak_10847_rev	295.018	2.61451	0.142492	18.3485	3.39328e-75	4.28781e-73	225	chr14:21098524-21098748	chr14	21098324	21098748
chr10	8045152	8045438	+	peak_4085_fwd	685.223	-1.55452	0.0848133	-18.3287	4.88294e-75	6.16096e-73	287	chr10:8045152-8045438	chr10	8044952	8045438
chr16	30698159	30698280	+	peak_14998_fwd	859.997	1.679	0.0916286	18.324	5.32366e-75	6.70702e-73	122	chr16:30698159-30698280	chr16	30697959	30698280
chr7	5428045	5428101	+	peak_36224_fwd	129.086	3.34781	0.182706	18.3234	5.3818e-75	6.77018e-73	57	chr7:5428045-5428101	chr7	5427845	5428101
chr2	197499786	197499872	-	peak_24093_rev	3697.77	-1.3951	0.076163	-18.3173	6.02414e-75	7.56696e-73	87	chr2:197499786-197499872	chr2	197499586	197499872
chr17	57901305	57901471	-	peak_17464_rev	131.039	3.35768	0.18336	18.3119	6.64742e-75	8.33748e-73	167	chr17:57901305-57901471	chr17	57901105	57901471
chr19	39970801	39971007	-	peak_20982_rev	203.135	2.88533	0.157911	18.2719	1.38592e-74	1.7357e-72	207	chr19:39970801-39971007	chr19	39970601	39971007
chr5	65563096	65563186	-	peak_31438_rev	171.296	-3.11141	0.170325	-18.2675	1.50297e-74	1.87951e-72	91	chr5:65563096-65563186	chr5	65562896	65563186
chr16	89711844	89711947	+	peak_16034_fwd	262.698	-2.51515	0.137707	-18.2645	1.58725e-74	1.98197e-72	104	chr16:89711844-89711947	chr16	89711644	89711947
chr6	27808167	27808224	+	peak_34397_fwd	10646.1	-3.87859	0.212641	-18.2401	2.48146e-74	3.09399e-72	58	chr6:27808167-27808224	chr6	27807967	27808224
chr16	56682465	56682522	+	peak_15262_fwd	377.054	-2.37026	0.130025	-18.2293	3.02243e-74	3.76295e-72	58	chr16:56682465-56682522	chr16	56682265	56682522
chr1	10430422	10430521	+	peak_286_fwd	322.412	-2.06295	0.113205	-18.2231	3.38158e-74	4.2039e-72	100	chr1:10430422-10430521	chr1	10430222	10430521
chr9	131096498	131096584	+	peak_41072_fwd	966.207	-1.51689	0.0832469	-18.2216	3.47857e-74	4.31813e-72	87	chr9:131096498-131096584	chr9	131096298	131096584
chr22	30245938	30246015	+	peak_28155_fwd	149.693	5.92121	0.325089	18.2141	3.98895e-74	4.94443e-72	78	chr22:30245938-30246015	chr22	30245738	30246015
chr7	99408692	99408867	-	peak_35864_rev	1120.08	1.88834	0.103716	18.2069	4.55045e-74	5.63216e-72	176	chr7:99408692-99408867	chr7	99408492	99408867
chr17	58514477	58514696	-	peak_17518_rev	277.638	-2.25519	0.123905	-18.2009	5.07667e-74	6.27428e-72	220	chr17:58514477-58514696	chr17	58514277	58514696
chr19	13150392	13150638	+	peak_20475_fwd	298.131	2.15599	0.118473	18.1981	5.34023e-74	6.59039e-72	247	chr19:13150392-13150638	chr19	13150192	13150638
chr6	21593745	21593802	+	peak_34271_fwd	1788.64	1.43411	0.0788112	18.1968	5.47593e-74	6.74801e-72	58	chr6:21593745-21593802	chr6	21593545	21593802
chr15	78565426	78565599	+	peak_13419_fwd	484.844	-1.99468	0.109644	-18.1923	5.93809e-74	7.30687e-72	174	chr15:78565426-78565599	chr15	78565226	78565599
chr7	21945825	21945928	-	peak_35172_rev	184.561	-3.43008	0.188562	-18.1907	6.11122e-74	7.50899e-72	104	chr7:21945825-21945928	chr7	21945625	21945928
chr6	43076285	43076487	+	peak_35053_fwd	277.701	2.15304	0.118414	18.1822	7.13607e-74	8.75551e-72	203	chr6:43076285-43076487	chr6	43076085	43076487
chr4	152352503	152352785	-	peak_30863_rev	147.292	5.9686	0.328927	18.1457	1.38947e-73	1.70232e-71	283	chr4:152352503-152352785	chr4	152352303	152352785
chr20	31722486	31722570	-	peak_25169_rev	185.84	2.92006	0.160937	18.1441	1.42883e-73	1.74801e-71	85	chr20:31722486-31722570	chr20	31722286	31722570
chr12	92145795	92145856	-	peak_9406_rev	2622.69	1.52018	0.083786	18.1435	1.44417e-73	1.76422e-71	62	chr12:92145795-92145856	chr12	92145595	92145856
chr9	136546186	136546480	+	peak_41331_fwd	235.263	2.31535	0.127716	18.1289	1.88394e-73	2.29814e-71	295	chr9:136546186-136546480	chr9	136545986	136546480
chr11	129861761	129861928	-	peak_7849_rev	275.067	2.15372	0.119037	18.0928	3.63163e-73	4.42368e-71	168	chr11:129861761-129861928	chr11	129861561	129861928
chr3	44338444	44338611	+	peak_29141_fwd	153.214	2.969	0.164121	18.0903	3.80311e-73	4.62589e-71	168	chr3:44338444-44338611	chr3	44338244	44338611
chr9	63817723	63817832	+	peak_39941_fwd	143.669	3.09174	0.170909	18.09	3.82182e-73	4.64197e-71	110	chr9:63817723-63817832	chr9	63817523	63817832
chr11	65014142	65014222	+	peak_6614_fwd	622.513	-1.7734	0.0980362	-18.0892	3.8737e-73	4.69824e-71	81	chr11:65014142-65014222	chr11	65013942	65014222
chr6	27147100	27147158	+	peak_34386_fwd	12824.5	-4.1691	0.230509	-18.0864	4.07513e-73	4.93546e-71	59	chr6:27147100-27147158	chr6	27146900	27147158
chr7	16804942	16805139	-	peak_35147_rev	21673.9	-1.2487	0.0690443	-18.0855	4.14653e-73	5.01475e-71	198	chr7:16804942-16805139	chr7	16804742	16805139
chr17	61400265	61400477	-	peak_17829_rev	1726.52	1.59176	0.0880187	18.0843	4.23573e-73	5.11531e-71	213	chr17:61400265-61400477	chr17	61400065	61400477
chrX	68829004	68829071	+	peak_42148_fwd	203.083	2.50285	0.138441	18.0788	4.67899e-73	5.64255e-71	68	chrX:68829004-68829071	chrX	68828804	68829071
chr16	30658698	30658900	+	peak_14981_fwd	427.616	1.75646	0.0971616	18.0778	4.76978e-73	5.74385e-71	203	chr16:30658698-30658900	chr16	30658498	30658900
chr3	129507669	129507755	+	peak_29940_fwd	341.402	2.06127	0.114027	18.077	4.83284e-73	5.81151e-71	87	chr3:129507669-129507755	chr3	129507469	129507755
chr12	121210108	121210194	+	peak_10009_fwd	242.652	-2.34185	0.129636	-18.0648	6.036e-73	7.248e-71	87	chr12:121210108-121210194	chr12	121209908	121210194
chr17	57954548	57954931	+	peak_17840_fwd	157.774	2.9237	0.161867	18.0623	6.31213e-73	7.56883e-71	384	chr17:57954548-57954931	chr17	57954348	57954931
chr22	35400135	35400217	+	peak_28276_fwd	465.415	-2.00527	0.111033	-18.0602	6.5643e-73	7.86006e-71	83	chr22:35400135-35400217	chr22	35399935	35400217
chr17	68248054	68248149	+	peak_18567_fwd	3764.91	1.57981	0.0875111	18.0527	7.51109e-73	8.98101e-71	96	chr17:68248054-68248149	chr17	68247854	68248149
chr15	88913330	88913412	-	peak_13408_rev	282.236	2.06143	0.114196	18.0516	7.65745e-73	9.14308e-71	83	chr15:88913330-88913412	chr15	88913130	88913412
chr9	120877134	120877225	-	peak_39412_rev	691.009	-4.68791	0.259829	-18.0423	9.0652e-73	1.08087e-70	92	chr9:120877134-120877225	chr9	120876934	120877225
chr2	237859610	237859673	+	peak_25583_fwd	352.206	2.0329	0.112721	18.0348	1.03791e-72	1.23578e-70	64	chr2:237859610-237859673	chr2	237859410	237859673
chr4	127880888	127880983	+	peak_31647_fwd	160.262	-3.13708	0.173949	-18.0345	1.04483e-72	1.24228e-70	96	chr4:127880888-127880983	chr4	127880688	127880983
chr9	136118931	136119119	+	peak_41316_fwd	343.202	2.08931	0.115905	18.0261	1.21652e-72	1.44437e-70	189	chr9:136118931-136119119	chr9	136118731	136119119
chr14	24271193	24271297	+	peak_11166_fwd	234.358	2.22292	0.12332	18.0256	1.2266e-72	1.4543e-70	105	chr14:24271193-24271297	chr14	24270993	24271297
chr6	63572517	63572610	+	peak_35264_fwd	2269.11	1.54233	0.0856102	18.0157	1.46727e-72	1.73721e-70	94	chr6:63572517-63572610	chr6	63572317	63572610
chr12	54280701	54280791	+	peak_8910_fwd	681.086	-1.56486	0.0868894	-18.0098	1.63316e-72	1.93092e-70	91	chr12:54280701-54280791	chr12	54280501	54280791
chr5	80255994	80256053	-	peak_31586_rev	1074.05	1.63664	0.0908871	18.0074	1.70559e-72	2.01374e-70	60	chr5:80255994-80256053	chr5	80255794	80256053
chr14	104865256	104865493	+	peak_12504_fwd	1222.19	1.62459	0.0902371	18.0036	1.82663e-72	2.15364e-70	238	chr14:104865256-104865493	chr14	104865056	104865493
chr1	1758740	1758918	-	peak_164_rev	273.916	2.15205	0.119549	18.0014	1.89813e-72	2.23483e-70	179	chr1:1758740-1758918	chr1	1758540	1758918
chr20	31719342	31719553	-	peak_25163_rev	118.628	4.87792	0.271167	17.9886	2.39116e-72	2.80944e-70	212	chr20:31719342-31719553	chr20	31719142	31719553
chr4	99950224	99950284	-	peak_30552_rev	11037.3	-1.45455	0.0808595	-17.9886	2.39283e-72	2.80944e-70	61	chr4:99950224-99950284	chr4	99950024	99950284
chr11	75562246	75562382	+	peak_7400_fwd	585.88	-1.88666	0.104891	-17.9869	2.46656e-72	2.892e-70	137	chr11:75562246-75562382	chr11	75562046	75562382
chr8	142680398	142680549	+	peak_39316_fwd	194.815	2.45196	0.13634	17.9841	2.59404e-72	3.03725e-70	152	chr8:142680398-142680549	chr8	142680198	142680549
chr2	150487615	150487682	-	peak_23711_rev	1637.9	1.62784	0.0905274	17.9817	2.7091e-72	3.16758e-70	68	chr2:150487615-150487682	chr2	150487415	150487682
chr11	67464785	67465005	+	peak_7087_fwd	260.391	2.60994	0.14517	17.9786	2.86838e-72	3.34919e-70	221	chr11:67464785-67465005	chr11	67464585	67465005
chr15	68229619	68229709	-	peak_13011_rev	1404.32	-1.32507	0.0737714	-17.9619	3.87559e-72	4.51899e-70	91	chr15:68229619-68229709	chr15	68229419	68229709
chr1	152811280	152811372	+	peak_2486_fwd	237.649	7.42972	0.413744	17.9573	4.2083e-72	4.90018e-70	93	chr1:152811280-152811372	chr1	152811080	152811372
chr12	52147250	52147434	-	peak_8670_rev	134.885	3.00217	0.167404	17.9336	6.44192e-72	7.49071e-70	185	chr12:52147250-52147434	chr12	52147050	52147434
chr12	119667852	119668218	+	peak_9925_fwd	1436.74	1.49471	0.0834556	17.9102	9.81781e-72	1.14005e-69	367	chr12:119667852-119668218	chr12	119667652	119668218
chr17	67244799	67245006	+	peak_18472_fwd	137.845	2.94895	0.164801	17.894	1.31259e-71	1.5221e-69	208	chr17:67244799-67245006	chr17	67244599	67245006
chr3	129488168	129488247	+	peak_29933_fwd	175.008	3.20775	0.179266	17.8939	1.31696e-71	1.52507e-69	80	chr3:129488168-129488247	chr3	129487968	129488247
chr11	67056833	67056900	+	peak_7007_fwd	5487.4	1.68108	0.0939557	17.8923	1.35377e-71	1.56556e-69	68	chr11:67056833-67056900	chr11	67056633	67056900
chr4	77156934	77157003	+	peak_31358_fwd	127.094	5.50032	0.307427	17.8914	1.37477e-71	1.58767e-69	70	chr4:77156934-77157003	chr4	77156734	77157003
chr1	12618415	12618570	+	peak_343_fwd	111.895	4.40711	0.246494	17.8792	1.71292e-71	1.97549e-69	156	chr1:12618415-12618570	chr1	12618215	12618570
chr7	100100598	100100785	-	peak_35912_rev	237.327	2.37269	0.132862	17.8583	2.4932e-71	2.87146e-69	188	chr7:100100598-100100785	chr7	100100398	100100785
chr19	13764530	13764613	+	peak_20492_fwd	1008.81	1.40412	0.0787478	17.8306	4.08708e-71	4.70075e-69	84	chr19:13764530-13764613	chr19	13764330	13764613
chr11	804181	804411	-	peak_5717_rev	160.911	6.38687	0.358244	17.8283	4.26224e-71	4.89556e-69	231	chr11:804181-804411	chr11	803981	804411
chr11	65421097	65421172	-	peak_6751_rev	113.351	4.93761	0.277155	17.8153	5.3723e-71	6.16219e-69	76	chr11:65421097-65421172	chr11	65420897	65421172
chr19	38837615	38837901	-	peak_20888_rev	201.503	2.72393	0.152947	17.8096	5.95479e-71	6.82106e-69	287	chr19:38837615-38837901	chr19	38837415	38837901
chr10	45374185	45374275	+	peak_4515_fwd	168.57	6.53952	0.367379	17.8005	7.008e-71	8.01662e-69	91	chr10:45374185-45374275	chr10	45373985	45374275
chr17	41525284	41525452	-	peak_16829_rev	208.27	2.70675	0.152077	17.7985	7.25384e-71	8.28663e-69	169	chr17:41525284-41525452	chr17	41525084	41525452
chr17	59619661	59619758	+	peak_17936_fwd	1153.4	1.52411	0.0857184	17.7804	1.00233e-70	1.1435e-68	98	chr17:59619661-59619758	chr17	59619461	59619758
chr2	190343797	190343989	+	peak_24840_fwd	134.645	3.37539	0.189887	17.7758	1.08797e-70	1.23953e-68	193	chr2:190343797-190343989	chr2	190343597	190343989
chr8	26577916	26578098	+	peak_38267_fwd	201.241	-2.78924	0.157017	-17.7639	1.34492e-70	1.5302e-68	183	chr8:26577916-26578098	chr8	26577716	26578098
chr6	26045376	26045436	+	peak_34327_fwd	17626.8	-3.5592	0.200453	-17.7557	1.55604e-70	1.76803e-68	61	chr6:26045376-26045436	chr6	26045176	26045436
chr14	24429934	24430141	+	peak_11190_fwd	1459.21	1.42153	0.0800648	17.7547	1.58441e-70	1.79784e-68	208	chr14:24429934-24430141	chr14	24429734	24430141
chr9	137612410	137612591	+	peak_41490_fwd	517.395	1.6106	0.090718	17.7539	1.60662e-70	1.82061e-68	182	chr9:137612410-137612591	chr9	137612210	137612591
chr20	298213	298305	-	peak_24764_rev	139.405	3.14349	0.177206	17.7391	2.09096e-70	2.36628e-68	93	chr20:298213-298305	chr20	298013	298305
chr1	115839332	115839532	+	peak_2064_fwd	218.866	7.30713	0.412583	17.7107	3.46719e-70	3.91848e-68	201	chr1:115839332-115839532	chr1	115839132	115839532
chr11	534455	534800	-	peak_5684_rev	128.373	5.51236	0.311366	17.7038	3.9176e-70	4.4216e-68	346	chr11:534455-534800	chr11	534255	534800
chr2	97995781	97995951	-	peak_23304_rev	846.111	1.76099	0.099491	17.7	4.1943e-70	4.72759e-68	171	chr2:97995781-97995951	chr2	97995581	97995951
chr3	13420217	13420334	-	peak_27807_rev	888.828	-1.61647	0.0913561	-17.6942	4.64957e-70	5.23376e-68	118	chr3:13420217-13420334	chr3	13420017	13420334
chr9	136849143	136849230	-	peak_40198_rev	139.797	3.08917	0.174607	17.6922	4.81915e-70	5.41744e-68	88	chr9:136849143-136849230	chr9	136848943	136849230
chr16	89816576	89816664	-	peak_15604_rev	482.127	-1.73303	0.0979592	-17.6913	4.89128e-70	5.49122e-68	89	chr16:89816576-89816664	chr16	89816376	89816664
chr15	74956718	74956809	-	peak_13185_rev	457.805	-1.82038	0.102898	-17.6912	4.90339e-70	5.49752e-68	92	chr15:74956718-74956809	chr15	74956518	74956809
chr2	9630937	9631022	-	peak_22149_rev	2321.21	-1.50112	0.0848663	-17.6881	5.18043e-70	5.80044e-68	86	chr2:9630937-9631022	chr2	9630737	9631022
chr16	67966747	67966895	-	peak_14967_rev	109.426	4.79959	0.271374	17.6863	5.35082e-70	5.9833e-68	149	chr16:67966747-67966895	chr16	67966547	67966895
chr10	97640712	97640860	+	peak_5147_fwd	683.741	1.66552	0.0941776	17.6849	5.48691e-70	6.12736e-68	149	chr10:97640712-97640860	chr10	97640512	97640860
chr17	82031643	82031729	+	peak_19077_fwd	211.123	-2.6166	0.147975	-17.6827	5.70362e-70	6.36096e-68	87	chr17:82031643-82031729	chr17	82031443	82031729
chr12	9448140	9448238	-	peak_8110_rev	228.635	-2.29127	0.129579	-17.6824	5.72575e-70	6.37723e-68	99	chr12:9448140-9448238	chr12	9447940	9448238
chr5	43007763	43007908	+	peak_32201_fwd	112.681	3.7081	0.209737	17.6797	6.00824e-70	6.68306e-68	146	chr5:43007763-43007908	chr5	43007563	43007908
chr2	26034355	26034448	+	peak_23008_fwd	205.215	2.61877	0.148191	17.6715	6.95043e-70	7.72091e-68	94	chr2:26034355-26034448	chr2	26034155	26034448
chr18	49492370	49492471	-	peak_19200_rev	2400.19	-1.36956	0.0775305	-17.6647	7.83752e-70	8.69491e-68	102	chr18:49492370-49492471	chr18	49492170	49492471
chr17	27456411	27456505	+	peak_16822_fwd	209.749	2.34568	0.132798	17.6635	8.00716e-70	8.87147e-68	95	chr17:27456411-27456505	chr17	27456211	27456505
chr16	8674595	8674690	+	peak_14427_fwd	2341.68	1.4592	0.0826387	17.6576	8.89543e-70	9.84272e-68	96	chr16:8674595-8674690	chr16	8674395	8674690
chr17	82752082	82752179	+	peak_19141_fwd	504.549	-1.67312	0.0948268	-17.6439	1.13276e-69	1.25175e-67	98	chr17:82752082-82752179	chr17	82751882	82752179
chr10	8051810	8051916	-	peak_4178_rev	432.572	1.81773	0.103136	17.6245	1.59685e-69	1.76229e-67	107	chr10:8051810-8051916	chr10	8051610	8051916
chr1	44775517	44775608	+	peak_1286_fwd	834.993	-1.56321	0.088797	-17.6044	2.28048e-69	2.51346e-67	92	chr1:44775517-44775608	chr1	44775317	44775608
chr15	40844034	40844129	+	peak_12751_fwd	970.11	1.56152	0.0887032	17.6038	2.3016e-69	2.53344e-67	96	chr15:40844034-40844129	chr15	40843834	40844129
chr20	3767686	3767773	-	peak_24865_rev	889.426	-1.5177	0.086244	-17.5977	2.56486e-69	2.81954e-67	88	chr20:3767686-3767773	chr20	3767486	3767773
chr17	68035728	68035787	+	peak_18531_fwd	3247.76	-1.44729	0.0822628	-17.5935	2.7643e-69	3.03485e-67	60	chr17:68035728-68035787	chr17	68035528	68035787
chr5	134226163	134226228	-	peak_31980_rev	314.724	1.92865	0.109629	17.5926	2.80688e-69	3.07759e-67	66	chr5:134226163-134226228	chr5	134225963	134226228
chr12	100573659	100573768	+	peak_9636_fwd	171.643	-2.77976	0.158071	-17.5856	3.17882e-69	3.48089e-67	110	chr12:100573659-100573768	chr12	100573459	100573768
chr6	48111122	48111211	-	peak_33898_rev	160.018	6.46108	0.367579	17.5774	3.66928e-69	4.01276e-67	90	chr6:48111122-48111211	chr6	48110922	48111211
chr12	4538859	4538958	+	peak_8041_fwd	151.872	-3.31045	0.188338	-17.5771	3.68723e-69	4.02718e-67	100	chr12:4538859-4538958	chr12	4538659	4538958
chr6	26158253	26158361	+	peak_34341_fwd	223.252	-2.58104	0.146852	-17.5758	3.77315e-69	4.1157e-67	109	chr6:26158253-26158361	chr6	26158053	26158361
chr8	66113269	66113402	+	peak_38576_fwd	179.491	6.71834	0.382514	17.5636	4.67723e-69	5.09528e-67	134	chr8:66113269-66113402	chr8	66113069	66113402
chr15	30626033	30626196	+	peak_12624_fwd	283.877	-2.43627	0.13874	-17.5599	4.99792e-69	5.43763e-67	164	chr15:30626033-30626196	chr15	30625833	30626196
chr17	59106959	59107289	+	peak_17895_fwd	833.488	-1.61101	0.0917496	-17.5587	5.10037e-69	5.54196e-67	331	chr17:59106959-59107289	chr17	59106759	59107289
chr11	4094680	4094935	+	peak_5872_fwd	735.222	-1.66085	0.0946093	-17.5549	5.46023e-69	5.92537e-67	256	chr11:4094680-4094935	chr11	4094480	4094935
chr10	102152374	102152441	+	peak_5270_fwd	724.396	-1.67477	0.0954219	-17.5512	5.81882e-69	6.3064e-67	68	chr10:102152374-102152441	chr10	102152174	102152441
chr1	230067091	230067294	+	peak_3791_fwd	1130.22	1.61586	0.0920801	17.5485	6.11162e-69	6.61526e-67	204	chr1:230067091-230067294	chr1	230066891	230067294
chr1	115839205	115839441	-	peak_2087_rev	211.863	7.26395	0.413948	17.548	6.16318e-69	6.66254e-67	237	chr1:115839205-115839441	chr1	115839005	115839441
chr6	139374595	139374657	-	peak_34557_rev	3179.19	1.28945	0.073519	17.539	7.2134e-69	7.77796e-67	63	chr6:139374595-139374657	chr6	139374395	139374657
chr6	151452484	151452677	+	peak_35837_fwd	1303.56	-1.50065	0.0855604	-17.539	7.21167e-69	7.77796e-67	194	chr6:151452484-151452677	chr6	151452284	151452677
chr17	1628780	1628853	-	peak_15717_rev	673.886	1.69106	0.0964239	17.5377	7.38334e-69	7.95106e-67	74	chr17:1628780-1628853	chr17	1628580	1628853
chr14	22957030	22957126	-	peak_10931_rev	626.825	-1.67469	0.0955933	-17.5189	1.02801e-68	1.10565e-66	97	chr14:22957030-22957126	chr14	22956830	22957126
chr1	52404352	52404496	-	peak_1469_rev	144.065	-3.31189	0.18907	-17.5167	1.06839e-68	1.14762e-66	145	chr1:52404352-52404496	chr1	52404152	52404496
chr13	40666541	40666623	-	peak_10454_rev	280.025	2.18427	0.124713	17.5144	1.11253e-68	1.19351e-66	83	chr13:40666541-40666623	chr13	40666341	40666623
chr17	44947549	44947766	-	peak_17108_rev	138.114	-3.62137	0.206775	-17.5136	1.12909e-68	1.20975e-66	218	chr17:44947549-44947766	chr17	44947349	44947766
chr1	151059520	151059605	-	peak_2425_rev	2260.3	1.397	0.0797729	17.5122	1.15623e-68	1.23725e-66	86	chr1:151059520-151059605	chr1	151059320	151059605
chr1	45584038	45584097	+	peak_1314_fwd	995.204	-1.67714	0.0957769	-17.5109	1.18335e-68	1.26468e-66	60	chr1:45584038-45584097	chr1	45583838	45584097
chr13	113297234	113297322	+	peak_10904_fwd	3589.66	1.35004	0.0771574	17.4972	1.50432e-68	1.60567e-66	89	chr13:113297234-113297322	chr13	113297034	113297322
chr1	11681072	11681172	-	peak_439_rev	492.267	-1.70535	0.0974941	-17.4918	1.65471e-68	1.76397e-66	101	chr1:11681072-11681172	chr1	11680872	11681172
chr11	66336368	66336448	-	peak_6882_rev	376.442	1.8549	0.106097	17.4831	1.92752e-68	2.0522e-66	81	chr11:66336368-66336448	chr11	66336168	66336448
chrX	47233005	47233075	+	peak_41913_fwd	583.125	-1.92095	0.109887	-17.4811	1.99759e-68	2.12413e-66	71	chrX:47233005-47233075	chrX	47232805	47233075
chr19	23250252	23250411	-	peak_20652_rev	266.096	-2.31701	0.132657	-17.4662	2.59389e-68	2.75474e-66	160	chr19:23250252-23250411	chr19	23250052	23250411
chr15	64356006	64356210	-	peak_12917_rev	648.084	1.76831	0.101252	17.4645	2.66817e-68	2.83007e-66	205	chr15:64356006-64356210	chr15	64355806	64356210
chr11	76784517	76784723	-	peak_7305_rev	113.723	5.13009	0.293795	17.4615	2.81471e-68	2.98176e-66	207	chr11:76784517-76784723	chr11	76784317	76784723
chr1	25906384	25906469	-	peak_806_rev	205.104	-2.47945	0.142002	-17.4607	2.85327e-68	3.01883e-66	86	chr1:25906384-25906469	chr1	25906184	25906469
chr1	151993982	151994153	-	peak_2510_rev	1158.98	1.50956	0.0864639	17.4589	2.94666e-68	3.11373e-66	172	chr1:151993982-151994153	chr1	151993782	151994153
chr10	5412550	5412654	+	peak_4007_fwd	885.283	-1.51548	0.0868373	-17.452	3.32643e-68	3.51065e-66	105	chr10:5412550-5412654	chr10	5412350	5412654
chr1	23531167	23531325	-	peak_746_rev	142.524	-3.36747	0.193195	-17.4305	4.8466e-68	5.10863e-66	159	chr1:23531167-23531325	chr1	23530967	23531325
chr16	85365315	85365636	+	peak_15844_fwd	205.163	7.21342	0.413903	17.4278	5.07499e-68	5.34271e-66	322	chr16:85365315-85365636	chr16	85365115	85365636
chr1	151993759	151993846	-	peak_2509_rev	12607.1	1.28228	0.073585	17.4259	5.24673e-68	5.51664e-66	88	chr1:151993759-151993846	chr1	151993559	151993846
chr22	37805224	37805280	+	peak_28331_fwd	6608.62	-1.43138	0.0822034	-17.4126	6.61674e-68	6.94849e-66	57	chr22:37805224-37805280	chr22	37805024	37805280
chr18	2571529	2571632	+	peak_19185_fwd	132.71	-4.50314	0.258624	-17.4119	6.69991e-68	7.02709e-66	104	chr18:2571529-2571632	chr18	2571329	2571632
chr16	18801427	18801555	-	peak_14289_rev	5355.85	-1.33522	0.0768025	-17.3851	1.07002e-67	1.12088e-65	129	chr16:18801427-18801555	chr16	18801227	18801555
chr11	22829781	22829864	-	peak_6060_rev	2346.28	-1.45902	0.0839915	-17.371	1.36751e-67	1.43075e-65	84	chr11:22829781-22829864	chr11	22829581	22829864
chr10	8050860	8050946	+	peak_4091_fwd	147.185	2.72167	0.156701	17.3685	1.42874e-67	1.49295e-65	87	chr10:8050860-8050946	chr10	8050660	8050946
chr1	212035727	212035819	+	peak_3603_fwd	158.196	-2.98976	0.172231	-17.359	1.68557e-67	1.75915e-65	93	chr1:212035727-212035819	chr1	212035527	212035819
chr19	53869448	53869830	+	peak_22409_fwd	341.569	-2.16905	0.125032	-17.348	2.04303e-67	2.12958e-65	383	chr19:53869448-53869830	chr19	53869248	53869830
chr2	152718585	152718685	+	peak_24519_fwd	370.471	-1.83438	0.105795	-17.339	2.39056e-67	2.48877e-65	101	chr2:152718585-152718685	chr2	152718385	152718685
chr7	155298846	155298998	-	peak_36571_rev	130.81	3.28254	0.189367	17.3342	2.59469e-67	2.69796e-65	153	chr7:155298846-155298998	chr7	155298646	155298998
chr2	191245393	191245491	+	peak_24856_fwd	10128.1	1.27109	0.0733721	17.3239	3.10504e-67	3.22466e-65	99	chr2:191245393-191245491	chr2	191245193	191245491
chr13	44436796	44436865	-	peak_10501_rev	1264.73	1.59769	0.0922518	17.3188	3.3919e-67	3.51825e-65	70	chr13:44436796-44436865	chr13	44436596	44436865
chr17	7352148	7352314	+	peak_16421_fwd	645.816	1.62895	0.0941235	17.3065	4.2021e-67	4.35329e-65	167	chr17:7352148-7352314	chr17	7351948	7352314
chr17	76501274	76501429	-	peak_18432_rev	729.568	1.49025	0.0861115	17.306	4.23696e-67	4.38404e-65	156	chr17:76501274-76501429	chr17	76501074	76501429
chr3	150408764	150409073	-	peak_29232_rev	241.746	2.27735	0.131597	17.3054	4.28152e-67	4.42473e-65	310	chr3:150408764-150409073	chr3	150408564	150409073
chr19	12894108	12894173	+	peak_20433_fwd	570.673	-1.69985	0.0982394	-17.3031	4.45778e-67	4.60125e-65	66	chr19:12894108-12894173	chr19	12893908	12894173
chr15	96331295	96331623	-	peak_13537_rev	542.014	1.94349	0.112337	17.3005	4.66103e-67	4.80518e-65	329	chr15:96331295-96331623	chr15	96331095	96331623
chr7	47635369	47635486	-	peak_35459_rev	145.31	2.71987	0.157243	17.2973	4.93181e-67	5.07815e-65	118	chr7:47635369-47635486	chr7	47635169	47635486
chr11	66593178	66593257	+	peak_6944_fwd	1369.56	1.6787	0.09716	17.2777	6.92559e-67	7.12241e-65	80	chr11:66593178-66593257	chr11	66592978	66593257
chr11	65440716	65440833	+	peak_6726_fwd	169.37	3.24851	0.188057	17.2741	7.37604e-67	7.57643e-65	118	chr11:65440716-65440833	chr11	65440516	65440833
chr18	26549069	26549458	-	peak_19059_rev	323.508	1.94161	0.112417	17.2716	7.69796e-67	7.89751e-65	390	chr18:26549069-26549458	chr18	26548869	26549458
chr17	81512997	81513083	+	peak_19004_fwd	176.34	2.85357	0.16527	17.2661	8.469e-67	8.678e-65	87	chr17:81512997-81513083	chr17	81512797	81513083
chr17	36534758	36534944	-	peak_16655_rev	305.334	-1.94257	0.11254	-17.2612	9.22058e-67	9.43669e-65	187	chr17:36534758-36534944	chr17	36534558	36534944
chr11	535117	535274	-	peak_5685_rev	141.84	2.81108	0.162884	17.2582	9.71157e-67	9.92718e-65	158	chr11:535117-535274	chr11	534917	535274
chr2	219218005	219218102	+	peak_25193_fwd	110.377	3.59691	0.208498	17.2515	1.09006e-66	1.11291e-64	98	chr2:219218005-219218102	chr2	219217805	219218102
chr3	121545921	121546015	-	peak_28798_rev	168.11	-3.06197	0.17755	-17.2456	1.20708e-66	1.2309e-64	95	chr3:121545921-121546015	chr3	121545721	121546015
chrX	103215102	103215179	+	peak_42308_fwd	461.051	2.00299	0.116171	17.2418	1.2903e-66	1.31418e-64	78	chrX:103215102-103215179	chrX	103214902	103215179
chr1	42958816	42958874	-	peak_1270_rev	5218.72	1.62525	0.0942725	17.2399	1.33191e-66	1.35492e-64	59	chr1:42958816-42958874	chr1	42958616	42958874
chr17	47941592	47941781	+	peak_17545_fwd	2425.55	1.36951	0.0794406	17.2395	1.34303e-66	1.3646e-64	190	chr17:47941592-47941781	chr17	47941392	47941781
chr10	89645140	89645248	-	peak_5005_rev	406.59	1.83404	0.106392	17.2385	1.36584e-66	1.38611e-64	109	chr10:89645140-89645248	chr10	89644940	89645248
chr1	16155993	16156081	-	peak_514_rev	588.12	1.55105	0.0900758	17.2194	1.89948e-66	1.92536e-64	89	chr1:16155993-16156081	chr1	16155793	16156081
chr8	29350623	29350688	-	peak_36885_rev	1643.73	1.55772	0.0905103	17.2105	2.21665e-66	2.24415e-64	66	chr8:29350623-29350688	chr8	29350423	29350688
chr7	45157787	45157867	+	peak_36640_fwd	620.581	-1.86912	0.108704	-17.1945	2.92021e-66	2.9529e-64	81	chr7:45157787-45157867	chr7	45157587	45157867
chr10	95263971	95264300	-	peak_5091_rev	128.532	3.96749	0.230934	17.1802	3.73564e-66	3.77295e-64	330	chr10:95263971-95264300	chr10	95263771	95264300
chr14	49768124	49768205	+	peak_11391_fwd	924.077	1.60362	0.0934302	17.1638	4.95596e-66	4.99948e-64	82	chr14:49768124-49768205	chr14	49767924	49768205
chr15	63381801	63381857	-	peak_12892_rev	1643.92	-1.66086	0.09679	-17.1594	5.34537e-66	5.38588e-64	57	chr15:63381801-63381857	chr15	63381601	63381857
chr1	12618405	12618658	-	peak_472_rev	240.058	2.43216	0.141751	17.158	5.47597e-66	5.51091e-64	254	chr1:12618405-12618658	chr1	12618205	12618658
chr6	26234785	26234865	-	peak_33086_rev	129.84	-4.03996	0.235491	-17.1555	5.71709e-66	5.74672e-64	81	chr6:26234785-26234865	chr6	26234585	26234865
chr17	6444401	6444489	+	peak_16342_fwd	134.456	-4.86321	0.283621	-17.1469	6.63505e-66	6.66153e-64	89	chr17:6444401-6444489	chr17	6444201	6444489
chr6	26240388	26240444	+	peak_34359_fwd	7628.52	-3.99725	0.233152	-17.1444	6.92045e-66	6.93983e-64	57	chr6:26240388-26240444	chr6	26240188	26240444
chr10	8050684	8050773	-	peak_4176_rev	405.811	1.95497	0.114096	17.1345	8.21039e-66	8.22362e-64	90	chr10:8050684-8050773	chr10	8050484	8050773
chr17	59837847	59837983	+	peak_17997_fwd	13784.2	1.49026	0.0869813	17.1331	8.40538e-66	8.40896e-64	137	chr17:59837847-59837983	chr17	59837647	59837983
chr12	77065482	77065579	-	peak_9317_rev	1488.29	1.26118	0.0736232	17.1302	8.83472e-66	8.82803e-64	98	chr12:77065482-77065579	chr12	77065282	77065579
chr9	39809984	39810064	-	peak_38739_rev	159.863	-2.82145	0.164721	-17.1287	9.07151e-66	9.05395e-64	81	chr9:39809984-39810064	chr9	39809784	39810064
chr12	119877254	119877329	-	peak_9746_rev	169.12	-3.15709	0.184322	-17.1282	9.15209e-66	9.12359e-64	76	chr12:119877254-119877329	chr12	119877054	119877329
chr4	133150845	133151141	+	peak_31677_fwd	167.583	-2.93086	0.171136	-17.1258	9.52236e-66	9.48154e-64	297	chr4:133150845-133151141	chr4	133150645	133151141
chr6	36686826	36686961	+	peak_34911_fwd	368.064	5.22136	0.305017	17.1183	1.0846e-65	1.07868e-63	136	chr6:36686826-36686961	chr6	36686626	36686961
chr11	64245930	64246034	+	peak_6563_fwd	776.236	1.6167	0.0944692	17.1136	1.17594e-65	1.16815e-63	105	chr11:64245930-64246034	chr11	64245730	64246034
chr4	6693872	6693930	+	peak_30976_fwd	1103.78	1.64875	0.0964128	17.1009	1.46036e-65	1.44897e-63	59	chr4:6693872-6693930	chr4	6693672	6693930
chr7	128405898	128406003	-	peak_36247_rev	935.668	-1.65632	0.0968744	-17.0976	1.54567e-65	1.53183e-63	106	chr7:128405898-128406003	chr7	128405698	128406003
chr3	48465739	48465975	+	peak_29195_fwd	136.121	2.8039	0.164002	17.0968	1.56864e-65	1.55277e-63	237	chr3:48465739-48465975	chr3	48465539	48465975
chr16	53833	53935	+	peak_13915_fwd	3818.98	-1.43361	0.0838641	-17.0945	1.6312e-65	1.61281e-63	103	chr16:53833-53935	chr16	53633	53935
chr15	43826973	43827071	+	peak_12850_fwd	179.728	-3.09144	0.18093	-17.0864	1.873e-65	1.84972e-63	99	chr15:43826973-43827071	chr15	43826773	43827071
chrX	66638991	66639085	-	peak_40933_rev	100.465	3.91689	0.229245	17.086	1.88548e-65	1.85987e-63	95	chrX:66638991-66639085	chrX	66638791	66639085
chr22	39097208	39097406	+	peak_28375_fwd	98.5702	4.4061	0.257909	17.0839	1.95455e-65	1.92576e-63	199	chr22:39097208-39097406	chr22	39097008	39097406
chr19	18763984	18764210	-	peak_20558_rev	101.602	4.16535	0.243834	17.0827	1.99595e-65	1.96426e-63	227	chr19:18763984-18764210	chr19	18763784	18764210
chr6	26251594	26251666	+	peak_34361_fwd	4707.59	-4.22976	0.247622	-17.0815	2.03802e-65	2.00332e-63	73	chr6:26251594-26251666	chr6	26251394	26251666
chr11	1223054	1223117	+	peak_5759_fwd	608.79	2.08369	0.122015	17.0773	2.19102e-65	2.15122e-63	64	chr11:1223054-1223117	chr11	1222854	1223117
chr1	12617237	12617797	-	peak_469_rev	201.507	2.26336	0.132603	17.0688	2.53557e-65	2.48662e-63	561	chr1:12617237-12617797	chr1	12617037	12617797
chr6	26272926	26272983	+	peak_34364_fwd	5491.05	-4.06221	0.238169	-17.056	3.1526e-65	3.08816e-63	58	chr6:26272926-26272983	chr6	26272726	26272983
chr5	126600247	126600299	+	peak_32855_fwd	116.845	5.38359	0.315922	17.0409	4.08562e-65	3.99748e-63	53	chr5:126600247-126600299	chr5	126600047	126600299
chr8	100309866	100310129	-	peak_37508_rev	1109.47	1.45585	0.0854774	17.032	4.75172e-65	4.64383e-63	264	chr8:100309866-100310129	chr8	100309666	100310129
chr17	82858476	82858653	+	peak_19143_fwd	236.017	2.26015	0.132842	17.0138	6.49015e-65	6.33547e-63	178	chr17:82858476-82858653	chr17	82858276	82858653
chr9	6007145	6007249	+	peak_39626_fwd	105.177	3.9566	0.232555	17.0136	6.50871e-65	6.34625e-63	105	chr9:6007145-6007249	chr9	6006945	6007249
chr8	143739388	143739460	+	peak_39398_fwd	1305.17	1.37454	0.080806	17.0103	6.88269e-65	6.70317e-63	73	chr8:143739388-143739460	chr8	143739188	143739460
chr1	244835673	244835756	+	peak_3898_fwd	3408.89	-1.38913	0.0816868	-17.0056	7.46644e-65	7.26332e-63	84	chr1:244835673-244835756	chr1	244835473	244835756
chr11	45805515	45805815	+	peak_6176_fwd	239.151	-2.16541	0.127375	-17.0003	8.17019e-65	7.93879e-63	301	chr11:45805515-45805815	chr11	45805315	45805815
chr17	61412574	61412689	+	peak_18254_fwd	108.425	3.44267	0.202556	16.9962	8.76988e-65	8.51171e-63	116	chr17:61412574-61412689	chr17	61412374	61412689
chr15	90717339	90717446	+	peak_13644_fwd	152.381	-3.10694	0.182909	-16.9863	1.03705e-64	1.00536e-62	108	chr15:90717339-90717446	chr15	90717139	90717446
chr11	65418658	65418794	-	peak_6748_rev	170.389	3.21299	0.189179	16.9838	1.08223e-64	1.04797e-62	137	chr11:65418658-65418794	chr11	65418458	65418794
chr17	38869856	38869911	+	peak_17123_fwd	113.088	3.26138	0.192088	16.9786	1.18259e-64	1.14384e-62	56	chr17:38869856-38869911	chr17	38869656	38869911
chr6	106973841	106974022	-	peak_34247_rev	121.647	3.09079	0.182072	16.9757	1.24372e-64	1.20159e-62	182	chr6:106973841-106974022	chr6	106973641	106974022
chr17	7252416	7252600	+	peak_16395_fwd	378.795	-1.8738	0.110477	-16.9609	1.59809e-64	1.5422e-62	185	chr17:7252416-7252600	chr17	7252216	7252600
chr19	47232466	47232535	-	peak_21454_rev	200.092	7.29498	0.430269	16.9545	1.78418e-64	1.71981e-62	70	chr19:47232466-47232535	chr19	47232266	47232535
chr11	118264219	118264324	-	peak_7639_rev	764.62	1.50031	0.0885482	16.9435	2.15022e-64	2.07029e-62	106	chr11:118264219-118264324	chr11	118264019	118264324
chr9	127568996	127569094	-	peak_39613_rev	15465.9	1.56919	0.0926571	16.9354	2.46494e-64	2.37061e-62	99	chr9:127568996-127569094	chr9	127568796	127569094
chr19	42302281	42302717	-	peak_21137_rev	1323.96	-1.57224	0.0930088	-16.9042	4.1866e-64	4.0218e-62	437	chr19:42302281-42302717	chr19	42302081	42302717
chr1	117367248	117367338	-	peak_2124_rev	284.676	2.08116	0.123129	16.9023	4.3265e-64	4.15148e-62	91	chr1:117367248-117367338	chr1	117367048	117367338
chr4	56436125	56436337	+	peak_31253_fwd	1047.4	-1.38324	0.0818501	-16.8996	4.52657e-64	4.33853e-62	213	chr4:56436125-56436337	chr4	56435925	56436337
chr1	200669402	200669549	+	peak_3292_fwd	106.019	3.46657	0.205286	16.8865	5.65131e-64	5.41041e-62	148	chr1:200669402-200669549	chr1	200669202	200669549
chr7	98401004	98401098	-	peak_35839_rev	1299.49	1.40477	0.0832014	16.884	5.89942e-64	5.64156e-62	95	chr7:98401004-98401098	chr7	98400804	98401098
chr16	11345427	11345511	+	peak_14494_fwd	1409.88	-1.7118	0.101431	-16.8765	6.69527e-64	6.39538e-62	85	chr16:11345427-11345511	chr16	11345227	11345511
chr13	33818122	33818219	+	peak_10546_fwd	907.57	-1.56841	0.0930069	-16.8634	8.36607e-64	7.98232e-62	98	chr13:33818122-33818219	chr13	33817922	33818219
chr10	42638279	42638381	+	peak_4462_fwd	110.352	3.28858	0.195039	16.8612	8.68405e-64	8.27637e-62	103	chr10:42638279-42638381	chr10	42638079	42638381
chr19	50051121	50051335	+	peak_22252_fwd	124.148	5.84947	0.346927	16.8608	8.74116e-64	8.32143e-62	215	chr19:50051121-50051335	chr19	50050921	50051335
chr19	703684	703874	-	peak_19367_rev	107.45	5.25053	0.311723	16.8436	1.16969e-63	1.11227e-61	191	chr19:703684-703874	chr19	703484	703874
chr17	64975296	64975478	-	peak_18096_rev	306.818	1.76585	0.104875	16.8377	1.29109e-63	1.22633e-61	183	chr17:64975296-64975478	chr17	64975096	64975478
chr16	66552557	66552652	+	peak_15310_fwd	589.387	-1.89363	0.112487	-16.8342	1.37016e-63	1.29998e-61	96	chr16:66552557-66552652	chr16	66552357	66552652
chr22	20117349	20117606	+	peak_27951_fwd	6297.32	-1.54326	0.0917019	-16.8291	1.49301e-63	1.41495e-61	258	chr22:20117349-20117606	chr22	20117149	20117606
chr20	325867	325974	+	peak_25713_fwd	277.286	-1.93259	0.114855	-16.8263	1.56519e-63	1.48168e-61	108	chr20:325867-325974	chr20	325667	325974
chr15	100849733	100849913	+	peak_13890_fwd	444.663	1.60532	0.0954205	16.8236	1.63865e-63	1.54949e-61	181	chr15:100849733-100849913	chr15	100849533	100849913
chr2	10448277	10448420	-	peak_22164_rev	1604.31	-1.49191	0.0886874	-16.8221	1.68168e-63	1.58841e-61	144	chr2:10448277-10448420	chr2	10448077	10448420
chr3	133661840	133661948	-	peak_29091_rev	1192.66	-1.43081	0.0850855	-16.8161	1.85908e-63	1.75401e-61	109	chr3:133661840-133661948	chr3	133661640	133661948
chr15	40594241	40594333	+	peak_12739_fwd	155.269	-2.90496	0.172923	-16.7992	2.47556e-63	2.33305e-61	93	chr15:40594241-40594333	chr15	40594041	40594333
chr3	170038131	170038223	+	peak_30371_fwd	418.171	-1.68231	0.100197	-16.79	2.88836e-63	2.71904e-61	93	chr3:170038131-170038223	chr3	170037931	170038223
chr3	8501821	8501980	+	peak_28711_fwd	209.375	2.5256	0.150461	16.7858	3.10133e-63	2.91629e-61	160	chr3:8501821-8501980	chr3	8501621	8501980
chr6	31620695	31620795	+	peak_34595_fwd	3535.98	-1.25765	0.0749261	-16.7852	3.13263e-63	2.94245e-61	101	chr6:31620695-31620795	chr6	31620495	31620795
chr9	137169379	137169446	-	peak_40297_rev	831.376	-1.66638	0.0992932	-16.7824	3.28137e-63	3.07874e-61	68	chr9:137169379-137169446	chr9	137169179	137169446
chr2	160407481	160407921	-	peak_23805_rev	410.283	2.07043	0.123444	16.7722	3.89551e-63	3.6509e-61	441	chr2:160407481-160407921	chr2	160407281	160407921
chr6	33200786	33200865	-	peak_33513_rev	109.808	3.34978	0.199845	16.7619	4.63496e-63	4.3391e-61	80	chr6:33200786-33200865	chr6	33200586	33200865
chrX	152898052	152898118	+	peak_42648_fwd	961.933	1.52936	0.0912407	16.7618	4.64173e-63	4.34063e-61	67	chrX:152898052-152898118	chrX	152897852	152898118
chr2	238288699	238288800	-	peak_24659_rev	478.419	1.62872	0.0971824	16.7594	4.83618e-63	4.51747e-61	102	chr2:238288699-238288800	chr2	238288499	238288800
chr3	14947395	14947498	-	peak_27848_rev	1333.6	-1.44341	0.0862354	-16.7381	6.92132e-63	6.45806e-61	104	chr3:14947395-14947498	chr3	14947195	14947498
chr11	37088109	37088270	-	peak_6133_rev	197.34	2.4554	0.146703	16.7371	7.02747e-63	6.54988e-61	162	chr11:37088109-37088270	chr11	37087909	37088270
chr14	104753139	104753255	+	peak_12488_fwd	2618.2	-1.37792	0.08233	-16.7365	7.09956e-63	6.60978e-61	117	chr14:104753139-104753255	chr14	104752939	104753255
chr19	48955226	48955391	+	peak_22063_fwd	100.851	4.7598	0.284695	16.719	9.53315e-63	8.86573e-61	166	chr19:48955226-48955391	chr19	48955026	48955391
chr6	3068856	3068956	-	peak_32790_rev	244.817	2.22232	0.132976	16.7121	1.06927e-62	9.93321e-61	101	chr6:3068856-3068956	chr6	3068656	3068956
chr9	136545983	136546066	-	peak_40164_rev	551.385	1.62962	0.0975627	16.7033	1.24079e-62	1.15139e-60	84	chr9:136545983-136546066	chr9	136545783	136546066
chr6	27865312	27865369	+	peak_34405_fwd	8478.84	-4.61507	0.276323	-16.7017	1.27339e-62	1.18034e-60	58	chr6:27865312-27865369	chr6	27865112	27865369
chr6	26021555	26021705	+	peak_34322_fwd	1285.03	-3.86375	0.231382	-16.6986	1.34139e-62	1.24201e-60	151	chr6:26021555-26021705	chr6	26021355	26021705
chr6	26033570	26033621	-	peak_33057_rev	6448.26	-4.20364	0.251742	-16.6982	1.35178e-62	1.25026e-60	52	chr6:26033570-26033621	chr6	26033370	26033621
chr11	74592568	74592685	+	peak_7376_fwd	312.862	-1.82813	0.109521	-16.6922	1.49501e-62	1.38123e-60	118	chr11:74592568-74592685	chr11	74592368	74592685
chr3	155745026	155745092	-	peak_29271_rev	122.176	-3.3655	0.201643	-16.6904	1.53961e-62	1.42088e-60	67	chr3:155745026-155745092	chr3	155744826	155745092
chr14	70641893	70641997	+	peak_11843_fwd	925.534	1.71887	0.103	16.688	1.6016e-62	1.47648e-60	105	chr14:70641893-70641997	chr14	70641693	70641997
chr11	125569349	125569528	+	peak_7844_fwd	2536.77	1.41482	0.0848212	16.6801	1.82965e-62	1.68488e-60	180	chr11:125569349-125569528	chr11	125569149	125569528
chr11	102452693	102452871	-	peak_7540_rev	1242.59	-1.56022	0.0935398	-16.6797	1.84123e-62	1.6937e-60	179	chr11:102452693-102452871	chr11	102452493	102452871
chr12	14951078	14951179	-	peak_8202_rev	98.7527	4.26638	0.255872	16.6739	2.02901e-62	1.8644e-60	102	chr12:14951078-14951179	chr12	14950878	14951179
chr4	158171193	158171402	-	peak_30886_rev	101.71	3.48908	0.209284	16.6715	2.11174e-62	1.93831e-60	210	chr4:158171193-158171402	chr4	158170993	158171402
chr18	74291800	74291995	-	peak_19289_rev	547.828	-1.61708	0.0970796	-16.6573	2.68068e-62	2.45785e-60	196	chr18:74291800-74291995	chr18	74291600	74291995
chr15	57376499	57376574	+	peak_12990_fwd	107.252	3.37169	0.202735	16.631	4.15599e-62	3.8064e-60	76	chr15:57376499-57376574	chr15	57376299	57376574
chr8	29350906	29351056	+	peak_38315_fwd	121.778	3.09441	0.186068	16.6305	4.18944e-62	3.83289e-60	151	chr8:29350906-29351056	chr8	29350706	29351056
chr10	94545781	94545957	+	peak_5099_fwd	1512.18	-1.37306	0.0825838	-16.6262	4.50103e-62	4.11351e-60	177	chr10:94545781-94545957	chr10	94545581	94545957
chr11	31509553	31509632	-	peak_6082_rev	345.82	-1.89108	0.113852	-16.61	5.89958e-62	5.38582e-60	80	chr11:31509553-31509632	chr11	31509353	31509632
chr17	81249211	81249451	+	peak_18988_fwd	96.1249	3.74552	0.225506	16.6094	5.95709e-62	5.43245e-60	241	chr17:81249211-81249451	chr17	81249011	81249451
chr3	146160961	146161064	-	peak_29189_rev	274.778	-2.14046	0.128893	-16.6065	6.25662e-62	5.69946e-60	104	chr3:146160961-146161064	chr3	146160761	146161064
chr19	11346120	11346303	-	peak_20070_rev	3435.59	-1.16761	0.0703305	-16.6017	6.77012e-62	6.1606e-60	184	chr19:11346120-11346303	chr19	11345920	11346303
chr10	87863220	87863381	-	peak_4988_rev	108.74	3.12619	0.188554	16.5799	9.74549e-62	8.85854e-60	162	chr10:87863220-87863381	chr10	87863020	87863381
chr10	100373519	100373770	+	peak_5214_fwd	319.128	1.84939	0.111624	16.5681	1.18566e-61	1.0766e-59	252	chr10:100373519-100373770	chr10	100373319	100373770
chr11	61792877	61792986	+	peak_6387_fwd	518.411	-1.663	0.100385	-16.5662	1.22351e-61	1.10977e-59	110	chr11:61792877-61792986	chr11	61792677	61792986
chr17	77288275	77288459	+	peak_18854_fwd	92.8233	4.14042	0.249948	16.5651	1.24578e-61	1.12876e-59	185	chr17:77288275-77288459	chr17	77288075	77288459
chr1	203308694	203309105	+	peak_3442_fwd	145.613	2.94216	0.177727	16.5544	1.48867e-61	1.34739e-59	412	chr1:203308694-203309105	chr1	203308494	203309105
chr11	66278193	66278283	+	peak_6920_fwd	121.764	-3.28198	0.19829	-16.5514	1.56354e-61	1.41364e-59	91	chr11:66278193-66278283	chr11	66277993	66278283
chr17	76551053	76551282	-	peak_18435_rev	152.481	6.67149	0.403301	16.5422	1.82261e-61	1.64611e-59	230	chr17:76551053-76551282	chr17	76550853	76551282
chr1	18480926	18481063	+	peak_486_fwd	93.5406	3.91308	0.236573	16.5407	1.86858e-61	1.68583e-59	138	chr1:18480926-18481063	chr1	18480726	18481063
chr5	173056339	173056421	+	peak_33631_fwd	145.439	2.69124	0.162742	16.5369	1.9902e-61	1.79364e-59	83	chr5:173056339-173056421	chr5	173056139	173056421
chr11	83285679	83285787	-	peak_7379_rev	101.798	3.56668	0.215691	16.536	2.0192e-61	1.81784e-59	109	chr11:83285679-83285787	chr11	83285479	83285787
chr12	12883224	12883326	-	peak_8165_rev	144.752	2.60718	0.157695	16.533	2.12347e-61	1.90967e-59	103	chr12:12883224-12883326	chr12	12883024	12883326
chr4	48906703	48906804	-	peak_30260_rev	5885.62	1.31042	0.0793051	16.5238	2.47194e-61	2.2207e-59	102	chr4:48906703-48906804	chr4	48906503	48906804
chr19	55146816	55146977	-	peak_21910_rev	259.217	-2.23902	0.135648	-16.5061	3.31539e-61	2.97526e-59	162	chr19:55146816-55146977	chr19	55146616	55146977
chr14	68793014	68793081	-	peak_11614_rev	4672.8	1.32892	0.0805301	16.5022	3.53901e-61	3.17258e-59	68	chr14:68793014-68793081	chr14	68792814	68793081
chr5	170752465	170752672	+	peak_33582_fwd	95.2953	3.95681	0.239792	16.501	3.60693e-61	3.23003e-59	208	chr5:170752465-170752672	chr5	170752265	170752672
chr16	29816865	29816961	+	peak_14845_fwd	156.251	-2.66615	0.16158	-16.5005	3.63975e-61	3.25598e-59	97	chr16:29816865-29816961	chr16	29816665	29816961
chr15	50354226	50354322	+	peak_12909_fwd	117.762	2.93532	0.178072	16.484	4.78543e-61	4.27633e-59	97	chr15:50354226-50354322	chr15	50354026	50354322
chr5	117455081	117455154	+	peak_32806_fwd	202.353	-2.2433	0.136125	-16.4797	5.13095e-61	4.58026e-59	74	chr5:117455081-117455154	chr5	117454881	117455154
chr17	1716517	1716701	+	peak_16142_fwd	154.782	2.63312	0.159791	16.4785	5.23886e-61	4.67165e-59	185	chr17:1716517-1716701	chr17	1716317	1716701
chr12	47079588	47079696	+	peak_8512_fwd	272.923	2.0357	0.123584	16.4721	5.81652e-61	5.1813e-59	109	chr12:47079588-47079696	chr12	47079388	47079696
chr6	26183753	26183812	+	peak_34348_fwd	2011.81	-3.78519	0.229884	-16.4657	6.47213e-61	5.75924e-59	60	chr6:26183753-26183812	chr6	26183553	26183812
chr2	38751310	38751365	-	peak_22577_rev	3238.3	-1.33861	0.0813689	-16.4511	8.23635e-61	7.32143e-59	56	chr2:38751310-38751365	chr2	38751110	38751365
chr19	4066772	4066906	-	peak_19663_rev	298.64	-2.00637	0.121967	-16.4501	8.37297e-61	7.43506e-59	135	chr19:4066772-4066906	chr19	4066572	4066906
chr16	2047703	2047862	-	peak_13842_rev	375.873	-1.78924	0.108781	-16.448	8.66096e-61	7.68272e-59	160	chr16:2047703-2047862	chr16	2047503	2047862
chr19	38899464	38899606	-	peak_20918_rev	625.82	1.84859	0.11241	16.4451	9.09576e-61	8.05995e-59	143	chr19:38899464-38899606	chr19	38899264	38899606
chr7	116524783	116525085	+	peak_37518_fwd	232.359	2.06054	0.125305	16.4442	9.23379e-61	8.17369e-59	303	chr7:116524783-116525085	chr7	116524583	116525085
chr16	31180134	31180190	+	peak_15122_fwd	2072.41	-1.15315	0.0701543	-16.4374	1.03273e-60	9.13206e-59	57	chr16:31180134-31180190	chr16	31179934	31180190
chr12	68841838	68842218	+	peak_9367_fwd	108.717	4.58918	0.279258	16.4335	1.1012e-60	9.72736e-59	381	chr12:68841838-68842218	chr12	68841638	68842218
chr19	35510391	35510670	-	peak_20762_rev	760.141	-1.40709	0.0856333	-16.4316	1.13679e-60	1.00266e-58	280	chr19:35510391-35510670	chr19	35510191	35510670
chr7	26196805	26196861	-	peak_35211_rev	575.775	-1.66521	0.101342	-16.4315	1.13745e-60	1.00266e-58	57	chr7:26196805-26196861	chr7	26196605	26196861
chr3	153161413	153161663	+	peak_30202_fwd	94.6551	4.14737	0.252459	16.4279	1.20819e-60	1.06391e-58	251	chr3:153161413-153161663	chr3	153161213	153161663
chr8	54135204	54135299	+	peak_38512_fwd	1060.4	-1.45139	0.0883879	-16.4207	1.35942e-60	1.19584e-58	96	chr8:54135204-54135299	chr8	54135004	54135299
chr4	109815741	109815820	+	peak_31569_fwd	208.098	-2.18432	0.133055	-16.4167	1.45331e-60	1.2771e-58	80	chr4:109815741-109815820	chr4	109815541	109815820
chr2	28392853	28393014	+	peak_23129_fwd	2230.45	1.36542	0.0831758	16.4161	1.46672e-60	1.28755e-58	162	chr2:28392853-28393014	chr2	28392653	28393014
chr14	68796007	68796100	-	peak_11622_rev	800.604	1.41225	0.0860759	16.407	1.70419e-60	1.49446e-58	94	chr14:68796007-68796100	chr14	68795807	68796100
chr8	133571815	133572027	-	peak_37929_rev	1284.93	1.33019	0.0810972	16.4024	1.83819e-60	1.61029e-58	213	chr8:133571815-133572027	chr8	133571615	133572027
chr4	121823735	121823908	-	peak_30691_rev	710.142	-4.59407	0.2801	-16.4016	1.86418e-60	1.63137e-58	174	chr4:121823735-121823908	chr4	121823535	121823908
chr2	190344051	190344409	-	peak_24023_rev	91.9761	4.4997	0.274627	16.3848	2.45534e-60	2.14648e-58	359	chr2:190344051-190344409	chr2	190343851	190344409
chr16	67968565	67968656	-	peak_14968_rev	260.868	2.27109	0.138637	16.3815	2.59115e-60	2.26287e-58	92	chr16:67968565-67968656	chr16	67968365	67968656
chr17	68291304	68291589	+	peak_18572_fwd	215.859	-2.40496	0.146844	-16.3776	2.763e-60	2.41045e-58	286	chr17:68291304-68291589	chr17	68291104	68291589
chr6	36676206	36676417	-	peak_33688_rev	110.492	5.61352	0.343066	16.3628	3.52642e-60	3.07329e-58	212	chr6:36676206-36676417	chr6	36676006	36676417
chr12	113135665	113135767	-	peak_9640_rev	192.906	2.3092	0.141287	16.3441	4.7939e-60	4.17361e-58	103	chr12:113135665-113135767	chr12	113135465	113135767
chr12	27014287	27014388	-	peak_8261_rev	3164.83	1.32447	0.081105	16.3302	6.0139e-60	5.23036e-58	102	chr12:27014287-27014388	chr12	27014087	27014388
chr9	136992401	136992495	+	peak_41388_fwd	2153.66	-1.16638	0.0714304	-16.3289	6.14458e-60	5.33852e-58	95	chr9:136992401-136992495	chr9	136992201	136992495
chr6	27867068	27867125	-	peak_33137_rev	135.994	-5.02667	0.307893	-16.326	6.44437e-60	5.59324e-58	58	chr6:27867068-27867125	chr6	27866868	27867125
chr16	30429942	30430052	-	peak_14603_rev	2319.1	-1.66368	0.10193	-16.3218	6.91024e-60	5.99143e-58	111	chr16:30429942-30430052	chr16	30429742	30430052
chr4	39544004	39544147	-	peak_30189_rev	493.786	-1.7361	0.106387	-16.3187	7.26702e-60	6.29432e-58	144	chr4:39544004-39544147	chr4	39543804	39544147
chr20	26009802	26009868	+	peak_26069_fwd	278.085	1.88961	0.115824	16.3145	7.77975e-60	6.73152e-58	67	chr20:26009802-26009868	chr20	26009602	26009868
chr4	140659953	140660139	-	peak_30798_rev	115.719	2.97376	0.182341	16.3088	8.54631e-60	7.38722e-58	187	chr4:140659953-140660139	chr4	140659753	140660139
chr1	117060312	117060379	+	peak_2099_fwd	636.238	-1.56496	0.0960487	-16.2934	1.09911e-59	9.49079e-58	68	chr1:117060312-117060379	chr1	117060112	117060379
chr2	101697682	101697762	+	peak_24075_fwd	1515.71	1.47683	0.0906833	16.2856	1.24982e-59	1.07811e-57	81	chr2:101697682-101697762	chr2	101697482	101697762
chr6	122610217	122610282	+	peak_35594_fwd	129.204	-3.11573	0.191389	-16.2796	1.37884e-59	1.18819e-57	66	chr6:122610217-122610282	chr6	122610017	122610282
chr1	173824340	173824412	-	peak_3103_rev	177.279	-2.46846	0.15163	-16.2795	1.38107e-59	1.1889e-57	73	chr1:173824340-173824412	chr1	173824140	173824412
chr12	68840900	68841182	+	peak_9365_fwd	99.0704	4.42634	0.271995	16.2736	1.51929e-59	1.30656e-57	283	chr12:68840900-68841182	chr12	68840700	68841182
chr12	122835449	122835557	+	peak_10119_fwd	1825.79	1.30269	0.0800578	16.2719	1.56217e-59	1.34207e-57	109	chr12:122835449-122835557	chr12	122835249	122835557
chr14	91125168	91125220	+	peak_12132_fwd	133.66	6.38422	0.392428	16.2685	1.65159e-59	1.41745e-57	53	chr14:91125168-91125220	chr14	91124968	91125220
chr10	102642297	102642617	+	peak_5304_fwd	194.465	2.21506	0.13631	16.2501	2.23025e-59	1.91213e-57	321	chr10:102642297-102642617	chr10	102642097	102642617
chr1	152786169	152786308	+	peak_2484_fwd	181.862	7.28249	0.448213	16.2478	2.31457e-59	1.98242e-57	140	chr1:152786169-152786308	chr1	152785969	152786308
chr17	81239312	81239429	+	peak_18984_fwd	11434.9	1.16531	0.0717708	16.2365	2.78239e-59	2.38069e-57	118	chr17:81239312-81239429	chr17	81239112	81239429
chr5	134648669	134648747	-	peak_32007_rev	228.387	1.97957	0.121926	16.2358	2.8154e-59	2.4065e-57	79	chr5:134648669-134648747	chr5	134648469	134648747
chr8	47960928	47961015	+	peak_38474_fwd	1116.69	-1.36182	0.0838947	-16.2325	2.9706e-59	2.5366e-57	88	chr8:47960928-47961015	chr8	47960728	47961015
chr19	48469235	48469421	+	peak_22001_fwd	3784.99	1.16828	0.071975	16.2318	3.00723e-59	2.56528e-57	187	chr19:48469235-48469421	chr19	48469035	48469421
chr12	114684129	114684188	-	peak_9669_rev	120.553	2.7559	0.169824	16.228	3.19762e-59	2.72494e-57	60	chr12:114684129-114684188	chr12	114683929	114684188
chr8	6708341	6708449	+	peak_38020_fwd	169.026	-2.54414	0.156781	-16.2273	3.23318e-59	2.75247e-57	109	chr8:6708341-6708449	chr8	6708141	6708449
chr1	156114705	156114854	+	peak_2716_fwd	4313.91	1.30733	0.0805989	16.2202	3.62926e-59	3.08655e-57	150	chr1:156114705-156114854	chr1	156114505	156114854
chr2	201118824	201118904	+	peak_24965_fwd	90.1822	4.63191	0.285588	16.2189	3.70981e-59	3.15189e-57	81	chr2:201118824-201118904	chr2	201118624	201118904
chr22	37906141	37906238	+	peak_28343_fwd	195.452	2.30921	0.142381	16.2185	3.73166e-59	3.16726e-57	98	chr22:37906141-37906238	chr22	37905941	37906238
chr16	85365269	85365405	-	peak_15367_rev	117.601	6.0108	0.370648	16.217	3.82289e-59	3.24144e-57	137	chr16:85365269-85365405	chr16	85365069	85365405
chr3	161421009	161421114	+	peak_30345_fwd	159.984	2.41623	0.149025	16.2136	4.04365e-59	3.42519e-57	106	chr3:161421009-161421114	chr3	161420809	161421114
chr19	9621479	9621668	+	peak_20152_fwd	222.835	2.37012	0.146368	16.1929	5.6638e-59	4.79275e-57	190	chr19:9621479-9621668	chr19	9621279	9621668
chr2	30807376	30807452	-	peak_22486_rev	296.654	1.77507	0.109646	16.189	6.02886e-59	5.09656e-57	77	chr2:30807376-30807452	chr2	30807176	30807452
chr11	61816782	61817022	-	peak_6434_rev	1251.79	1.26767	0.0783066	16.1885	6.07467e-59	5.13015e-57	241	chr11:61816782-61817022	chr11	61816582	61817022
chr17	17496344	17496400	-	peak_16302_rev	269.285	2.32302	0.143582	16.1791	7.08373e-59	5.97635e-57	57	chr17:17496344-17496400	chr17	17496144	17496400
chr12	101877562	101877768	+	peak_9649_fwd	570.654	1.45004	0.0896441	16.1755	7.51027e-59	6.32989e-57	207	chr12:101877562-101877768	chr12	101877362	101877768
chr2	191678131	191678188	+	peak_24881_fwd	722.239	1.75039	0.108215	16.1752	7.54986e-59	6.35692e-57	58	chr2:191678131-191678188	chr2	191677931	191678188
chr6	43096760	43096815	-	peak_33822_rev	131.72	6.36067	0.393347	16.1706	8.12447e-59	6.83393e-57	56	chr6:43096760-43096815	chr6	43096560	43096815
chr1	112707074	112707133	-	peak_1960_rev	5454.09	1.36745	0.0846137	16.1611	9.48554e-59	7.97087e-57	60	chr1:112707074-112707133	chr1	112706874	112707133
chr19	11090468	11090629	+	peak_20310_fwd	124.509	2.93766	0.181886	16.1511	1.11549e-58	9.36436e-57	162	chr19:11090468-11090629	chr19	11090268	11090629
chr12	124388772	124388855	-	peak_10067_rev	300.478	-2.26798	0.140433	-16.1499	1.1373e-58	9.538e-57	84	chr12:124388772-124388855	chr12	124388572	124388855
chr1	222712407	222712508	-	peak_3691_rev	431.047	-1.69956	0.105242	-16.149	1.15364e-58	9.66544e-57	102	chr1:222712407-222712508	chr1	222712207	222712508
chr7	17298616	17298762	+	peak_36370_fwd	1256.2	1.31673	0.081567	16.143	1.27247e-58	1.06504e-56	147	chr7:17298616-17298762	chr7	17298416	17298762
chrX	107716890	107717080	-	peak_41164_rev	1551.32	1.53452	0.0950807	16.1391	1.35448e-58	1.13256e-56	191	chrX:107716890-107717080	chrX	107716690	107717080
chr2	86720274	86720433	+	peak_23889_fwd	475.084	1.63014	0.101051	16.1319	1.52247e-58	1.27177e-56	160	chr2:86720274-86720433	chr2	86720074	86720433
chr11	65919268	65919327	+	peak_6831_fwd	368.008	1.91132	0.118513	16.1275	1.63588e-58	1.36516e-56	60	chr11:65919268-65919327	chr11	65919068	65919327
chr4	105894348	105894566	+	peak_31534_fwd	100.052	5.3281	0.330432	16.1246	1.71222e-58	1.42746e-56	219	chr4:105894348-105894566	chr4	105894148	105894566
chr2	215312039	215312224	+	peak_25077_fwd	1138.82	-1.32728	0.0823163	-16.1241	1.72749e-58	1.43877e-56	186	chr2:215312039-215312224	chr2	215311839	215312224
chr1	21937250	21937328	-	peak_711_rev	156.487	2.34134	0.145365	16.1066	2.29147e-58	1.90661e-56	79	chr1:21937250-21937328	chr1	21937050	21937328
chr15	92734077	92734362	-	peak_13511_rev	410.551	-1.92225	0.119425	-16.096	2.72237e-58	2.26292e-56	286	chr15:92734077-92734362	chr15	92733877	92734362
chr16	69726994	69727092	+	peak_15534_fwd	134.268	2.61389	0.162474	16.088	3.09434e-58	2.56957e-56	99	chr16:69726994-69727092	chr16	69726794	69727092
chr2	237486394	237486479	+	peak_25481_fwd	895.339	1.37954	0.0857524	16.0875	3.12201e-58	2.59001e-56	86	chr2:237486394-237486479	chr2	237486194	237486479
chr9	137070491	137070575	-	peak_40271_rev	793.269	-1.63646	0.101837	-16.0694	4.18001e-58	3.46433e-56	85	chr9:137070491-137070575	chr9	137070291	137070575
chr20	37527822	37527882	-	peak_25379_rev	838.492	1.5176	0.0944633	16.0655	4.4518e-58	3.68597e-56	61	chr20:37527822-37527882	chr20	37527622	37527882
chr15	66505295	66505389	+	peak_13119_fwd	193.732	-2.2463	0.139858	-16.0614	4.75902e-58	3.93649e-56	95	chr15:66505295-66505389	chr15	66505095	66505389
chr8	66613165	66613318	-	peak_37155_rev	608.136	-1.47723	0.092033	-16.051	5.62269e-58	4.64633e-56	154	chr8:66613165-66613318	chr8	66612965	66613318
chr12	52814069	52814201	-	peak_8707_rev	196.968	7.5339	0.469578	16.044	6.30043e-58	5.2013e-56	133	chr12:52814069-52814201	chr12	52813869	52814201
chr7	7640383	7640470	-	peak_35113_rev	2714.31	-1.34142	0.0836295	-16.0401	6.70759e-58	5.53203e-56	88	chr7:7640383-7640470	chr7	7640183	7640470
chr18	11981448	11981547	+	peak_19285_fwd	365.607	-1.82666	0.113885	-16.0395	6.76999e-58	5.57805e-56	100	chr18:11981448-11981547	chr18	11981248	11981547
chr5	61332241	61332308	+	peak_32340_fwd	767.646	1.67072	0.10426	16.0246	8.59951e-58	7.07856e-56	68	chr5:61332241-61332308	chr5	61332041	61332308
chr17	21253360	21253417	-	peak_16422_rev	111.569	2.94176	0.183585	16.0239	8.69669e-58	7.15159e-56	58	chr17:21253360-21253417	chr17	21253160	21253417
chr6	26271361	26271420	-	peak_33093_rev	15092.3	-3.99593	0.249433	-16.0201	9.25396e-58	7.60246e-56	60	chr6:26271361-26271420	chr6	26271161	26271420
chr5	14664438	14664636	-	peak_31142_rev	123.278	2.96722	0.185244	16.0179	9.58012e-58	7.86276e-56	199	chr5:14664438-14664636	chr5	14664238	14664636
chr10	110871909	110871998	+	peak_5393_fwd	1820.46	1.58915	0.0992401	16.0132	1.03403e-57	8.47845e-56	90	chr10:110871909-110871998	chr10	110871709	110871998
chrX	41923331	41923648	-	peak_40650_rev	452.197	1.9585	0.122351	16.0073	1.13591e-57	9.3048e-56	318	chrX:41923331-41923648	chrX	41923131	41923648
chr10	71217989	71218072	-	peak_4786_rev	424.497	6.58248	0.411639	15.9909	1.47857e-57	1.21e-55	84	chr10:71217989-71218072	chr10	71217789	71218072
chr1	17441427	17441569	-	peak_581_rev	87.0433	3.91642	0.244928	15.9901	1.49717e-57	1.22403e-55	143	chr1:17441427-17441569	chr1	17441227	17441569
chr9	76394233	76394537	-	peak_38833_rev	1185.81	1.6012	0.100171	15.9847	1.63406e-57	1.33466e-55	305	chr9:76394233-76394537	chr9	76394033	76394537
chr3	184315133	184315243	+	peak_30534_fwd	185.674	-2.33269	0.146005	-15.9769	1.85279e-57	1.51185e-55	111	chr3:184315133-184315243	chr3	184314933	184315243
chr5	27472267	27472356	+	peak_32093_fwd	105.026	5.53487	0.346485	15.9743	1.92914e-57	1.57263e-55	90	chr5:27472267-27472356	chr5	27472067	27472356
chr20	5610944	5611033	-	peak_24909_rev	446.14	1.54104	0.0964922	15.9706	2.04678e-57	1.66693e-55	90	chr20:5610944-5611033	chr20	5610744	5611033
chr14	95319800	95319902	-	peak_12095_rev	282.426	1.82353	0.114207	15.9669	2.17302e-57	1.76803e-55	103	chr14:95319800-95319902	chr14	95319600	95319902
chr16	28292500	28292673	+	peak_14747_fwd	1305.57	1.43686	0.090011	15.9632	2.30707e-57	1.87529e-55	174	chr16:28292500-28292673	chr16	28292300	28292673
chr1	181044794	181044858	+	peak_3147_fwd	197.196	7.53733	0.472287	15.9592	2.45828e-57	1.99628e-55	65	chr1:181044794-181044858	chr1	181044594	181044858
chr14	104978322	104978387	-	peak_12338_rev	85.9668	4.39757	0.275554	15.959	2.4657e-57	2.00039e-55	66	chr14:104978322-104978387	chr14	104978122	104978387
chr7	128455855	128455999	+	peak_37572_fwd	2513.04	1.216	0.0761955	15.9589	2.47087e-57	2.00266e-55	145	chr7:128455855-128455999	chr7	128455655	128455999
chr11	65261854	65262028	+	peak_6668_fwd	370.995	-1.81639	0.113831	-15.9569	2.55081e-57	2.06547e-55	175	chr11:65261854-65262028	chr11	65261654	65262028
chr11	819555	819625	+	peak_5714_fwd	2057.62	1.67279	0.104855	15.9534	2.69954e-57	2.18381e-55	71	chr11:819555-819625	chr11	819355	819625
chr17	44221208	44221310	-	peak_17069_rev	388.277	1.57173	0.098538	15.9504	2.82886e-57	2.28624e-55	103	chr17:44221208-44221310	chr17	44221008	44221310
chr3	161105231	161105424	-	peak_29345_rev	296.218	-1.85449	0.116311	-15.9443	3.12279e-57	2.52138e-55	194	chr3:161105231-161105424	chr3	161105031	161105424
chr1	108876974	108877041	+	peak_1798_fwd	1471.28	-1.33672	0.0838788	-15.9363	3.54518e-57	2.85969e-55	68	chr1:108876974-108877041	chr1	108876774	108877041
chr11	33736374	33736439	-	peak_6102_rev	1192.33	1.37293	0.0861779	15.9313	3.84248e-57	3.09655e-55	66	chr11:33736374-33736439	chr11	33736174	33736439
chr5	10307561	10307752	+	peak_32027_fwd	89.1233	4.45133	0.279444	15.9292	3.97213e-57	3.19798e-55	192	chr5:10307561-10307752	chr5	10307361	10307752
chr17	8210525	8210593	-	peak_16171_rev	761.742	-4.28049	0.268728	-15.9287	4.00517e-57	3.22151e-55	69	chr17:8210525-8210593	chr17	8210325	8210593
chr7	100272153	100272234	-	peak_35936_rev	465.633	2.04351	0.128318	15.9254	4.22351e-57	3.39391e-55	82	chr7:100272153-100272234	chr7	100271953	100272234
chr16	29900347	29900654	+	peak_14853_fwd	226.548	-2.11757	0.132975	-15.9246	4.27423e-57	3.4314e-55	308	chr16:29900347-29900654	chr16	29900147	29900654
chr7	101308261	101308370	+	peak_37335_fwd	133.491	-2.86615	0.18	-15.923	4.38502e-57	3.517e-55	110	chr7:101308261-101308370	chr7	101308061	101308370
chr9	109013453	109013541	-	peak_39238_rev	496.879	-1.75201	0.110086	-15.9148	4.99994e-57	4.0064e-55	89	chr9:109013453-109013541	chr9	109013253	109013541
chr16	15949534	15949692	+	peak_14583_fwd	382.484	1.73736	0.109191	15.9111	5.30537e-57	4.24711e-55	159	chr16:15949534-15949692	chr16	15949334	15949692
chr9	71768461	71768529	-	peak_38806_rev	635.521	1.50573	0.0946407	15.91	5.40453e-57	4.3224e-55	69	chr9:71768461-71768529	chr9	71768261	71768529
chr19	17075386	17075469	-	peak_20464_rev	432.213	-1.73362	0.109047	-15.8979	6.54849e-57	5.23236e-55	84	chr19:17075386-17075469	chr19	17075186	17075469
chr16	15643068	15643168	-	peak_14264_rev	270.006	1.81091	0.113941	15.8934	7.03762e-57	5.61787e-55	101	chr16:15643068-15643168	chr16	15642868	15643168
chr12	68828764	68828927	+	peak_9345_fwd	91.9654	4.7177	0.29685	15.8925	7.13675e-57	5.69163e-55	164	chr12:68828764-68828927	chr12	68828564	68828927
chrX	48958273	48958413	-	peak_40747_rev	172.183	2.22592	0.14018	15.8789	8.86711e-57	7.06494e-55	141	chrX:48958273-48958413	chrX	48958073	48958413
chr2	86623780	86623872	-	peak_23153_rev	841.009	1.40261	0.0883458	15.8763	9.24203e-57	7.35673e-55	93	chr2:86623780-86623872	chr2	86623580	86623872
chr4	128288226	128288413	+	peak_31659_fwd	117.122	2.80268	0.176573	15.8726	9.80289e-57	7.79583e-55	188	chr4:128288226-128288413	chr4	128288026	128288413
chr11	6683257	6683342	-	peak_5907_rev	1056.56	-1.42991	0.0901042	-15.8696	1.02952e-56	8.17964e-55	86	chr11:6683257-6683342	chr11	6683057	6683342
chr12	6851219	6851300	-	peak_8048_rev	592.007	-4.46063	0.281104	-15.8682	1.05145e-56	8.34601e-55	82	chr12:6851219-6851300	chr12	6851019	6851300
chr4	99088844	99088943	+	peak_31489_fwd	120.757	2.63691	0.166292	15.8571	1.25487e-56	9.95141e-55	100	chr4:99088844-99088943	chr4	99088644	99088943
chr10	43396246	43396385	+	peak_4494_fwd	135.056	2.51334	0.158509	15.8562	1.27444e-56	1.00971e-54	140	chr10:43396246-43396385	chr10	43396046	43396385
chr12	122422879	122423049	-	peak_9940_rev	126.383	3.09504	0.195221	15.854	1.31868e-56	1.04379e-54	171	chr12:122422879-122423049	chr12	122422679	122423049
chr4	102827940	102828068	-	peak_30586_rev	281.941	1.86103	0.117388	15.8537	1.32616e-56	1.04872e-54	129	chr4:102827940-102828068	chr4	102827740	102828068
chr10	75104038	75104144	-	peak_4880_rev	156.487	6.93602	0.437694	15.8468	1.48045e-56	1.16964e-54	107	chr10:75104038-75104144	chr10	75103838	75104144
chr7	26196397	26196492	-	peak_35209_rev	468.723	-1.67187	0.105529	-15.8427	1.57865e-56	1.24606e-54	96	chr7:26196397-26196492	chr7	26196197	26196492
chr5	154190715	154190822	+	peak_33447_fwd	1757.31	1.3699	0.0865394	15.8298	1.93988e-56	1.52976e-54	108	chr5:154190715-154190822	chr5	154190515	154190822
chr9	15510837	15511007	-	peak_38439_rev	417.428	-1.64372	0.103869	-15.8251	2.09009e-56	1.64667e-54	171	chr9:15510837-15511007	chr9	15510637	15511007
chr2	27217350	27217582	+	peak_23064_fwd	381.556	-1.62555	0.102846	-15.8057	2.84177e-56	2.2368e-54	233	chr2:27217350-27217582	chr2	27217150	27217582
chr2	186590025	186590260	+	peak_24801_fwd	1136.75	1.29778	0.0821152	15.8044	2.90173e-56	2.28187e-54	236	chr2:186590025-186590260	chr2	186589825	186590260
chrX	132217230	132217388	-	peak_41354_rev	710.086	-1.63612	0.103605	-15.7919	3.53676e-56	2.77866e-54	159	chrX:132217230-132217388	chrX	132217030	132217388
chr19	48491110	48491275	-	peak_21540_rev	1454.78	1.41238	0.0894572	15.7883	3.74534e-56	2.9398e-54	166	chr19:48491110-48491275	chr19	48490910	48491275
chr6	42890768	42890861	-	peak_33798_rev	1468.81	1.32851	0.0841476	15.7879	3.77206e-56	2.95802e-54	94	chr6:42890768-42890861	chr6	42890568	42890861
chr2	54115653	54115933	-	peak_22734_rev	191.062	2.04246	0.129419	15.7818	4.15358e-56	3.25419e-54	281	chr2:54115653-54115933	chr2	54115453	54115933
chr16	67935596	67935707	-	peak_14963_rev	216.824	-2.13542	0.13534	-15.7782	4.39355e-56	3.43901e-54	112	chr16:67935596-67935707	chr16	67935396	67935707
chr16	88453267	88453353	+	peak_15931_fwd	799.638	1.54789	0.0981173	15.7759	4.55815e-56	3.56455e-54	87	chr16:88453267-88453353	chr16	88453067	88453353
chr16	2460093	2460262	+	peak_14179_fwd	234.261	-2.06193	0.13072	-15.7736	4.72516e-56	3.69174e-54	170	chr16:2460093-2460262	chr16	2459893	2460262
chr17	2303264	2303544	-	peak_15775_rev	299.164	1.76996	0.11223	15.7709	4.9374e-56	3.854e-54	281	chr17:2303264-2303544	chr17	2303064	2303544
chr6	27814726	27814782	-	peak_33131_rev	11681.9	-4.08431	0.259161	-15.7597	5.89076e-56	4.59392e-54	57	chr6:27814726-27814782	chr6	27814526	27814782
chr4	38664073	38664324	+	peak_31123_fwd	3625.93	1.40441	0.089136	15.7558	6.26393e-56	4.88044e-54	252	chr4:38664073-38664324	chr4	38663873	38664324
chr2	127859768	127859869	-	peak_23518_rev	111.029	2.86273	0.181737	15.752	6.65058e-56	5.17692e-54	102	chr2:127859768-127859869	chr2	127859568	127859869
chr1	1615841	1615935	+	peak_113_fwd	181.242	2.14109	0.135962	15.7477	7.12578e-56	5.54172e-54	95	chr1:1615841-1615935	chr1	1615641	1615935
chr20	31719729	31719874	-	peak_25164_rev	87.5315	4.89603	0.311066	15.7395	8.10332e-56	6.29616e-54	146	chr20:31719729-31719874	chr20	31719529	31719874
chr20	57709895	57710030	-	peak_26057_rev	1212.47	1.89244	0.120328	15.7273	9.83309e-56	7.63315e-54	136	chr20:57709895-57710030	chr20	57709695	57710030
chr1	43367459	43367728	-	peak_1293_rev	120.885	-3.00008	0.19077	-15.7262	1.00058e-55	7.76013e-54	270	chr1:43367459-43367728	chr1	43367259	43367728
chr17	49495283	49495343	+	peak_17646_fwd	100.564	3.37259	0.214465	15.7256	1.00958e-55	7.82273e-54	61	chr17:49495283-49495343	chr17	49495083	49495343
chr2	158968613	158968710	+	peak_24569_fwd	597.923	1.39117	0.0884901	15.7212	1.0823e-55	8.37854e-54	98	chr2:158968613-158968710	chr2	158968413	158968710
chr10	26697680	26697754	+	peak_4329_fwd	715.911	-1.4392	0.091548	-15.7207	1.09109e-55	8.43883e-54	75	chr10:26697680-26697754	chr10	26697480	26697754
chr14	23630115	23630166	+	peak_11102_fwd	81.6151	4.1957	0.267138	15.7061	1.37271e-55	1.06073e-53	52	chr14:23630115-23630166	chr14	23629915	23630166
chr16	69132083	69132189	-	peak_15009_rev	132.645	-2.88701	0.183916	-15.6975	1.57317e-55	1.21452e-53	107	chr16:69132083-69132189	chr16	69131883	69132189
chr7	158829433	158829538	-	peak_36631_rev	3039.95	1.36204	0.0867811	15.6951	1.63353e-55	1.25997e-53	106	chr7:158829433-158829538	chr7	158829233	158829538
chr16	67846689	67846799	+	peak_15394_fwd	157.503	2.55123	0.162622	15.6882	1.8224e-55	1.40436e-53	111	chr16:67846689-67846799	chr16	67846489	67846799
chr19	8308274	8308368	-	peak_19857_rev	335.622	-1.78475	0.113789	-15.6848	1.92252e-55	1.48016e-53	95	chr19:8308274-8308368	chr19	8308074	8308368
chr2	158722818	158723032	-	peak_23766_rev	107.931	5.88433	0.375347	15.677	2.17176e-55	1.67054e-53	215	chr2:158722818-158723032	chr2	158722618	158723032
chr19	41883171	41883279	+	peak_21578_fwd	353.13	-1.69241	0.107982	-15.673	2.31295e-55	1.77752e-53	109	chr19:41883171-41883279	chr19	41882971	41883279
chr8	66767878	66768028	-	peak_37167_rev	115.7	-3.19925	0.204178	-15.6689	2.46685e-55	1.89407e-53	151	chr8:66767878-66768028	chr8	66767678	66768028
chr17	17042452	17042539	+	peak_16641_fwd	1437.65	1.26386	0.0806861	15.6639	2.6705e-55	2.04858e-53	88	chr17:17042452-17042539	chr17	17042252	17042539
chr15	48178256	48178361	-	peak_12650_rev	1033.36	-1.36353	0.087056	-15.6626	2.72306e-55	2.087e-53	106	chr15:48178256-48178361	chr15	48178056	48178361
chr9	98306496	98306628	-	peak_39175_rev	130.243	6.55273	0.418523	15.6568	2.98584e-55	2.28633e-53	133	chr9:98306496-98306628	chr9	98306296	98306628
chr6	26234936	26234993	-	peak_33087_rev	4526.92	-3.97232	0.253858	-15.6478	3.44004e-55	2.63174e-53	58	chr6:26234936-26234993	chr6	26234736	26234993
chr19	41860219	41860298	+	peak_21568_fwd	7235.25	1.34992	0.0862834	15.6452	3.58473e-55	2.73995e-53	80	chr19:41860219-41860298	chr19	41860019	41860298
chr19	35612734	35612835	+	peak_21102_fwd	292.501	-1.79753	0.114901	-15.6441	3.64563e-55	2.78399e-53	102	chr19:35612734-35612835	chr19	35612534	35612835
chr18	46104349	46104447	+	peak_19467_fwd	227.659	-2.11138	0.13499	-15.641	3.82832e-55	2.92086e-53	99	chr18:46104349-46104447	chr18	46104149	46104447
chr1	1512132	1512211	+	peak_104_fwd	709.941	-1.4187	0.0907296	-15.6365	4.10442e-55	3.12868e-53	80	chr1:1512132-1512211	chr1	1511932	1512211
chr3	99817824	99817938	+	peak_29640_fwd	1076.57	-1.55578	0.0994988	-15.6361	4.1306e-55	3.14581e-53	115	chr3:99817824-99817938	chr3	99817624	99817938
chr8	4787303	4787373	+	peak_38014_fwd	122.924	-3.07636	0.196885	-15.6251	4.90891e-55	3.73519e-53	71	chr8:4787303-4787373	chr8	4787103	4787373
chr8	90859097	90859343	-	peak_37354_rev	1034.18	-1.31246	0.084041	-15.6169	5.58414e-55	4.24515e-53	247	chr8:90859097-90859343	chr8	90858897	90859343
chr19	42528407	42528497	-	peak_21144_rev	102.602	5.64163	0.361601	15.6018	7.07548e-55	5.37406e-53	91	chr19:42528407-42528497	chr19	42528207	42528497
chr6	7579440	7579630	+	peak_34062_fwd	227.205	1.8943	0.121427	15.6003	7.24547e-55	5.49823e-53	191	chr6:7579440-7579630	chr6	7579240	7579630
chr2	112764559	112764706	-	peak_23423_rev	103.66	-4.01738	0.257663	-15.5916	8.30573e-55	6.29716e-53	148	chr2:112764559-112764706	chr2	112764359	112764706
chr2	65566784	65566957	+	peak_23536_fwd	110.863	6.01382	0.386058	15.5775	1.0349e-54	7.83926e-53	174	chr2:65566784-65566957	chr2	65566584	65566957
chr6	10694539	10694643	-	peak_32875_rev	344.16	1.7818	0.114488	15.5632	1.29472e-54	9.79859e-53	105	chr6:10694539-10694643	chr6	10694339	10694643
chr4	3484568	3484787	-	peak_29947_rev	555.408	1.37009	0.0880363	15.5627	1.304e-54	9.86003e-53	220	chr4:3484568-3484787	chr4	3484368	3484787
chr14	74612442	74612702	-	peak_11777_rev	80.5495	4.18029	0.268779	15.5529	1.52113e-54	1.14916e-52	261	chr14:74612442-74612702	chr14	74612242	74612702
chr2	88968050	88968145	+	peak_23914_fwd	192.963	7.65757	0.492444	15.5501	1.58811e-54	1.19868e-52	96	chr2:88968050-88968145	chr2	88967850	88968145
chr6	30717073	30717277	-	peak_33271_rev	135.122	-2.68192	0.172529	-15.5447	1.72845e-54	1.30344e-52	205	chr6:30717073-30717277	chr6	30716873	30717277
chr22	16734445	16734625	+	peak_27885_fwd	139.82	2.3702	0.152496	15.5428	1.78155e-54	1.34229e-52	181	chr22:16734445-16734625	chr22	16734245	16734625
chr7	30504723	30504836	-	peak_35281_rev	1369.12	-1.26636	0.0815597	-15.5268	2.28403e-54	1.71935e-52	114	chr7:30504723-30504836	chr7	30504523	30504836
chr6	7541322	7541387	+	peak_34043_fwd	557.813	1.58103	0.101929	15.5111	2.91687e-54	2.19378e-52	66	chr6:7541322-7541387	chr6	7541122	7541387
chr19	10461396	10461597	+	peak_20204_fwd	87.0696	4.99857	0.322411	15.5037	3.27443e-54	2.4605e-52	202	chr19:10461396-10461597	chr19	10461196	10461597
chr16	66934410	66934553	+	peak_15314_fwd	281.84	2.05741	0.132738	15.4997	3.48372e-54	2.61545e-52	144	chr16:66934410-66934553	chr16	66934210	66934553
chr2	170221762	170221847	-	peak_23860_rev	152.422	7.02312	0.45358	15.4838	4.4657e-54	3.34971e-52	86	chr2:170221762-170221847	chr2	170221562	170221847
chr20	63520993	63521144	-	peak_26281_rev	144.098	2.69813	0.17435	15.4753	5.09174e-54	3.81592e-52	152	chr20:63520993-63521144	chr20	63520793	63521144
chr1	11691473	11691630	-	peak_441_rev	132.989	2.51311	0.162688	15.4475	7.84801e-54	5.87634e-52	158	chr1:11691473-11691630	chr1	11691273	11691630
chr22	19751246	19751382	-	peak_26899_rev	104.519	2.95183	0.191139	15.4434	8.3629e-54	6.25634e-52	137	chr22:19751246-19751382	chr22	19751046	19751382
chr10	116273144	116273218	-	peak_5397_rev	314.819	-1.83155	0.118636	-15.4383	9.04089e-54	6.75757e-52	75	chr10:116273144-116273218	chr10	116272944	116273218
chr9	133061333	133061520	+	peak_41165_fwd	116.321	6.27805	0.406693	15.4368	9.25234e-54	6.9095e-52	188	chr9:133061333-133061520	chr9	133061133	133061520
chr1	149861111	149861165	-	peak_2269_rev	153.658	-2.77302	0.179724	-15.4293	1.03928e-53	7.75436e-52	55	chr1:149861111-149861165	chr1	149860911	149861165
chr12	46372720	46372786	-	peak_8469_rev	8630.2	1.10645	0.0717182	15.4277	1.06566e-53	7.94415e-52	67	chr12:46372720-46372786	chr12	46372520	46372786
chr2	71276554	71276661	+	peak_23631_fwd	149.502	-2.5371	0.164525	-15.4208	1.18652e-53	8.83734e-52	108	chr2:71276554-71276661	chr2	71276354	71276661
chrX	101098171	101098261	+	peak_42276_fwd	116.403	-3.27199	0.212257	-15.4152	1.29346e-53	9.62534e-52	91	chrX:101098171-101098261	chrX	101097971	101098261
chr21	37006669	37006766	+	peak_27568_fwd	160.497	-2.43757	0.158132	-15.4148	1.30075e-53	9.67109e-52	98	chr21:37006669-37006766	chr21	37006469	37006766
chr11	134223885	134223988	-	peak_7869_rev	265.16	-2.22613	0.144459	-15.4101	1.3994e-53	1.03954e-51	104	chr11:134223885-134223988	chr11	134223685	134223988
chr1	998936	999286	+	peak_30_fwd	128.813	2.49814	0.162166	15.4048	1.51895e-53	1.12736e-51	351	chr1:998936-999286	chr1	998736	999286
chr1	42658417	42658489	+	peak_1180_fwd	766.343	-1.36432	0.0885688	-15.4041	1.53637e-53	1.13928e-51	73	chr1:42658417-42658489	chr1	42658217	42658489
chr6	31337042	31337095	-	peak_33318_rev	102.857	5.90322	0.383317	15.4004	1.62738e-53	1.20571e-51	54	chr6:31337042-31337095	chr6	31336842	31337095
chr1	202808027	202808105	-	peak_3426_rev	100.664	2.90981	0.189032	15.3932	1.81844e-53	1.3461e-51	79	chr1:202808027-202808105	chr1	202807827	202808105
chr5	10250188	10250362	+	peak_32020_fwd	4481.46	-1.33678	0.0868651	-15.3892	1.93425e-53	1.43057e-51	175	chr5:10250188-10250362	chr5	10249988	10250362
chr10	72275586	72275667	+	peak_4776_fwd	111.929	2.72675	0.177255	15.3833	2.12046e-53	1.56691e-51	82	chr10:72275586-72275667	chr10	72275386	72275667
chr6	30556202	30556284	-	peak_33223_rev	276.748	-1.8222	0.118574	-15.3675	2.70379e-53	1.99623e-51	83	chr6:30556202-30556284	chr6	30556002	30556284
chr11	83285926	83286015	-	peak_7380_rev	1455.54	1.36275	0.0886919	15.3649	2.81305e-53	2.07508e-51	90	chr11:83285926-83286015	chr11	83285726	83286015
chr17	41786642	41786717	-	peak_16887_rev	17762.5	1.20927	0.0787527	15.3553	3.26153e-53	2.40381e-51	76	chr17:41786642-41786717	chr17	41786442	41786717
chr5	10353663	10353937	+	peak_32030_fwd	712.656	1.26904	0.0826491	15.3545	3.30411e-53	2.43307e-51	275	chr5:10353663-10353937	chr5	10353463	10353937
chr12	124914772	124914922	-	peak_10100_rev	177.029	2.48364	0.16176	15.3538	3.34043e-53	2.45768e-51	151	chr12:124914772-124914922	chr12	124914572	124914922
chr20	36773691	36773784	-	peak_25346_rev	223.247	-1.98762	0.12948	-15.3508	3.50064e-53	2.5733e-51	94	chr20:36773691-36773784	chr20	36773491	36773784
chr17	47957695	47957862	-	peak_17218_rev	912.219	-1.27885	0.0833316	-15.3466	3.73496e-53	2.74317e-51	168	chr17:47957695-47957862	chr17	47957495	47957862
chr2	173354823	173354909	+	peak_24712_fwd	111.253	-3.25175	0.211972	-15.3405	4.10271e-53	3.01065e-51	87	chr2:173354823-173354909	chr2	173354623	173354909
chr3	183162629	183162762	-	peak_29528_rev	86.513	3.88303	0.253134	15.3398	4.14382e-53	3.03818e-51	134	chr3:183162629-183162762	chr3	183162429	183162762
chr6	11232618	11232684	-	peak_32890_rev	935.389	1.46656	0.0957193	15.3214	5.50022e-53	4.02917e-51	67	chr6:11232618-11232684	chr6	11232418	11232684
chr11	67505896	67506117	-	peak_7006_rev	80.523	4.56356	0.297998	15.3141	6.15933e-53	4.50809e-51	222	chr11:67505896-67506117	chr11	67505696	67506117
chr19	35740436	35740576	-	peak_20780_rev	238.403	-2.02501	0.132373	-15.2977	7.9178e-53	5.79013e-51	141	chr19:35740436-35740576	chr19	35740236	35740576
chr17	3723887	3723973	+	peak_16215_fwd	200.867	-2.28163	0.149261	-15.2861	9.46111e-53	6.91275e-51	87	chr17:3723887-3723973	chr17	3723687	3723973
chr2	218568809	218568979	+	peak_25170_fwd	1156.08	-1.19733	0.0783502	-15.2818	1.01129e-52	7.38257e-51	171	chr2:218568809-218568979	chr2	218568609	218568979
chr10	72301597	72301651	+	peak_4779_fwd	259.99	5.69412	0.372656	15.2798	1.04221e-52	7.60177e-51	55	chr10:72301597-72301651	chr10	72301397	72301651
chr16	30949060	30949155	+	peak_15075_fwd	449.457	1.68336	0.110171	15.2796	1.04656e-52	7.6269e-51	96	chr16:30949060-30949155	chr16	30948860	30949155
chr6	26032046	26032106	-	peak_33056_rev	12209.5	-4.24003	0.277526	-15.278	1.07265e-52	7.81027e-51	61	chr6:26032046-26032106	chr6	26031846	26032106
chr1	151047721	151047902	+	peak_2346_fwd	405.716	-1.48847	0.0974809	-15.2694	1.22356e-52	8.90148e-51	182	chr1:151047721-151047902	chr1	151047521	151047902
chr12	2959290	2959463	+	peak_8009_fwd	160.863	-2.40257	0.157356	-15.2684	1.24187e-52	9.02689e-51	174	chr12:2959290-2959463	chr12	2959090	2959463
chr4	186726543	186726731	-	peak_31007_rev	130.127	2.38437	0.156203	15.2646	1.31665e-52	9.56221e-51	189	chr4:186726543-186726731	chr4	186726343	186726731
chr19	17337537	17337627	+	peak_20678_fwd	202.546	-2.0535	0.134537	-15.2635	1.33964e-52	9.72085e-51	91	chr19:17337537-17337627	chr19	17337337	17337627
chr5	91380322	91380459	+	peak_32643_fwd	221.118	1.99327	0.130595	15.263	1.34982e-52	9.78633e-51	138	chr5:91380322-91380459	chr5	91380122	91380459
chr3	12759187	12759282	-	peak_27774_rev	89.5021	5.37153	0.352156	15.2533	1.56601e-52	1.1344e-50	96	chr3:12759187-12759282	chr3	12758987	12759282
chr8	90859354	90859598	+	peak_38763_fwd	300.106	-1.68429	0.110453	-15.249	1.67287e-52	1.21019e-50	245	chr8:90859354-90859598	chr8	90859154	90859598
chr19	12723862	12723960	-	peak_20135_rev	108.579	-3.05938	0.200629	-15.2489	1.6735e-52	1.21019e-50	99	chr19:12723862-12723960	chr19	12723662	12723960
chr17	28743701	28743934	-	peak_16507_rev	107.604	2.84701	0.186732	15.2465	1.73797e-52	1.25574e-50	234	chr17:28743701-28743934	chr17	28743501	28743934
chr17	38870053	38870110	+	peak_17124_fwd	1868.94	1.30473	0.0856086	15.2407	1.89824e-52	1.37036e-50	58	chr17:38870053-38870110	chr17	38869853	38870110
chr10	98361250	98361440	+	peak_5169_fwd	81.7153	3.84919	0.252566	15.2403	1.90898e-52	1.37694e-50	191	chr10:98361250-98361440	chr10	98361050	98361440
chr2	55519645	55519735	+	peak_23435_fwd	826.197	-1.43999	0.094516	-15.2354	2.05964e-52	1.48435e-50	91	chr2:55519645-55519735	chr2	55519445	55519735
chr1	178725751	178725840	-	peak_3148_rev	82.4528	3.80788	0.250153	15.2222	2.51938e-52	1.81413e-50	90	chr1:178725751-178725840	chr1	178725551	178725840
chr5	60945160	60945253	+	peak_32336_fwd	1006.96	-1.29477	0.0850601	-15.2218	2.53548e-52	1.82416e-50	94	chr5:60945160-60945253	chr5	60944960	60945253
chr12	57752226	57752403	-	peak_9153_rev	2761.21	-1.19337	0.0784197	-15.2177	2.69902e-52	1.94018e-50	178	chr12:57752226-57752403	chr12	57752026	57752403
chr6	159789846	159790025	+	peak_36000_fwd	251.948	-2.08799	0.137257	-15.2123	2.92898e-52	2.10369e-50	180	chr6:159789846-159790025	chr6	159789646	159790025
chr10	132186937	132186998	+	peak_5587_fwd	88.0376	3.38441	0.222609	15.2033	3.36036e-52	2.41148e-50	62	chr10:132186937-132186998	chr10	132186737	132186998
chr9	113275370	113275460	-	peak_39329_rev	254.35	-2.0099	0.132204	-15.203	3.37544e-52	2.42024e-50	91	chr9:113275370-113275460	chr9	113275170	113275460
chr9	97983188	97983404	+	peak_40295_fwd	3989.72	-1.31903	0.0867618	-15.2029	3.38149e-52	2.42252e-50	217	chr9:97983188-97983404	chr9	97982988	97983404
chr11	119101696	119101879	-	peak_7760_rev	603.551	-1.34879	0.088725	-15.2019	3.43397e-52	2.45803e-50	184	chr11:119101696-119101879	chr11	119101496	119101879
chr10	127196341	127196432	-	peak_5547_rev	93.5517	5.28705	0.347938	15.1953	3.79612e-52	2.71496e-50	92	chr10:127196341-127196432	chr10	127196141	127196432
chr10	13161541	13161614	+	peak_4212_fwd	108.863	-3.39359	0.223386	-15.1916	4.02021e-52	2.8728e-50	74	chr10:13161541-13161614	chr10	13161341	13161614
chr17	1109028	1109116	-	peak_15657_rev	289.82	-1.76422	0.116199	-15.1828	4.59861e-52	3.28334e-50	89	chr17:1109028-1109116	chr17	1108828	1109116
chr17	4560495	4560601	-	peak_15885_rev	210.603	7.95522	0.523987	15.1821	4.64639e-52	3.31466e-50	107	chr17:4560495-4560601	chr17	4560295	4560601
chr4	190021426	190021479	+	peak_31931_fwd	95.3374	3.00139	0.198009	15.1578	6.72631e-52	4.79439e-50	54	chr4:190021426-190021479	chr4	190021226	190021479
chr6	33298141	33298221	+	peak_34750_fwd	307.516	1.85791	0.122589	15.1556	6.95575e-52	4.95376e-50	81	chr6:33298141-33298221	chr6	33297941	33298221
chr7	107168979	107169083	+	peak_37455_fwd	441.682	1.65079	0.108955	15.151	7.45785e-52	5.30688e-50	105	chr7:107168979-107169083	chr7	107168779	107169083
chr1	111738586	111738675	+	peak_1954_fwd	98.5898	5.75842	0.380125	15.1487	7.72157e-52	5.48991e-50	90	chr1:111738586-111738675	chr1	111738386	111738675
chr2	9843553	9843763	-	peak_22155_rev	150.491	2.30651	0.152406	15.134	9.66614e-52	6.8667e-50	211	chr2:9843553-9843763	chr2	9843353	9843763
chr10	38008412	38008466	+	peak_4443_fwd	133.18	6.82849	0.451365	15.1285	1.05005e-51	7.44807e-50	55	chr10:38008412-38008466	chr10	38008212	38008466
chr14	105491534	105491683	-	peak_12381_rev	211.357	1.95524	0.129242	15.1285	1.05021e-51	7.44807e-50	150	chr14:105491534-105491683	chr14	105491334	105491683
chr17	76585776	76585875	-	peak_18445_rev	1804.88	1.25823	0.0831771	15.1271	1.07328e-51	7.60525e-50	100	chr17:76585776-76585875	chr17	76585576	76585875
chr20	45469750	45469806	+	peak_26504_fwd	78.3852	3.92148	0.259272	15.125	1.10824e-51	7.84642e-50	57	chr20:45469750-45469806	chr20	45469550	45469806
chr12	102120166	102120254	+	peak_9652_fwd	215.569	-2.00491	0.132627	-15.1169	1.25244e-51	8.85991e-50	89	chr12:102120166-102120254	chr12	102119966	102120254
chr10	79068924	79069054	+	peak_4877_fwd	345.239	1.74536	0.115535	15.1068	1.46144e-51	1.03298e-49	131	chr10:79068924-79069054	chr10	79068724	79069054
chr1	62437013	62437176	+	peak_1477_fwd	311.061	-1.84787	0.122342	-15.1041	1.52142e-51	1.07447e-49	164	chr1:62437013-62437176	chr1	62436813	62437176
chr5	43007490	43007769	-	peak_31276_rev	96.4603	5.7206	0.378927	15.0968	1.69901e-51	1.19889e-49	280	chr5:43007490-43007769	chr5	43007290	43007769
chr17	81514600	81514912	-	peak_18655_rev	117.411	2.67018	0.176871	15.0968	1.70123e-51	1.19946e-49	313	chr17:81514600-81514912	chr17	81514400	81514912
chr17	44218709	44219056	+	peak_17401_fwd	220.299	2.08135	0.137932	15.0897	1.89268e-51	1.33333e-49	348	chr17:44218709-44219056	chr17	44218509	44219056
chr9	35079887	35080053	-	peak_38640_rev	154.145	-2.34022	0.155145	-15.084	2.06304e-51	1.45213e-49	167	chr9:35079887-35080053	chr9	35079687	35080053
chr7	6404060	6404246	+	peak_36274_fwd	131.779	6.81013	0.451751	15.075	2.3664e-51	1.66428e-49	187	chr7:6404060-6404246	chr7	6403860	6404246
chr6	30690931	30691004	-	peak_33261_rev	109.561	-3.13901	0.208249	-15.0734	2.42448e-51	1.70371e-49	74	chr6:30690931-30691004	chr6	30690731	30691004
chr5	116052173	116052344	-	peak_31799_rev	228.333	-1.88913	0.125377	-15.0676	2.64642e-51	1.85812e-49	172	chr5:116052173-116052344	chr5	116051973	116052344
chr5	129460277	129460458	+	peak_32922_fwd	506.481	-1.47819	0.0981142	-15.0661	2.70811e-51	1.89986e-49	182	chr5:129460277-129460458	chr5	129460077	129460458
chrX	3713453	3713518	-	peak_40476_rev	75.527	4.15741	0.276069	15.0593	2.9995e-51	2.10254e-49	66	chrX:3713453-3713518	chrX	3713253	3713518
chr6	11044233	11044433	-	peak_32881_rev	276.051	-1.835	0.121905	-15.0528	3.30967e-51	2.31803e-49	201	chr6:11044233-11044433	chr6	11044033	11044433
chr8	102239365	102239777	+	peak_38968_fwd	207.302	1.92989	0.128288	15.0435	3.811e-51	2.66695e-49	413	chr8:102239365-102239777	chr8	102239165	102239777
chr2	32039419	32039497	-	peak_22493_rev	107.178	-3.03702	0.201913	-15.0412	3.94087e-51	2.75555e-49	79	chr2:32039419-32039497	chr2	32039219	32039497
chr12	124518234	124518332	-	peak_10080_rev	129.383	2.72333	0.181074	15.0399	4.02325e-51	2.81082e-49	99	chr12:124518234-124518332	chr12	124518034	124518332
chr4	15002445	15002531	+	peak_31027_fwd	183.722	2.17819	0.14485	15.0375	4.16808e-51	2.9096e-49	87	chr4:15002445-15002531	chr4	15002245	15002531
chr1	47314076	47314220	-	peak_1417_rev	133.806	-2.52363	0.167876	-15.0327	4.48148e-51	3.12579e-49	145	chr1:47314076-47314220	chr1	47313876	47314220
chr2	200526111	200526323	+	peak_24937_fwd	316.514	-1.73135	0.115225	-15.0258	4.97269e-51	3.46555e-49	213	chr2:200526111-200526323	chr2	200525911	200526323
chr17	67245626	67245802	-	peak_18154_rev	76.8979	4.31157	0.286993	15.0232	5.17233e-51	3.60171e-49	177	chr17:67245626-67245802	chr17	67245426	67245802
chr12	121748434	121748779	-	peak_9869_rev	78.5055	4.84901	0.322789	15.0222	5.25149e-51	3.65382e-49	346	chr12:121748434-121748779	chr12	121748234	121748779
chr10	24724563	24724664	-	peak_4363_rev	84.3203	3.29557	0.219656	15.0034	6.97794e-51	4.85104e-49	102	chr10:24724563-24724664	chr10	24724363	24724664
chr20	18504591	18504743	+	peak_25970_fwd	52986.6	1.36139	0.0908787	14.9803	9.87361e-51	6.85847e-49	153	chr20:18504591-18504743	chr20	18504391	18504743
chr20	37095922	37096014	-	peak_25369_rev	153.967	-2.33074	0.155589	-14.9801	9.91279e-51	6.88003e-49	93	chr20:37095922-37096014	chr20	37095722	37096014
chr12	68840774	68840840	+	peak_9364_fwd	82.1288	4.92483	0.329057	14.9665	1.21599e-50	8.43272e-49	67	chr12:68840774-68840840	chr12	68840574	68840840
chr7	133082015	133082116	-	peak_36315_rev	1819.75	-1.15352	0.0770895	-14.9634	1.27401e-50	8.82784e-49	102	chr7:133082015-133082116	chr7	133081815	133082116
chr14	49598924	49599025	+	peak_11377_fwd	1082.58	-1.33047	0.0889302	-14.9608	1.32361e-50	9.16401e-49	102	chr14:49598924-49599025	chr14	49598724	49599025
chr13	113584725	113584813	+	peak_10926_fwd	1274.22	-1.19124	0.0796592	-14.9542	1.46283e-50	1.01197e-48	89	chr13:113584725-113584813	chr13	113584525	113584813
chr8	143281565	143281683	-	peak_38020_rev	1095.99	1.50093	0.100415	14.9473	1.62224e-50	1.12133e-48	119	chr8:143281565-143281683	chr8	143281365	143281683
chr11	534709	534960	+	peak_5657_fwd	76.6219	3.78199	0.253122	14.9413	1.77346e-50	1.22485e-48	252	chr11:534709-534960	chr11	534509	534960
chr21	33542059	33542136	-	peak_26507_rev	254.122	-1.85257	0.124001	-14.9399	1.81226e-50	1.25062e-48	78	chr21:33542059-33542136	chr21	33541859	33542136
chr16	641798	642004	+	peak_13976_fwd	964.865	-1.49423	0.100021	-14.9392	1.83148e-50	1.2628e-48	207	chr16:641798-642004	chr16	641598	642004
chrX	96684642	96684932	+	peak_42263_fwd	133.908	-2.45984	0.164657	-14.9391	1.8329e-50	1.2628e-48	291	chrX:96684642-96684932	chrX	96684442	96684932
chr2	47783131	47783222	+	peak_23375_fwd	1033.92	-1.4438	0.0966505	-14.9384	1.85445e-50	1.27661e-48	92	chr2:47783131-47783222	chr2	47782931	47783222
chrX	134915181	134915287	-	peak_41378_rev	347.364	1.67055	0.111845	14.9362	1.91487e-50	1.31713e-48	107	chrX:134915181-134915287	chrX	134914981	134915287
chr2	207166369	207166433	+	peak_25029_fwd	410.165	1.71809	0.115065	14.9314	2.0589e-50	1.41505e-48	65	chr2:207166369-207166433	chr2	207166169	207166433
chr10	119029708	119029855	+	peak_5452_fwd	115.309	2.7889	0.186794	14.9303	2.09181e-50	1.4365e-48	148	chr10:119029708-119029855	chr10	119029508	119029855
chr8	80030209	80030291	-	peak_37247_rev	695.143	-1.4066	0.0942179	-14.9293	2.12626e-50	1.45897e-48	83	chr8:80030209-80030291	chr8	80030009	80030291
chr22	36387895	36387972	-	peak_27238_rev	5231.41	1.1754	0.0787356	14.9285	2.15175e-50	1.47527e-48	78	chr22:36387895-36387972	chr22	36387695	36387972
chr2	95121749	95121827	-	peak_23196_rev	804.562	-1.28134	0.0859081	-14.9152	2.62535e-50	1.79851e-48	79	chr2:95121749-95121827	chr2	95121549	95121827
chr7	100673508	100673591	+	peak_37240_fwd	291.72	1.90101	0.127482	14.912	2.75272e-50	1.88424e-48	84	chr7:100673508-100673591	chr7	100673308	100673591
chr8	11200314	11200647	+	peak_38039_fwd	97.8997	3.04392	0.204234	14.9041	3.09915e-50	2.11966e-48	334	chr8:11200314-11200647	chr8	11200114	11200647
chr12	68842288	68842933	+	peak_9368_fwd	157.167	5.15686	0.346052	14.902	3.19834e-50	2.18573e-48	646	chr12:68842288-68842933	chr12	68842088	68842933
chr22	31346733	31346929	+	peak_28207_fwd	133.383	-2.55113	0.171258	-14.8964	3.47609e-50	2.37362e-48	197	chr22:31346733-31346929	chr22	31346533	31346929
chr10	72097619	72097731	-	peak_4807_rev	90.0989	3.06392	0.205702	14.895	3.55324e-50	2.42435e-48	113	chr10:72097619-72097731	chr10	72097419	72097731
chr15	41332534	41332603	-	peak_12581_rev	233.951	-2.09126	0.140411	-14.8939	3.6104e-50	2.46136e-48	70	chr15:41332534-41332603	chr15	41332334	41332603
chr19	47220949	47221306	-	peak_21439_rev	83.4234	3.6053	0.242088	14.8925	3.68688e-50	2.51148e-48	358	chr19:47220949-47221306	chr19	47220749	47221306
chr14	37566946	37567165	-	peak_11211_rev	84.9017	3.5657	0.239505	14.8878	3.95597e-50	2.69261e-48	220	chr14:37566946-37567165	chr14	37566746	37567165
chr12	122400521	122400622	-	peak_9936_rev	79.3736	3.5692	0.239804	14.8838	4.19716e-50	2.85448e-48	102	chr12:122400521-122400622	chr12	122400321	122400622
chr11	65499039	65499097	+	peak_6754_fwd	237908	1.40838	0.0946299	14.883	4.24988e-50	2.88801e-48	59	chr11:65499039-65499097	chr11	65498839	65499097
chr17	80147009	80147177	-	peak_18588_rev	202.521	-1.98602	0.133478	-14.879	4.51064e-50	3.06274e-48	169	chr17:80147009-80147177	chr17	80146809	80147177
chr1	181088873	181088976	+	peak_3150_fwd	80.5846	3.57321	0.240194	14.8764	4.69354e-50	3.18437e-48	104	chr1:181088873-181088976	chr1	181088673	181088976
chr15	100879566	100879658	-	peak_13606_rev	79.3849	4.75115	0.319483	14.8714	5.05695e-50	3.42818e-48	93	chr15:100879566-100879658	chr15	100879366	100879658
chr17	979694	979794	-	peak_15650_rev	151.877	2.23389	0.150309	14.862	5.81683e-50	3.94016e-48	101	chr17:979694-979794	chr17	979494	979794
chr16	30698320	30698511	-	peak_14646_rev	142.014	2.18008	0.146691	14.8617	5.8423e-50	3.95424e-48	192	chr16:30698320-30698511	chr16	30698120	30698511
chr2	85577566	85577652	+	peak_23847_fwd	6890.92	1.27911	0.0860822	14.8592	6.06542e-50	4.10197e-48	87	chr2:85577566-85577652	chr2	85577366	85577652
chr7	727516	727690	-	peak_34866_rev	211.945	-1.94773	0.131102	-14.8566	6.30848e-50	4.26294e-48	175	chr7:727516-727690	chr7	727316	727690
chr21	42219110	42219209	+	peak_27676_fwd	548.354	1.51868	0.102232	14.8552	6.43491e-50	4.3449e-48	100	chr21:42219110-42219209	chr21	42218910	42219209
chr14	49688160	49688240	-	peak_11308_rev	152.754	-2.37981	0.160396	-14.837	8.44128e-50	5.69507e-48	81	chr14:49688160-49688240	chr14	49687960	49688240
chr9	111896606	111896681	-	peak_39289_rev	157.333	2.1065	0.142009	14.8336	8.88515e-50	5.98975e-48	76	chr9:111896606-111896681	chr9	111896406	111896681
chr11	65422063	65422354	-	peak_6754_rev	253.101	3.64201	0.245559	14.8315	9.16741e-50	6.17511e-48	292	chr11:65422063-65422354	chr11	65421863	65422354
chr21	44765840	44766013	+	peak_27784_fwd	184.066	7.76041	0.523331	14.8289	9.53288e-50	6.41617e-48	174	chr21:44765840-44766013	chr21	44765640	44766013
chr11	119334511	119334579	+	peak_7797_fwd	596.973	-1.52137	0.102694	-14.8146	1.17883e-49	7.92788e-48	69	chr11:119334511-119334579	chr11	119334311	119334579
chr12	27332787	27333029	+	peak_8381_fwd	282.555	-1.74352	0.117745	-14.8077	1.30727e-49	8.7847e-48	243	chr12:27332787-27333029	chr12	27332587	27333029
chr11	67505262	67505369	-	peak_7004_rev	738.642	1.4131	0.0954752	14.8007	1.44934e-49	9.73166e-48	108	chr11:67505262-67505369	chr11	67505062	67505369
chr1	234610828	234610892	-	peak_3903_rev	304.832	1.75136	0.118373	14.7952	1.57306e-49	1.0554e-47	65	chr1:234610828-234610892	chr1	234610628	234610892
chr22	37199280	37199553	-	peak_27285_rev	92.6127	3.03234	0.204972	14.7939	1.60278e-49	1.07448e-47	274	chr22:37199280-37199553	chr22	37199080	37199553
chr5	113488376	113488542	-	peak_31777_rev	459.638	1.6341	0.110501	14.7882	1.74613e-49	1.16966e-47	167	chr5:113488376-113488542	chr5	113488176	113488542
chr9	63817452	63817616	+	peak_39940_fwd	119.272	2.5104	0.169786	14.7857	1.81266e-49	1.21326e-47	165	chr9:63817452-63817616	chr9	63817252	63817616
chr6	37499815	37499925	-	peak_33716_rev	955.717	-1.51294	0.102457	-14.7666	2.40738e-49	1.61005e-47	111	chr6:37499815-37499925	chr6	37499615	37499925
chr20	48921704	48921876	+	peak_26687_fwd	9820.53	1.14939	0.0778397	14.7662	2.42024e-49	1.61737e-47	173	chr20:48921704-48921876	chr20	48921504	48921876
chr3	139935166	139935236	+	peak_30058_fwd	414.856	1.45703	0.0986868	14.7642	2.49443e-49	1.66564e-47	71	chr3:139935166-139935236	chr3	139934966	139935236
chr16	78000614	78000669	+	peak_15695_fwd	91.0054	5.72487	0.387849	14.7606	2.63036e-49	1.75501e-47	56	chr16:78000614-78000669	chr16	78000414	78000669
chr17	41785909	41786074	-	peak_16885_rev	750.384	1.31618	0.0891807	14.7585	2.71056e-49	1.8071e-47	166	chr17:41785909-41786074	chr17	41785709	41786074
chr16	1772593	1772762	-	peak_13794_rev	244.063	-1.83278	0.1242	-14.7567	2.78755e-49	1.85696e-47	170	chr16:1772593-1772762	chr16	1772393	1772762
chr1	93909360	93909621	-	peak_1752_rev	532.239	1.41482	0.0959059	14.7522	2.97809e-49	1.98233e-47	262	chr1:93909360-93909621	chr1	93909160	93909621
chr11	82901712	82901808	+	peak_7462_fwd	152.083	-2.39149	0.162161	-14.7477	3.18335e-49	2.11729e-47	97	chr11:82901712-82901808	chr11	82901512	82901808
chr14	30559141	30559227	+	peak_11208_fwd	780.758	-1.27593	0.086526	-14.7462	3.25256e-49	2.16162e-47	87	chr14:30559141-30559227	chr14	30558941	30559227
chr4	70522716	70522893	+	peak_31295_fwd	76.4165	3.49112	0.236982	14.7316	4.04119e-49	2.68363e-47	178	chr4:70522716-70522893	chr4	70522516	70522893
chr9	104094277	104094382	+	peak_40362_fwd	273.335	-1.80811	0.122772	-14.7273	4.30438e-49	2.85616e-47	106	chr9:104094277-104094382	chr9	104094077	104094382
chr14	103715342	103715458	-	peak_12274_rev	865.462	-1.37989	0.09372	-14.7235	4.5555e-49	3.02042e-47	117	chr14:103715342-103715458	chr14	103715142	103715458
chr20	47785205	47785294	+	peak_26666_fwd	84.6473	3.80965	0.25875	14.7233	4.56818e-49	3.02646e-47	90	chr20:47785205-47785294	chr20	47785005	47785294
chr12	77065928	77066076	-	peak_9318_rev	71.8951	4.15569	0.282433	14.7139	5.24639e-49	3.47306e-47	149	chr12:77065928-77066076	chr12	77065728	77066076
chr16	589170	589267	-	peak_13690_rev	374.729	1.75727	0.119431	14.7137	5.26714e-49	3.48406e-47	98	chr16:589170-589267	chr16	588970	589267
chr6	30890394	30890487	+	peak_34542_fwd	175.876	7.69746	0.523171	14.7131	5.31209e-49	3.51104e-47	94	chr6:30890394-30890487	chr6	30890194	30890487
chr7	75639176	75639269	-	peak_35655_rev	100.084	-3.35148	0.227805	-14.712	5.3947e-49	3.56286e-47	94	chr7:75639176-75639269	chr7	75638976	75639269
chr11	73876980	73877068	+	peak_7362_fwd	964.213	-1.23921	0.084256	-14.7077	5.75561e-49	3.79825e-47	89	chr11:73876980-73877068	chr11	73876780	73877068
chr9	135075471	135075608	+	peak_41274_fwd	223.51	-2.23394	0.151896	-14.707	5.81115e-49	3.83191e-47	138	chr9:135075471-135075608	chr9	135075271	135075608
chr16	66935415	66935578	+	peak_15315_fwd	97.7233	6.02844	0.41002	14.7028	6.18332e-49	4.07097e-47	164	chr16:66935415-66935578	chr16	66935215	66935578
chr19	36115132	36115223	-	peak_20799_rev	499.494	-1.4857	0.101048	-14.7028	6.18062e-49	4.07097e-47	92	chr19:36115132-36115223	chr19	36114932	36115223
chr22	19987106	19987193	-	peak_26910_rev	109.812	2.66434	0.181294	14.6962	6.81348e-49	4.48237e-47	88	chr22:19987106-19987193	chr22	19986906	19987193
chr1	17308192	17308248	+	peak_468_fwd	119.185	6.66667	0.453736	14.6928	7.16555e-49	4.71032e-47	57	chr1:17308192-17308248	chr1	17307992	17308248
chrX	155071390	155071564	+	peak_42786_fwd	390.187	-1.51255	0.102989	-14.6866	7.85881e-49	5.16202e-47	175	chrX:155071390-155071564	chrX	155071190	155071564
chr10	1049059	1049145	+	peak_3971_fwd	197.459	1.94331	0.132378	14.68	8.6567e-49	5.6817e-47	87	chr10:1049059-1049145	chr10	1048859	1049145
chr19	9621153	9621238	-	peak_19891_rev	225.653	1.89663	0.129199	14.6799	8.66913e-49	5.68544e-47	86	chr19:9621153-9621238	chr19	9620953	9621238
chr1	24319347	24319547	+	peak_601_fwd	115.849	2.47503	0.168637	14.6767	9.09729e-49	5.96162e-47	201	chr1:24319347-24319547	chr1	24319147	24319547
chr6	26234445	26234508	-	peak_33085_rev	91.8663	-4.65332	0.317067	-14.6761	9.16689e-49	6.00257e-47	64	chr6:26234445-26234508	chr6	26234245	26234508
chr5	95731301	95731498	+	peak_32658_fwd	645.62	-1.40759	0.0959389	-14.6717	9.7842e-49	6.40184e-47	198	chr5:95731301-95731498	chr5	95731101	95731498
chr11	1572411	1572659	+	peak_5797_fwd	296.345	1.64267	0.111963	14.6715	9.80781e-49	6.41232e-47	249	chr11:1572411-1572659	chr11	1572211	1572659
chr7	100015592	100015683	+	peak_37155_fwd	2236.87	1.15496	0.0787438	14.6673	1.04427e-48	6.82215e-47	92	chr7:100015592-100015683	chr7	100015392	100015683
chr3	48717147	48717223	-	peak_28184_rev	1208.47	1.29615	0.0883719	14.667	1.04805e-48	6.84153e-47	77	chr3:48717147-48717223	chr3	48716947	48717223
chr3	9750257	9750365	+	peak_28757_fwd	92.8672	-3.57623	0.24385	-14.6657	1.06914e-48	6.97385e-47	109	chr3:9750257-9750365	chr3	9750057	9750365
chr19	18385946	18386000	-	peak_20524_rev	84.8303	5.15799	0.351768	14.663	1.11186e-48	7.24687e-47	55	chr19:18385946-18386000	chr19	18385746	18386000
chr19	16076316	16076382	+	peak_20590_fwd	1692.75	1.21664	0.0830158	14.6555	1.24267e-48	8.09324e-47	67	chr19:16076316-16076382	chr19	16076116	16076382
chr12	119334965	119335051	+	peak_9924_fwd	349.033	6.43603	0.439354	14.6489	1.36995e-48	8.91533e-47	87	chr12:119334965-119335051	chr12	119334765	119335051
chr6	27132563	27132799	-	peak_33112_rev	3384.74	-1.4976	0.102296	-14.64	1.56185e-48	1.01563e-46	237	chr6:27132563-27132799	chr6	27132363	27132799
chr10	97498839	97499071	+	peak_5142_fwd	373.043	1.57581	0.107654	14.6377	1.61403e-48	1.04876e-46	233	chr10:97498839-97499071	chr10	97498639	97499071
chr9	73684501	73684647	+	peak_40000_fwd	123.09	6.71128	0.458613	14.6339	1.70759e-48	1.1087e-46	147	chr9:73684501-73684647	chr9	73684301	73684647
chr11	64284513	64284711	-	peak_6652_rev	508.615	-1.54811	0.105797	-14.6328	1.73476e-48	1.12548e-46	199	chr11:64284513-64284711	chr11	64284313	64284711
chr8	143814871	143815079	-	peak_38121_rev	81.8179	5.31135	0.363606	14.6074	2.51941e-48	1.63329e-46	209	chr8:143814871-143815079	chr8	143814671	143815079
chr12	124914041	124914096	-	peak_10098_rev	72.9667	4.35807	0.29835	14.6073	2.52446e-48	1.63531e-46	56	chr12:124914041-124914096	chr12	124913841	124914096
chr12	6752927	6753120	-	peak_8039_rev	2519.64	1.33338	0.0913205	14.6011	2.7645e-48	1.78943e-46	194	chr12:6752927-6753120	chr12	6752727	6753120
chr9	70413881	70413979	-	peak_38788_rev	245.651	1.73382	0.118751	14.6005	2.7863e-48	1.80216e-46	99	chr9:70413881-70413979	chr9	70413681	70413979
chr9	134407346	134407556	-	peak_40064_rev	103.371	2.79808	0.191651	14.5999	2.8123e-48	1.81759e-46	211	chr9:134407346-134407556	chr9	134407146	134407556
chr11	17013112	17013225	+	peak_5994_fwd	95.2998	2.8625	0.196303	14.582	3.6553e-48	2.36061e-46	114	chr11:17013112-17013225	chr11	17012912	17013225
chr19	18374045	18374202	+	peak_20770_fwd	129.105	6.92285	0.475001	14.5744	4.08774e-48	2.63787e-46	158	chr19:18374045-18374202	chr19	18373845	18374202
chr20	45406580	45406739	+	peak_26495_fwd	131.36	-2.78909	0.191425	-14.5702	4.3483e-48	2.80387e-46	160	chr20:45406580-45406739	chr20	45406380	45406739
chr2	238426716	238426816	+	peak_25604_fwd	108.752	2.61063	0.179399	14.552	5.6678e-48	3.65193e-46	101	chr2:238426716-238426816	chr2	238426516	238426816
chr20	36154571	36154748	+	peak_26279_fwd	136.023	-2.41554	0.166213	-14.5328	7.50925e-48	4.83474e-46	178	chr20:36154571-36154748	chr20	36154371	36154748
chr11	19241569	19241714	-	peak_6053_rev	91.1417	-3.64611	0.25095	-14.5292	7.91494e-48	5.09207e-46	146	chr11:19241569-19241714	chr11	19241369	19241714
chr3	50328139	50328246	-	peak_28291_rev	4236.98	1.13516	0.0781323	14.5287	7.97252e-48	5.12521e-46	108	chr3:50328139-50328246	chr3	50327939	50328246
chr10	72297757	72297939	-	peak_4818_rev	71.7407	4.43654	0.305404	14.5268	8.20018e-48	5.26756e-46	183	chr10:72297757-72297939	chr10	72297557	72297939
chr8	96261894	96261983	+	peak_38854_fwd	1255.55	-1.11717	0.0769477	-14.5185	9.24508e-48	5.93426e-46	90	chr8:96261894-96261983	chr8	96261694	96261983
chr18	59359202	59359273	-	peak_19258_rev	674.41	-1.46787	0.101109	-14.5177	9.36533e-48	6.00689e-46	72	chr18:59359202-59359273	chr18	59359002	59359273
chr16	684434	684646	+	peak_14002_fwd	97.6857	3.12647	0.21551	14.5073	1.08894e-47	6.97911e-46	213	chr16:684434-684646	chr16	684234	684646
chr9	136051419	136051609	-	peak_40097_rev	95.6787	2.87217	0.198064	14.5013	1.18963e-47	7.6187e-46	191	chr9:136051419-136051609	chr9	136051219	136051609
chr5	138331701	138331808	-	peak_32071_rev	85.5321	-4.09043	0.282183	-14.4957	1.28981e-47	8.25402e-46	108	chr5:138331701-138331808	chr5	138331501	138331808
chr1	224929659	224929840	+	peak_3698_fwd	408.824	-1.42117	0.0980747	-14.4907	1.38745e-47	8.87211e-46	182	chr1:224929659-224929840	chr1	224929459	224929840
chr12	46383430	46383522	+	peak_8505_fwd	76.1593	3.41007	0.235389	14.487	1.46512e-47	9.35467e-46	93	chr12:46383430-46383522	chr12	46383230	46383522
chr15	50182209	50182285	+	peak_12907_fwd	191.9	-2.0476	0.141341	-14.487	1.46476e-47	9.35467e-46	77	chr15:50182209-50182285	chr15	50182009	50182285
chr14	43651317	43651581	-	peak_11263_rev	144.902	-2.46853	0.17042	-14.485	1.50748e-47	9.61786e-46	265	chr14:43651317-43651581	chr14	43651117	43651581
chr16	727277	727377	+	peak_14024_fwd	208.505	-1.97282	0.13621	-14.4837	1.5357e-47	9.79049e-46	101	chr16:727277-727377	chr16	727077	727377
chr18	2655855	2655956	+	peak_19187_fwd	194.095	-2.06653	0.142712	-14.4804	1.61094e-47	1.02624e-45	102	chr18:2655855-2655956	chr18	2655655	2655956
chr8	47960083	47960169	-	peak_37045_rev	1773.59	-1.18459	0.081824	-14.4773	1.68492e-47	1.07256e-45	87	chr8:47960083-47960169	chr8	47959883	47960169
chr5	78648491	78648590	-	peak_31553_rev	98.457	2.65716	0.183591	14.4732	1.78943e-47	1.13823e-45	100	chr5:78648491-78648590	chr5	78648291	78648590
chr2	53767796	53767977	+	peak_23399_fwd	352.656	-1.61114	0.111325	-14.4725	1.80866e-47	1.1496e-45	182	chr2:53767796-53767977	chr2	53767596	53767977
chr11	28108081	28108164	-	peak_6077_rev	108.54	-2.8904	0.199901	-14.4592	2.19393e-47	1.39343e-45	84	chr11:28108081-28108164	chr11	28107881	28108164
chr20	29878282	29878353	-	peak_25124_rev	79.1229	5.34257	0.369527	14.4579	2.23612e-47	1.41917e-45	72	chr20:29878282-29878353	chr20	29878082	29878353
chr17	81397025	81397271	-	peak_18642_rev	173.157	2.02032	0.139741	14.4576	2.24433e-47	1.4233e-45	247	chr17:81397025-81397271	chr17	81396825	81397271
chr19	42387384	42387485	-	peak_21138_rev	1209.69	1.23935	0.0857349	14.4556	2.30964e-47	1.46363e-45	102	chr19:42387384-42387485	chr19	42387184	42387485
chr1	44739830	44739971	+	peak_1282_fwd	86.1955	-4.23498	0.293001	-14.4538	2.37262e-47	1.50241e-45	142	chr1:44739830-44739971	chr1	44739630	44739971
chr16	78051289	78051452	+	peak_15697_fwd	1307.87	1.31807	0.0912368	14.4467	2.62925e-47	1.66367e-45	164	chr16:78051289-78051452	chr16	78051089	78051452
chr7	76047749	76047848	-	peak_35663_rev	127.258	-2.44546	0.169349	-14.4404	2.88279e-47	1.82274e-45	100	chr7:76047749-76047848	chr7	76047549	76047848
chr20	57489079	57489135	-	peak_26042_rev	1067.12	-1.59554	0.110509	-14.438	2.98184e-47	1.88395e-45	57	chr20:57489079-57489135	chr20	57488879	57489135
chr12	12562791	12562881	-	peak_8150_rev	345.482	1.49926	0.10386	14.4353	3.10092e-47	1.95773e-45	91	chr12:12562791-12562881	chr12	12562591	12562881
chr7	151086121	151086196	+	peak_37871_fwd	105.202	2.63811	0.182755	14.4353	3.10488e-47	1.95876e-45	76	chr7:151086121-151086196	chr7	151085921	151086196
chr1	46247678	46247918	+	peak_1343_fwd	114.818	-3.32181	0.230125	-14.4348	3.12629e-47	1.9708e-45	241	chr1:46247678-46247918	chr1	46247478	46247918
chr12	81078053	81078143	+	peak_9503_fwd	174.549	-2.07206	0.143591	-14.4303	3.33583e-47	2.10133e-45	91	chr12:81078053-81078143	chr12	81077853	81078143
chr2	12716581	12716786	-	peak_22225_rev	100.705	2.67784	0.185572	14.4302	3.34109e-47	2.10307e-45	206	chr2:12716581-12716786	chr2	12716381	12716786
chr6	96015946	96016015	+	peak_35435_fwd	157.277	-2.33499	0.161827	-14.4289	3.40375e-47	2.14092e-45	70	chr6:96015946-96016015	chr6	96015746	96016015
chr5	163460629	163460709	+	peak_33539_fwd	292.686	-4.83733	0.335315	-14.4262	3.53936e-47	2.22456e-45	81	chr5:163460629-163460709	chr5	163460429	163460709
chr1	152036927	152037032	-	peak_2516_rev	22847.6	1.04242	0.0722851	14.421	3.8178e-47	2.39778e-45	106	chr1:152036927-152037032	chr1	152036727	152037032
chr19	18378318	18378436	-	peak_20522_rev	75.0906	5.1126	0.354691	14.4142	4.21128e-47	2.64295e-45	119	chr19:18378318-18378436	chr19	18378118	18378436
chr8	143990076	143990154	+	peak_39443_fwd	7296.17	1.34028	0.0929949	14.4124	4.32075e-47	2.70963e-45	79	chr8:143990076-143990154	chr8	143989876	143990154
chr17	4143163	4143284	+	peak_16222_fwd	431.87	1.47178	0.102122	14.4121	4.34308e-47	2.72162e-45	122	chr17:4143163-4143284	chr17	4142963	4143284
chr20	62304043	62304194	+	peak_27171_fwd	93.3846	5.95657	0.41333	14.4112	4.40062e-47	2.75563e-45	152	chr20:62304043-62304194	chr20	62303843	62304194
chr5	16936211	16936307	-	peak_31156_rev	466.046	1.44621	0.100355	14.411	4.41534e-47	2.76281e-45	97	chr5:16936211-16936307	chr5	16936011	16936307
chr10	96832900	96833084	+	peak_5124_fwd	187.972	2.03737	0.141381	14.4105	4.44317e-47	2.77816e-45	185	chr10:96832900-96833084	chr10	96832700	96833084
chr14	24188748	24188842	-	peak_11031_rev	1563.87	-1.13038	0.0784437	-14.4101	4.47257e-47	2.79448e-45	95	chr14:24188748-24188842	chr14	24188548	24188842
chr10	43026049	43026409	-	peak_4554_rev	117.468	2.59447	0.180157	14.4011	5.09039e-47	3.17815e-45	361	chr10:43026049-43026409	chr10	43025849	43026409
chr1	149813649	149813701	-	peak_2256_rev	98.2448	-3.28213	0.227974	-14.3969	5.40979e-47	3.37507e-45	53	chr1:149813649-149813701	chr1	149813449	149813701
chr17	41521714	41522008	-	peak_16823_rev	100.927	2.7234	0.189204	14.394	5.64568e-47	3.51964e-45	295	chr17:41521714-41522008	chr17	41521514	41522008
chr14	64503687	64503858	+	peak_11676_fwd	122.376	2.28555	0.158828	14.3901	5.96946e-47	3.71875e-45	172	chr14:64503687-64503858	chr14	64503487	64503858
chr8	116874359	116874440	-	peak_37749_rev	90.0099	-3.66068	0.254403	-14.3893	6.04111e-47	3.76061e-45	82	chr8:116874359-116874440	chr8	116874159	116874440
chr11	123062083	123062142	-	peak_7797_rev	2283.77	-1.51218	0.1051	-14.3881	6.14612e-47	3.82317e-45	60	chr11:123062083-123062142	chr11	123061883	123062142
chr17	2303949	2304029	+	peak_16169_fwd	287.957	-1.61357	0.112163	-14.3859	6.34031e-47	3.94106e-45	81	chr17:2303949-2304029	chr17	2303749	2304029
chr22	42720718	42720887	-	peak_27514_rev	262.716	1.62487	0.112972	14.3829	6.62108e-47	4.11256e-45	170	chr22:42720718-42720887	chr22	42720518	42720887
chr15	52568948	52569045	-	peak_12772_rev	2907.33	-1.32604	0.0922246	-14.3783	7.07762e-47	4.39291e-45	98	chr15:52568948-52569045	chr15	52568748	52569045
chr20	57391380	57391446	+	peak_26970_fwd	3270.12	1.23108	0.0856437	14.3745	7.48561e-47	4.64273e-45	67	chr20:57391380-57391446	chr20	57391180	57391446
chr16	84117033	84117109	+	peak_15795_fwd	1765.55	1.11315	0.0774482	14.3728	7.66128e-47	4.7482e-45	77	chr16:84117033-84117109	chr16	84116833	84117109
chr17	28335336	28335478	-	peak_16455_rev	1172.87	1.20658	0.0839604	14.3708	7.89531e-47	4.88966e-45	143	chr17:28335336-28335478	chr17	28335136	28335478
chr1	155188224	155188563	-	peak_2727_rev	321.371	-1.6468	0.114676	-14.3604	9.16926e-47	5.67447e-45	340	chr1:155188224-155188563	chr1	155188024	155188563
chr19	18373853	18373981	-	peak_20520_rev	92.0965	5.93769	0.413479	14.3604	9.17659e-47	5.67485e-45	129	chr19:18373853-18373981	chr19	18373653	18373981
chr12	124993615	124993716	+	peak_10208_fwd	443.325	-1.34402	0.0935952	-14.3599	9.2335e-47	5.70587e-45	102	chr12:124993615-124993716	chr12	124993415	124993716
chr9	95004971	95005067	+	peak_40246_fwd	500.317	1.2837	0.0894074	14.3578	9.51679e-47	5.87664e-45	97	chr9:95004971-95005067	chr9	95004771	95005067
chr7	26196924	26197021	-	peak_35212_rev	245.39	-1.73318	0.120739	-14.3548	9.93646e-47	6.1313e-45	98	chr7:26196924-26197021	chr7	26196724	26197021
chr9	122761855	122761909	+	peak_40581_fwd	2016.22	-1.29472	0.090212	-14.352	1.03559e-46	6.38545e-45	55	chr9:122761855-122761909	chr9	122761655	122761909
chr6	85642857	85642956	-	peak_34125_rev	1364.47	-1.12604	0.0785281	-14.3393	1.24229e-46	7.65437e-45	100	chr6:85642857-85642956	chr6	85642657	85642956
chr2	27086732	27086823	+	peak_23055_fwd	92.3441	-3.28024	0.228815	-14.3358	1.30736e-46	8.04948e-45	92	chr2:27086732-27086823	chr2	27086532	27086823
chr16	11916603	11916784	-	peak_14227_rev	113.029	2.47015	0.172373	14.3303	1.41494e-46	8.70546e-45	182	chr16:11916603-11916784	chr16	11916403	11916784
chr2	70301974	70302048	-	peak_22933_rev	2081.57	-1.36583	0.0953349	-14.3267	1.49072e-46	9.16506e-45	75	chr2:70301974-70302048	chr2	70301774	70302048
chr22	41092579	41092664	+	peak_28439_fwd	281.085	-1.63982	0.114523	-14.3187	1.67326e-46	1.02799e-44	86	chr22:41092579-41092664	chr22	41092379	41092664
chr4	82374074	82374166	-	peak_30422_rev	205.257	1.76368	0.123175	14.3185	1.67665e-46	1.02932e-44	93	chr4:82374074-82374166	chr4	82373874	82374166
chr20	23637904	23638077	-	peak_25055_rev	4508.2	1.36861	0.0955865	14.318	1.6885e-46	1.03584e-44	174	chr20:23637904-23638077	chr20	23637704	23638077
chr7	110534580	110534828	-	peak_36172_rev	71.5958	4.49482	0.314041	14.3128	1.81942e-46	1.11535e-44	249	chr7:110534580-110534828	chr7	110534380	110534828
chr6	30725232	30725289	+	peak_34519_fwd	127.196	-2.83822	0.198301	-14.3127	1.82314e-46	1.11682e-44	58	chr6:30725232-30725289	chr6	30725032	30725289
chr8	27774526	27774607	+	peak_38283_fwd	180.433	-2.23901	0.156441	-14.3122	1.83712e-46	1.12456e-44	82	chr8:27774526-27774607	chr8	27774326	27774607
chr16	28740677	28740759	-	peak_14448_rev	86.0543	3.10252	0.21697	14.2993	2.2109e-46	1.3524e-44	83	chr16:28740677-28740759	chr16	28740477	28740759
chr16	2969332	2969401	+	peak_14279_fwd	518.361	-1.62505	0.113689	-14.2938	2.39071e-46	1.46132e-44	70	chr16:2969332-2969401	chr16	2969132	2969401
chr9	36136705	36136800	+	peak_39856_fwd	188.747	1.9028	0.133168	14.2887	2.57245e-46	1.57128e-44	96	chr9:36136705-36136800	chr9	36136505	36136800
chr1	17437737	17437814	+	peak_471_fwd	111.352	2.48252	0.174021	14.2656	3.58506e-46	2.18821e-44	78	chr1:17437737-17437814	chr1	17437537	17437814
chr10	21174035	21174127	-	peak_4303_rev	1830.47	1.13848	0.0798319	14.2609	3.83211e-46	2.33731e-44	93	chr10:21174035-21174127	chr10	21173835	21174127
chr6	30725088	30725153	+	peak_34518_fwd	139.409	-2.4145	0.169343	-14.258	3.99521e-46	2.43503e-44	66	chr6:30725088-30725153	chr6	30724888	30725153
chr16	30658397	30658584	+	peak_14980_fwd	1206.89	1.18853	0.0833722	14.2557	4.12962e-46	2.51514e-44	188	chr16:30658397-30658584	chr16	30658197	30658584
chr17	75515423	75515633	-	peak_18322_rev	789.976	-1.307	0.0917123	-14.251	4.41572e-46	2.68745e-44	211	chr17:75515423-75515633	chr17	75515223	75515633
chr4	31997373	31997430	+	peak_31111_fwd	276.353	-1.85134	0.129976	-14.2437	4.90622e-46	2.98383e-44	58	chr4:31997373-31997430	chr4	31997173	31997430
chr19	34404381	34404461	+	peak_21019_fwd	332.393	-1.66475	0.116881	-14.2431	4.94731e-46	3.00666e-44	81	chr19:34404381-34404461	chr19	34404181	34404461
chr11	85628579	85628657	+	peak_7491_fwd	670.601	-1.28387	0.0901887	-14.2354	5.52587e-46	3.35586e-44	79	chr11:85628579-85628657	chr11	85628379	85628657
chrX	101407762	101407935	-	peak_41105_rev	639.322	-1.33073	0.093493	-14.2334	5.68137e-46	3.44781e-44	174	chrX:101407762-101407935	chrX	101407562	101407935
chr10	107545283	107545338	+	peak_5367_fwd	218.143	1.83836	0.129224	14.2262	6.30379e-46	3.82279e-44	56	chr10:107545283-107545338	chr10	107545083	107545338
chr5	2752108	2752379	+	peak_31994_fwd	653.273	-1.41952	0.0997963	-14.2242	6.48596e-46	3.93045e-44	272	chr5:2752108-2752379	chr5	2751908	2752379
chr3	46660790	46660961	-	peak_28065_rev	86.4518	5.84007	0.410764	14.2176	7.12865e-46	4.31682e-44	172	chr3:46660790-46660961	chr3	46660590	46660961
chr5	174724589	174724675	+	peak_33668_fwd	2364.85	1.22683	0.0862921	14.2171	7.17267e-46	4.34036e-44	87	chr5:174724589-174724675	chr5	174724389	174724675
chr17	17724679	17724858	-	peak_16314_rev	143.45	2.16944	0.152603	14.2163	7.26012e-46	4.39014e-44	180	chr17:17724679-17724858	chr17	17724479	17724858
chr10	6202927	6202978	+	peak_4057_fwd	565.718	1.49819	0.105402	14.2141	7.49025e-46	4.52606e-44	52	chr10:6202927-6202978	chr10	6202727	6202978
chr1	155192859	155192913	-	peak_2729_rev	447.124	-1.5137	0.1065	-14.2132	7.58511e-46	4.5801e-44	55	chr1:155192859-155192913	chr1	155192659	155192913
chr12	132687275	132687431	-	peak_10177_rev	717.693	-1.46656	0.103224	-14.2075	8.22633e-46	4.96375e-44	157	chr12:132687275-132687431	chr12	132687075	132687431
chr19	571697	571778	-	peak_19354_rev	90.8449	-3.22076	0.22673	-14.2052	8.50017e-46	5.12532e-44	82	chr19:571697-571778	chr19	571497	571778
chrX	136880671	136880732	-	peak_41426_rev	6830.49	-1.06969	0.0753231	-14.2014	8.9809e-46	5.41133e-44	62	chrX:136880671-136880732	chrX	136880471	136880732
chr14	75063949	75064057	-	peak_11795_rev	451.291	-1.48172	0.104337	-14.2013	8.99756e-46	5.41751e-44	109	chr14:75063949-75064057	chr14	75063749	75064057
chr11	118790874	118790977	-	peak_7671_rev	845.532	-1.344	0.0946753	-14.1959	9.71812e-46	5.84719e-44	104	chr11:118790874-118790977	chr11	118790674	118790977
chr19	33796223	33796545	+	peak_20980_fwd	286.469	-1.67143	0.11775	-14.1948	9.87425e-46	5.93691e-44	323	chr19:33796223-33796545	chr19	33796023	33796545
chr20	3046317	3046418	+	peak_25796_fwd	194.074	-1.84017	0.129643	-14.1942	9.95849e-46	5.98331e-44	102	chr20:3046317-3046418	chr20	3046117	3046418
chr17	81393921	81394016	-	peak_18639_rev	373.398	2.05753	0.144981	14.1917	1.03159e-45	6.19365e-44	96	chr17:81393921-81394016	chr17	81393721	81394016
chr10	72298031	72298110	-	peak_4819_rev	85.4346	3.34642	0.235829	14.19	1.05664e-45	6.33953e-44	80	chr10:72298031-72298110	chr10	72297831	72298110
chr20	38110389	38110533	+	peak_26351_fwd	67.3109	4.29519	0.302874	14.1814	1.19351e-45	7.15561e-44	145	chr20:38110389-38110533	chr20	38110189	38110533
chr14	24007006	24007140	+	peak_11124_fwd	102.33	-2.8382	0.200163	-14.1794	1.2281e-45	7.35781e-44	135	chr14:24007006-24007140	chr14	24006806	24007140
chr11	95231061	95231213	-	peak_7516_rev	86.1779	3.18933	0.224978	14.1762	1.28674e-45	7.70368e-44	153	chr11:95231061-95231213	chr11	95230861	95231213
chr7	151024440	151024499	-	peak_36500_rev	70.9587	3.51784	0.248191	14.1739	1.32869e-45	7.94917e-44	60	chr7:151024440-151024499	chr7	151024240	151024499
chr6	36678390	36678572	-	peak_33691_rev	89.2632	5.99987	0.423311	14.1737	1.33336e-45	7.97151e-44	183	chr6:36678390-36678572	chr6	36678190	36678572
chr16	81006813	81006904	-	peak_15299_rev	3925.7	-1.21138	0.0854684	-14.1734	1.33835e-45	7.99568e-44	92	chr16:81006813-81006904	chr16	81006613	81006904
chr2	226799323	226799398	+	peak_25281_fwd	94.5939	2.81512	0.19868	14.1691	1.42223e-45	8.49082e-44	76	chr2:226799323-226799398	chr2	226799123	226799398
chr5	178078072	178078276	-	peak_32597_rev	335.951	1.54229	0.108885	14.1643	1.52281e-45	9.08484e-44	205	chr5:178078072-178078276	chr5	178077872	178078276
chr17	56833755	56833947	-	peak_17414_rev	489.896	-1.2993	0.0918211	-14.1504	1.85774e-45	1.10752e-43	193	chr17:56833755-56833947	chr17	56833555	56833947
chr20	31723447	31723542	-	peak_25171_rev	271.68	1.60256	0.113278	14.1472	1.94435e-45	1.15834e-43	96	chr20:31723447-31723542	chr20	31723247	31723542
chr9	113410262	113410478	-	peak_39348_rev	3224.47	-1.09689	0.0775765	-14.1394	2.16999e-45	1.29185e-43	217	chr9:113410262-113410478	chr9	113410062	113410478
chr17	57955220	57955423	-	peak_17473_rev	1087.52	1.27467	0.0901665	14.1369	2.25074e-45	1.33898e-43	204	chr17:57955220-57955423	chr17	57955020	57955423
chrX	103310916	103311016	-	peak_41123_rev	686.587	1.41088	0.0998068	14.1361	2.27442e-45	1.35211e-43	101	chrX:103310916-103311016	chrX	103310716	103311016
chr12	6970905	6970966	+	peak_8184_fwd	1621.72	-1.39935	0.0990062	-14.134	2.34429e-45	1.39267e-43	62	chr12:6970905-6970966	chr12	6970705	6970966
chr6	150143054	150143234	+	peak_35815_fwd	85.8268	2.89916	0.205167	14.1307	2.45612e-45	1.45808e-43	181	chr6:150143054-150143234	chr6	150142854	150143234
chr5	100903168	100903266	-	peak_31717_rev	436.152	-1.48383	0.105073	-14.1219	2.78455e-45	1.65189e-43	99	chr5:100903168-100903266	chr5	100902968	100903266
chr1	151992527	151992656	-	peak_2508_rev	97.3832	2.80111	0.198375	14.1203	2.84906e-45	1.68898e-43	130	chr1:151992527-151992656	chr1	151992327	151992656
chr3	185937934	185938035	-	peak_29607_rev	2963.46	-1.11822	0.0792116	-14.1169	2.98899e-45	1.77069e-43	102	chr3:185937934-185938035	chr3	185937734	185938035
chr6	28080281	28080337	+	peak_34410_fwd	168.171	-2.22172	0.157404	-14.1148	3.07923e-45	1.82287e-43	57	chr6:28080281-28080337	chr6	28080081	28080337
chr6	26156322	26156375	+	peak_34338_fwd	3748.11	-1.24802	0.0884736	-14.1061	3.48361e-45	2.06081e-43	54	chr6:26156322-26156375	chr6	26156122	26156375
chr11	1749996	1750088	-	peak_5782_rev	216.238	2.03059	0.143957	14.1055	3.51124e-45	2.07571e-43	93	chr11:1749996-1750088	chr11	1749796	1750088
chr21	45542369	45542456	-	peak_26789_rev	819.957	-1.27705	0.09057	-14.1001	3.79213e-45	2.24019e-43	88	chr21:45542369-45542456	chr21	45542169	45542456
chr20	38084720	38084973	+	peak_26345_fwd	66.2383	3.88131	0.275318	14.0976	3.93091e-45	2.32055e-43	254	chr20:38084720-38084973	chr20	38084520	38084973
chr3	146544496	146544762	-	peak_29192_rev	215.57	-1.7902	0.127016	-14.0943	4.11533e-45	2.42773e-43	267	chr3:146544496-146544762	chr3	146544296	146544762
chr17	41524196	41524547	-	peak_16827_rev	1658.09	1.56288	0.110902	14.0924	4.2264e-45	2.49151e-43	352	chr17:41524196-41524547	chr17	41523996	41524547
chr1	2586791	2586896	+	peak_170_fwd	458.599	-1.57739	0.111934	-14.0921	4.24735e-45	2.50212e-43	106	chr1:2586791-2586896	chr1	2586591	2586896
chr6	16762455	16762721	-	peak_32962_rev	98.1488	2.6346	0.186961	14.0917	4.2683e-45	2.51271e-43	267	chr6:16762455-16762721	chr6	16762255	16762721
chr15	98890525	98890581	+	peak_13819_fwd	357.297	1.54166	0.109407	14.091	4.31101e-45	2.53608e-43	57	chr15:98890525-98890581	chr15	98890325	98890581
chr19	18386152	18386209	+	peak_20778_fwd	15668.8	4.29053	0.304621	14.0848	4.71023e-45	2.76901e-43	58	chr19:18386152-18386209	chr19	18385952	18386209
chr4	15001959	15002060	-	peak_30061_rev	75.2619	3.41005	0.242249	14.0766	5.28934e-45	3.10729e-43	102	chr4:15001959-15002060	chr4	15001759	15002060
chr17	17972331	17972417	-	peak_16345_rev	2639.38	1.12111	0.0796682	14.0722	5.62945e-45	3.3048e-43	87	chr17:17972331-17972417	chr17	17972131	17972417
chr6	151451935	151452189	-	peak_34660_rev	805.723	-1.23471	0.0877436	-14.0718	5.66397e-45	3.32276e-43	255	chr6:151451935-151452189	chr6	151451735	151452189
chr10	102114855	102115007	-	peak_5245_rev	287.86	1.64328	0.116817	14.0672	6.04478e-45	3.5437e-43	153	chr10:102114855-102115007	chr10	102114655	102115007
chr19	15200923	15201010	-	peak_20337_rev	538.444	1.21479	0.0863752	14.064	6.31718e-45	3.70083e-43	88	chr19:15200923-15201010	chr19	15200723	15201010
chr19	47241050	47241136	-	peak_21457_rev	65.9848	4.42305	0.314613	14.0587	6.81405e-45	3.98914e-43	87	chr19:47241050-47241136	chr19	47240850	47241136
chr6	111483587	111483767	-	peak_34351_rev	195.362	1.82087	0.129544	14.056	7.07851e-45	4.1411e-43	181	chr6:111483587-111483767	chr6	111483387	111483767
chr15	60397935	60397993	-	peak_12863_rev	1244.66	1.0631	0.075635	14.0556	7.11211e-45	4.15788e-43	59	chr15:60397935-60397993	chr15	60397735	60397993
chr2	28393406	28393654	+	peak_23130_fwd	407.975	1.41425	0.100647	14.0516	7.52859e-45	4.39832e-43	249	chr2:28393406-28393654	chr2	28393206	28393654
chr15	65530455	65530556	+	peak_13088_fwd	2369.49	-1.12472	0.0800955	-14.0423	8.59237e-45	5.01633e-43	102	chr15:65530455-65530556	chr15	65530255	65530556
chr14	95534712	95534800	-	peak_12103_rev	138.479	2.23536	0.159251	14.0367	9.28754e-45	5.41843e-43	89	chr14:95534712-95534800	chr14	95534512	95534800
chr2	197453814	197453901	-	peak_24084_rev	66.5243	3.91947	0.279348	14.0308	1.01018e-44	5.88942e-43	88	chr2:197453814-197453901	chr2	197453614	197453901
chr12	113221458	113221535	+	peak_9859_fwd	655.876	1.29371	0.0922292	14.0271	1.06391e-44	6.19837e-43	78	chr12:113221458-113221535	chr12	113221258	113221535
chr1	149841153	149841212	-	peak_2259_rev	4240.41	-3.6187	0.257987	-14.0267	1.07042e-44	6.23202e-43	60	chr1:149841153-149841212	chr1	149840953	149841212
chr2	216695496	216695552	-	peak_24314_rev	1459.55	1.17484	0.0837745	14.0239	1.11354e-44	6.4786e-43	57	chr2:216695496-216695552	chr2	216695296	216695552
chr14	101761636	101761786	+	peak_12342_fwd	1541.14	1.35497	0.096627	14.0227	1.1323e-44	6.58324e-43	151	chr14:101761636-101761786	chr14	101761436	101761786
chr16	68645294	68645388	+	peak_15441_fwd	788.065	1.27809	0.0911849	14.0164	1.2368e-44	7.18586e-43	95	chr16:68645294-68645388	chr16	68645094	68645388
chr16	11587347	11587432	-	peak_14194_rev	147.141	2.16065	0.154315	14.0015	1.52525e-44	8.85569e-43	86	chr16:11587347-11587432	chr16	11587147	11587432
chr1	26698116	26698288	-	peak_828_rev	65.1154	4.14652	0.296154	14.0012	1.53173e-44	8.88716e-43	173	chr1:26698116-26698288	chr1	26697916	26698288
chr20	63740234	63740307	+	peak_27299_fwd	468.774	-1.32167	0.094423	-13.9974	1.61742e-44	9.37792e-43	74	chr20:63740234-63740307	chr20	63740034	63740307
chr1	149636757	149636809	+	peak_2226_fwd	186.058	-2.03106	0.145138	-13.994	1.69511e-44	9.82166e-43	53	chr1:149636757-149636809	chr1	149636557	149636809
chr19	15380582	15380673	-	peak_20375_rev	68.04	3.89009	0.27799	13.9936	1.70515e-44	9.87307e-43	92	chr19:15380582-15380673	chr19	15380382	15380673
chr3	194322677	194322860	-	peak_29666_rev	68.4634	4.76099	0.340485	13.983	1.9804e-44	1.1459e-42	184	chr3:194322677-194322860	chr3	194322477	194322860
chr11	122655636	122655793	+	peak_7826_fwd	65.7644	3.83308	0.274228	13.9778	2.13109e-44	1.23224e-42	158	chr11:122655636-122655793	chr11	122655436	122655793
chr3	121749628	121749759	-	peak_28826_rev	2374.99	1.33659	0.0956362	13.9758	2.18982e-44	1.26534e-42	132	chr3:121749628-121749759	chr3	121749428	121749759
chr9	99105109	99105188	+	peak_40320_fwd	1999.03	1.26611	0.0905957	13.9754	2.20224e-44	1.27164e-42	80	chr9:99105109-99105188	chr9	99104909	99105188
chr12	12611890	12612195	+	peak_8254_fwd	429.265	-1.40134	0.100283	-13.9738	2.25239e-44	1.29972e-42	306	chr12:12611890-12612195	chr12	12611690	12612195
chr2	86563302	86563483	-	peak_23148_rev	1871.15	1.19587	0.0855869	13.9726	2.29155e-44	1.32141e-42	182	chr2:86563302-86563483	chr2	86563102	86563483
chr1	169367731	169367815	-	peak_3074_rev	188.202	-1.93838	0.138826	-13.9627	2.63333e-44	1.51746e-42	85	chr1:169367731-169367815	chr1	169367531	169367815
chrX	149505243	149505337	-	peak_41474_rev	1265.07	1.05922	0.0759017	13.9551	2.92864e-44	1.68648e-42	95	chrX:149505243-149505337	chrX	149505043	149505337
chr6	26250584	26250648	-	peak_33089_rev	16674.3	-4.58898	0.329066	-13.9455	3.35213e-44	1.92904e-42	65	chr6:26250584-26250648	chr6	26250384	26250648
chr16	67109926	67110075	+	peak_15324_fwd	242.817	1.69569	0.121622	13.9423	3.50599e-44	2.01621e-42	150	chr16:67109926-67110075	chr16	67109726	67110075
chr6	95577508	95577595	+	peak_35433_fwd	171.684	-1.97348	0.141548	-13.9421	3.51475e-44	2.01987e-42	88	chr6:95577508-95577595	chr6	95577308	95577595
chr12	110048450	110048543	-	peak_9579_rev	775.67	1.22061	0.0876123	13.932	4.04926e-44	2.32547e-42	94	chr12:110048450-110048543	chr12	110048250	110048543
chr12	122527230	122527311	+	peak_10106_fwd	101.244	-2.73398	0.196276	-13.9293	4.20487e-44	2.41319e-42	82	chr12:122527230-122527311	chr12	122527030	122527311
chr2	17754111	17754211	+	peak_22933_fwd	108.3	-2.58717	0.185894	-13.9174	4.96523e-44	2.84763e-42	101	chr2:17754111-17754211	chr2	17753911	17754211
chr17	5486532	5486622	+	peak_16335_fwd	567.058	-1.39324	0.100133	-13.9138	5.22339e-44	2.99366e-42	91	chr17:5486532-5486622	chr17	5486332	5486622
chr4	153344657	153344755	+	peak_31798_fwd	129.03	-2.31412	0.166433	-13.9042	5.97016e-44	3.41933e-42	99	chr4:153344657-153344755	chr4	153344457	153344755
chr14	45253030	45253221	-	peak_11284_rev	470.524	-1.61673	0.116426	-13.8863	7.67432e-44	4.39239e-42	192	chr14:45253030-45253221	chr14	45252830	45253221
chr16	4272818	4273058	-	peak_14031_rev	99.1611	-2.99675	0.215855	-13.8832	8.01463e-44	4.58406e-42	241	chr16:4272818-4273058	chr16	4272618	4273058
chr1	205592108	205592273	+	peak_3514_fwd	75.9989	5.56003	0.400627	13.8783	8.57263e-44	4.8999e-42	166	chr1:205592108-205592273	chr1	205591908	205592273
chr7	32490316	32490412	-	peak_35285_rev	734.849	-1.32549	0.0955205	-13.8765	8.79084e-44	5.02124e-42	97	chr7:32490316-32490412	chr7	32490116	32490412
chr10	124093417	124093604	-	peak_5504_rev	1086.72	1.17992	0.0850549	13.8724	9.30501e-44	5.31133e-42	188	chr10:124093417-124093604	chr10	124093217	124093604
chr1	215567278	215567441	+	peak_3628_fwd	957.162	-1.12811	0.0813378	-13.8694	9.70322e-44	5.53489e-42	164	chr1:215567278-215567441	chr1	215567078	215567441
chr2	38076691	38077090	-	peak_22560_rev	71.3353	3.26837	0.235687	13.8674	9.98649e-44	5.69264e-42	400	chr2:38076691-38077090	chr2	38076491	38077090
chr10	119003630	119003779	-	peak_5430_rev	116.495	6.9215	0.499447	13.8583	1.13278e-43	6.45285e-42	150	chr10:119003630-119003779	chr10	119003430	119003779
chr21	46323773	46323878	-	peak_26820_rev	581.277	-1.45697	0.105134	-13.8582	1.13428e-43	6.45705e-42	106	chr21:46323773-46323878	chr21	46323573	46323878
chr8	11200222	11200387	-	peak_36681_rev	76.4734	5.56591	0.40173	13.8549	1.18871e-43	6.76239e-42	166	chr8:11200222-11200387	chr8	11200022	11200387
chr2	218400039	218400122	+	peak_25156_fwd	329.157	-1.5221	0.109941	-13.8447	1.36937e-43	7.78489e-42	84	chr2:218400039-218400122	chr2	218399839	218400122
chr8	22245298	22245483	+	peak_38152_fwd	636.029	-1.34851	0.0974056	-13.8442	1.37822e-43	7.8299e-42	186	chr8:22245298-22245483	chr8	22245098	22245483
chr1	18956603	18956688	-	peak_600_rev	119.533	2.33163	0.168607	13.8288	1.70886e-43	9.70185e-42	86	chr1:18956603-18956688	chr1	18956403	18956688
chr11	73982796	73982851	-	peak_7264_rev	633.183	1.33259	0.096434	13.8187	1.96608e-43	1.11547e-41	56	chr11:73982796-73982851	chr11	73982596	73982851
chr17	8176312	8176405	-	peak_16160_rev	162.172	-1.98541	0.143702	-13.8162	2.0361e-43	1.15442e-41	94	chr17:8176312-8176405	chr17	8176112	8176405
chr3	160449692	160449793	-	peak_29331_rev	178.272	-1.97774	0.143148	-13.8161	2.03928e-43	1.15544e-41	102	chr3:160449692-160449793	chr3	160449492	160449793
chr14	24430577	24430694	+	peak_11191_fwd	65.7165	3.82711	0.277138	13.8094	2.23736e-43	1.26683e-41	118	chr14:24430577-24430694	chr14	24430377	24430694
chr6	125301898	125301984	-	peak_34428_rev	599.005	-1.29973	0.0941287	-13.808	2.28069e-43	1.2905e-41	87	chr6:125301898-125301984	chr6	125301698	125301984
chr17	59093644	59093714	-	peak_17587_rev	77.1823	3.19717	0.231554	13.8075	2.2973e-43	1.29903e-41	71	chr17:59093644-59093714	chr17	59093444	59093714
chr6	32970689	32970773	-	peak_33501_rev	75.0819	3.13578	0.227137	13.8057	2.35518e-43	1.33086e-41	85	chr6:32970689-32970773	chr6	32970489	32970773
chr7	44796253	44796512	-	peak_35409_rev	195.17	-1.92515	0.139458	-13.8045	2.39341e-43	1.35157e-41	260	chr7:44796253-44796512	chr7	44796053	44796512
chr16	67660934	67661099	+	peak_15385_fwd	94.5353	-2.83566	0.205471	-13.8007	2.52236e-43	1.42343e-41	166	chr16:67660934-67661099	chr16	67660734	67661099
chr17	3668525	3668613	-	peak_15821_rev	3309.08	1.31979	0.095632	13.8007	2.52445e-43	1.42366e-41	89	chr17:3668525-3668613	chr17	3668325	3668613
chr11	64778716	64778784	-	peak_6678_rev	868.788	1.54718	0.112131	13.7979	2.62239e-43	1.47791e-41	69	chr11:64778716-64778784	chr11	64778516	64778784
chr6	139135076	139135172	+	peak_35698_fwd	537.981	1.20815	0.0875986	13.7919	2.85296e-43	1.60678e-41	97	chr6:139135076-139135172	chr6	139134876	139135172
chr7	87345661	87345764	+	peak_36988_fwd	650.526	1.35738	0.0984209	13.7916	2.8646e-43	1.61226e-41	104	chr7:87345661-87345764	chr7	87345461	87345764
chr7	5529525	5529790	-	peak_35052_rev	777.945	1.34025	0.0971877	13.7903	2.91598e-43	1.64009e-41	266	chr7:5529525-5529790	chr7	5529325	5529790
chr2	237484218	237484301	+	peak_25478_fwd	120.011	2.28609	0.165881	13.7815	3.29528e-43	1.85219e-41	84	chr2:237484218-237484301	chr2	237484018	237484301
chr6	43096625	43096704	-	peak_33821_rev	101.712	6.5796	0.477431	13.7812	3.30495e-43	1.85639e-41	80	chr6:43096625-43096704	chr6	43096425	43096704
chr8	144517436	144517505	-	peak_38275_rev	92.4984	-2.86361	0.207806	-13.7802	3.35228e-43	1.88173e-41	70	chr8:144517436-144517505	chr8	144517236	144517505
chr1	17439831	17439987	+	peak_473_fwd	71.7457	3.25039	0.235894	13.779	3.40762e-43	1.91153e-41	157	chr1:17439831-17439987	chr1	17439631	17439987
chr2	230712831	230712919	+	peak_25316_fwd	1699.98	1.3703	0.0994707	13.7759	3.55754e-43	1.9943e-41	89	chr2:230712831-230712919	chr2	230712631	230712919
chr2	47403049	47403229	+	peak_23371_fwd	700.946	-1.29305	0.0939282	-13.7664	4.05856e-43	2.27365e-41	181	chr2:47403049-47403229	chr2	47402849	47403229
chr5	36152078	36152189	+	peak_32147_fwd	149.404	-2.20831	0.160436	-13.7645	4.1703e-43	2.3347e-41	112	chr5:36152078-36152189	chr5	36151878	36152189
chr21	46458617	46458717	-	peak_26826_rev	173.303	1.95763	0.142242	13.7627	4.27382e-43	2.39108e-41	101	chr21:46458617-46458717	chr21	46458417	46458717
chr10	104254876	104254974	+	peak_5359_fwd	864.733	-1.30897	0.0951448	-13.7576	4.58331e-43	2.56253e-41	99	chr10:104254876-104254974	chr10	104254676	104254974
chr6	16761407	16761486	-	peak_32960_rev	671.891	1.16646	0.0847967	13.756	4.68883e-43	2.6198e-41	80	chr6:16761407-16761486	chr6	16761207	16761486
chr19	47608576	47608754	-	peak_21489_rev	445.264	1.52867	0.111161	13.7518	4.96505e-43	2.7723e-41	179	chr19:47608576-47608754	chr19	47608376	47608754
chr17	39737934	39738014	+	peak_17163_fwd	112.25	2.30407	0.16756	13.7507	5.04398e-43	2.81451e-41	81	chr17:39737934-39738014	chr17	39737734	39738014
chr2	111122403	111122463	-	peak_23402_rev	82.5251	2.78902	0.2029	13.7458	5.39854e-43	3.01036e-41	61	chr2:111122403-111122463	chr2	111122203	111122463
chr4	158671802	158671898	-	peak_30891_rev	125.719	-2.4298	0.176873	-13.7375	6.05328e-43	3.37324e-41	97	chr4:158671802-158671898	chr4	158671602	158671898
chr8	142785804	142785968	-	peak_38000_rev	64.7491	4.74709	0.345577	13.7367	6.11932e-43	3.40779e-41	165	chr8:142785804-142785968	chr8	142785604	142785968
chr16	72576	72647	-	peak_13646_rev	1235.75	1.05544	0.076851	13.7337	6.38384e-43	3.55276e-41	72	chr16:72576-72647	chr16	72376	72647
chr1	1858633	1858805	-	peak_182_rev	67.5189	3.64894	0.265722	13.7322	6.51342e-43	3.62249e-41	173	chr1:1858633-1858805	chr1	1858433	1858805
chr17	38730231	38730412	+	peak_17109_fwd	507.92	-1.3499	0.098315	-13.7303	6.68264e-43	3.71416e-41	182	chr17:38730231-38730412	chr17	38730031	38730412
chr10	43407724	43407804	-	peak_4571_rev	387.505	-1.51718	0.110543	-13.7247	7.21931e-43	4.0098e-41	81	chr10:43407724-43407804	chr10	43407524	43407804
chrX	119236253	119236407	+	peak_42426_fwd	1524.84	-1.27063	0.0925934	-13.7227	7.42829e-43	4.12316e-41	155	chrX:119236253-119236407	chrX	119236053	119236407
chr6	150599770	150599950	+	peak_35816_fwd	67.5823	3.4014	0.247957	13.7177	7.95501e-43	4.41263e-41	181	chr6:150599770-150599950	chr6	150599570	150599950
chr16	8868956	8869024	-	peak_14126_rev	1180.27	-1.14539	0.0835813	-13.7039	9.61703e-43	5.33105e-41	69	chr16:8868956-8869024	chr16	8868756	8869024
chr11	706608	706697	+	peak_5677_fwd	62.3458	3.90529	0.285083	13.6988	1.03234e-42	5.71885e-41	90	chr11:706608-706697	chr11	706408	706697
chr1	147242649	147242828	+	peak_2187_fwd	563.535	-1.51861	0.110885	-13.6953	1.08267e-42	5.99376e-41	180	chr1:147242649-147242828	chr1	147242449	147242828
chr8	29774080	29774338	-	peak_36899_rev	66.2161	3.53942	0.258499	13.6922	1.13015e-42	6.25249e-41	259	chr8:29774080-29774338	chr8	29773880	29774338
chr5	52989328	52989405	+	peak_32265_fwd	263.716	1.50856	0.110191	13.6903	1.15995e-42	6.41316e-41	78	chr5:52989328-52989405	chr5	52989128	52989405
chr7	44986586	44986684	-	peak_35433_rev	374.568	-1.59076	0.116212	-13.6885	1.1899e-42	6.57449e-41	99	chr7:44986586-44986684	chr7	44986386	44986684
chr12	64759329	64759444	-	peak_9207_rev	2991.03	1.05873	0.0773513	13.6874	1.20827e-42	6.6716e-41	116	chr12:64759329-64759444	chr12	64759129	64759444
chr7	159144815	159144968	-	peak_36641_rev	247.324	1.78532	0.130499	13.6807	1.32448e-42	7.3085e-41	154	chr7:159144815-159144968	chr7	159144615	159144968
chrX	153971145	153971218	-	peak_41567_rev	366.358	-1.53576	0.112286	-13.6773	1.38768e-42	7.65227e-41	74	chrX:153971145-153971218	chrX	153970945	153971218
chr3	48188340	48188424	-	peak_28125_rev	78.3664	-3.55958	0.260267	-13.6766	1.40019e-42	7.71617e-41	85	chr3:48188340-48188424	chr3	48188140	48188424
chr17	47189202	47189302	-	peak_17183_rev	853.749	-1.18484	0.0866376	-13.6758	1.417e-42	7.80374e-41	101	chr17:47189202-47189302	chr17	47189002	47189302
chr12	113116305	113116535	-	peak_9637_rev	83.9817	6.03322	0.441258	13.6728	1.47632e-42	8.12513e-41	231	chr12:113116305-113116535	chr12	113116105	113116535
chr9	97633421	97633529	+	peak_40287_fwd	186.983	1.98638	0.145317	13.6692	1.54984e-42	8.52422e-41	109	chr9:97633421-97633529	chr9	97633221	97633529
chr3	110969787	110969840	-	peak_28711_rev	81.1272	2.91689	0.213393	13.6691	1.55271e-42	8.53444e-41	54	chr3:110969787-110969840	chr3	110969587	110969840
chr1	11654857	11654953	+	peak_315_fwd	303.589	1.47837	0.10819	13.6645	1.65392e-42	9.07898e-41	97	chr1:11654857-11654953	chr1	11654657	11654953
chr3	184261231	184261635	-	peak_29566_rev	113.581	-2.57519	0.188458	-13.6645	1.65393e-42	9.07898e-41	405	chr3:184261231-184261635	chr3	184261031	184261635
chr10	131777351	131777407	-	peak_5596_rev	503.313	7.2276	0.528954	13.6639	1.66694e-42	9.14449e-41	57	chr10:131777351-131777407	chr10	131777151	131777407
chr7	139483552	139483700	-	peak_36379_rev	172.326	1.83602	0.134384	13.6625	1.70013e-42	9.32053e-41	149	chr7:139483552-139483700	chr7	139483352	139483700
chr19	50050960	50051036	-	peak_21706_rev	64.151	4.37078	0.32008	13.6553	1.87773e-42	1.02875e-40	77	chr19:50050960-50051036	chr19	50050760	50051036
chr8	100951225	100951531	-	peak_37547_rev	297.863	-1.52466	0.111667	-13.6536	1.92037e-42	1.05143e-40	307	chr8:100951225-100951531	chr8	100951025	100951531
chr15	80059595	80059754	+	peak_13437_fwd	2924.98	1.23555	0.0905241	13.6489	2.04967e-42	1.12117e-40	160	chr15:80059595-80059754	chr15	80059395	80059754
chrX	101617872	101618025	-	peak_41109_rev	196.752	-1.88651	0.138217	-13.6489	2.0504e-42	1.12117e-40	154	chrX:101617872-101618025	chrX	101617672	101618025
chr10	52455110	52455318	-	peak_4666_rev	5829.42	1.12516	0.0824533	13.646	2.13279e-42	1.16547e-40	209	chr10:52455110-52455318	chr10	52454910	52455318
chr17	28719971	28720034	+	peak_16878_fwd	530.098	-1.22673	0.0899034	-13.645	2.16274e-42	1.18107e-40	64	chr17:28719971-28720034	chr17	28719771	28720034
chr12	14567651	14567924	-	peak_8175_rev	183.345	-1.87656	0.137541	-13.6437	2.20135e-42	1.20137e-40	274	chr12:14567651-14567924	chr12	14567451	14567924
chr6	27893419	27893476	+	peak_34408_fwd	5398.71	-4.19524	0.307612	-13.6381	2.3769e-42	1.29635e-40	58	chr6:27893419-27893476	chr6	27893219	27893476
chr2	238239986	238240056	-	peak_24656_rev	1138.08	1.19896	0.0879467	13.6328	2.55711e-42	1.39373e-40	71	chr2:238239986-238240056	chr2	238239786	238240056
chr12	95858939	95859035	+	peak_9593_fwd	14511.2	-1.04107	0.0763663	-13.6325	2.56533e-42	1.39731e-40	97	chr12:95858939-95859035	chr12	95858739	95859035
chr6	158818181	158818252	-	peak_34761_rev	1142.99	1.27496	0.0935244	13.6324	2.56987e-42	1.39889e-40	72	chr6:158818181-158818252	chr6	158817981	158818252
chr1	174999904	175000102	+	peak_3069_fwd	7920.32	-1.34474	0.0986463	-13.6319	2.58739e-42	1.40752e-40	199	chr1:174999904-175000102	chr1	174999704	175000102
chr9	129111308	129111467	+	peak_40911_fwd	1150.17	-1.27253	0.0933645	-13.6297	2.66791e-42	1.45038e-40	160	chr9:129111308-129111467	chr9	129111108	129111467
chr17	61284751	61284949	-	peak_17820_rev	121.717	7.15994	0.525452	13.6262	2.79641e-42	1.51927e-40	199	chr17:61284751-61284949	chr17	61284551	61284949
chr15	45023160	45023262	+	peak_12877_fwd	188.191	-1.94972	0.143119	-13.623	2.921e-42	1.58593e-40	103	chr15:45023160-45023262	chr15	45022960	45023262
chr1	107056667	107056855	+	peak_1760_fwd	1170.45	-1.2698	0.0932532	-13.6167	3.18723e-42	1.72937e-40	189	chr1:107056667-107056855	chr1	107056467	107056855
chr2	24079481	24079612	-	peak_22327_rev	86.2124	6.07466	0.446252	13.6126	3.36916e-42	1.82691e-40	132	chr2:24079481-24079612	chr2	24079281	24079612
chr6	32853622	32853721	-	peak_33490_rev	161.173	1.89138	0.139026	13.6045	3.76355e-42	2.03946e-40	100	chr6:32853622-32853721	chr6	32853422	32853721
chr6	33299470	33299549	+	peak_34752_fwd	271.161	1.56021	0.114687	13.6041	3.78545e-42	2.05001e-40	80	chr6:33299470-33299549	chr6	33299270	33299549
chrX	23784993	23785072	+	peak_41724_fwd	69.118	4.90814	0.360797	13.6036	3.81048e-42	2.06225e-40	80	chrX:23784993-23785072	chrX	23784793	23785072
chr6	118574392	118574444	+	peak_35575_fwd	106.097	6.79023	0.4992	13.6022	3.88321e-42	2.09892e-40	53	chr6:118574392-118574444	chr6	118574192	118574444
chr11	65423034	65423113	+	peak_6694_fwd	1804.06	2.84384	0.209071	13.6023	3.88107e-42	2.09892e-40	80	chr11:65423034-65423113	chr11	65422834	65423113
chr3	48429287	48429487	-	peak_28139_rev	192.006	1.72252	0.126709	13.5943	4.3296e-42	2.33871e-40	201	chr3:48429287-48429487	chr3	48429087	48429487
chr6	27867536	27867595	-	peak_33138_rev	6982.26	-4.63154	0.340724	-13.5932	4.39358e-42	2.37175e-40	60	chr6:27867536-27867595	chr6	27867336	27867595
chr1	11691716	11691799	+	peak_319_fwd	105.187	6.78128	0.49889	13.5928	4.42171e-42	2.38541e-40	84	chr1:11691716-11691799	chr1	11691516	11691799
chr1	151165803	151166005	-	peak_2433_rev	230.257	-1.69266	0.124528	-13.5926	4.42837e-42	2.38748e-40	203	chr1:151165803-151166005	chr1	151165603	151166005
chr1	16155124	16155278	+	peak_417_fwd	95.1367	2.46253	0.181186	13.5912	4.51924e-42	2.43491e-40	155	chr1:16155124-16155278	chr1	16154924	16155278
chr17	82839973	82840027	-	peak_18857_rev	87.733	2.61375	0.192341	13.5891	4.64702e-42	2.50217e-40	55	chr17:82839973-82840027	chr17	82839773	82840027
chr1	21290157	21290308	-	peak_694_rev	66.8651	3.7296	0.274457	13.589	4.65299e-42	2.50379e-40	152	chr1:21290157-21290308	chr1	21289957	21290308
chr20	44714776	44715009	+	peak_26458_fwd	100.501	2.48509	0.182884	13.5883	4.69592e-42	2.52528e-40	234	chr20:44714776-44715009	chr20	44714576	44715009
chr1	156751518	156751708	-	peak_2911_rev	10084.4	-1.09292	0.0804701	-13.5816	5.14724e-42	2.76622e-40	191	chr1:156751518-156751708	chr1	156751318	156751708
chr15	66356564	66356714	-	peak_12979_rev	165.477	-2.03516	0.149887	-13.578	5.40972e-42	2.90544e-40	151	chr15:66356564-66356714	chr15	66356364	66356714
chr21	32612318	32612396	-	peak_26491_rev	958.633	-1.29289	0.0952491	-13.5737	5.73251e-42	3.07685e-40	79	chr21:32612318-32612396	chr21	32612118	32612396
chr1	145996526	145996584	-	peak_2215_rev	739.249	1.64657	0.121329	13.5711	5.94138e-42	3.18693e-40	59	chr1:145996526-145996584	chr1	145996326	145996584
chrX	18886927	18887079	+	peak_41701_fwd	67.0423	3.23751	0.238604	13.5686	6.15194e-42	3.29778e-40	153	chrX:18886927-18887079	chrX	18886727	18887079
chr3	8769351	8769499	-	peak_27683_rev	64.4522	3.54638	0.261377	13.568	6.1967e-42	3.31967e-40	149	chr3:8769351-8769499	chr3	8769151	8769499
chr3	9249590	9249650	-	peak_27688_rev	70.696	5.34253	0.3938	13.5666	6.31724e-42	3.3821e-40	61	chr3:9249590-9249650	chr3	9249390	9249650
chr10	133308892	133308980	+	peak_5611_fwd	248.253	-1.65945	0.12238	-13.5598	6.93112e-42	3.70841e-40	89	chr10:133308892-133308980	chr10	133308692	133308980
chr2	28394623	28394681	-	peak_22467_rev	61.4691	4.02331	0.296757	13.5576	7.14185e-42	3.81874e-40	59	chr2:28394623-28394681	chr2	28394423	28394681
chr22	39994947	39995035	+	peak_28405_fwd	223.597	1.74878	0.129011	13.5553	7.37034e-42	3.93843e-40	89	chr22:39994947-39995035	chr22	39994747	39995035
chr17	39699927	39700116	+	peak_17160_fwd	1148.9	1.02952	0.0760071	13.5451	8.4718e-42	4.52414e-40	190	chr17:39699927-39700116	chr17	39699727	39700116
chr14	105021002	105021181	-	peak_12346_rev	372.654	-1.44453	0.106695	-13.539	9.20784e-42	4.9141e-40	180	chr14:105021002-105021181	chr14	105020802	105021181
chr19	45638383	45638587	+	peak_21807_fwd	104.09	6.76295	0.499658	13.5351	9.69991e-42	5.17345e-40	205	chr19:45638383-45638587	chr19	45638183	45638587
chr20	49812651	49812752	+	peak_26735_fwd	97.9584	2.38703	0.176364	13.5347	9.7617e-42	5.20312e-40	102	chr20:49812651-49812752	chr20	49812451	49812752
chr2	53970742	53970816	-	peak_22732_rev	185.262	1.78537	0.131922	13.5336	9.91055e-42	5.27913e-40	75	chr2:53970742-53970816	chr2	53970542	53970816
chr19	55648001	55648280	+	peak_22570_fwd	131.64	-2.1897	0.161807	-13.5328	1.00207e-41	5.33444e-40	280	chr19:55648001-55648280	chr19	55647801	55648280
chrX	53422856	53423025	+	peak_42053_fwd	96.4177	2.55327	0.188799	13.5237	1.13253e-41	6.02514e-40	170	chrX:53422856-53423025	chrX	53422656	53423025
chr21	36135076	36135135	+	peak_27553_fwd	210.74	-1.7783	0.1315	-13.5231	1.14197e-41	6.07154e-40	60	chr21:36135076-36135135	chr21	36134876	36135135
chr7	16881936	16882000	-	peak_35151_rev	185.134	-2.14414	0.158601	-13.5191	1.20634e-41	6.40975e-40	65	chr7:16881936-16882000	chr7	16881736	16882000
chr13	45418293	45418447	-	peak_10517_rev	299.628	-1.4959	0.110655	-13.5185	1.21566e-41	6.4552e-40	155	chr13:45418293-45418447	chr13	45418093	45418447
chr19	14090396	14090489	-	peak_20248_rev	199.784	-2.09231	0.154791	-13.517	1.24204e-41	6.59118e-40	94	chr19:14090396-14090489	chr19	14090196	14090489
chr6	125749600	125749803	+	peak_35609_fwd	289.35	-1.56538	0.11583	-13.5145	1.28465e-41	6.813e-40	204	chr6:125749600-125749803	chr6	125749400	125749803
chr6	52671097	52671187	+	peak_35206_fwd	1813.84	-1.12405	0.0831936	-13.5113	1.34169e-41	7.11107e-40	91	chr6:52671097-52671187	chr6	52670897	52671187
chr17	44220794	44220997	-	peak_17068_rev	760.407	1.22415	0.0906079	13.5104	1.35781e-41	7.192e-40	204	chr17:44220794-44220997	chr17	44220594	44220997
chr11	66619410	66619602	+	peak_6953_fwd	60.4416	3.99148	0.295565	13.5046	1.47003e-41	7.78149e-40	193	chr11:66619410-66619602	chr11	66619210	66619602
chr6	111483733	111483948	+	peak_35538_fwd	61.0235	3.95659	0.293076	13.5002	1.55857e-41	8.24502e-40	216	chr6:111483733-111483948	chr6	111483533	111483948
chr4	107989641	107989704	-	peak_30622_rev	69.395	3.65771	0.270977	13.4983	1.6012e-41	8.46521e-40	64	chr4:107989641-107989704	chr4	107989441	107989704
chr15	71790061	71790221	-	peak_13068_rev	61.8768	4.20294	0.311427	13.4957	1.65656e-41	8.75242e-40	161	chr15:71790061-71790221	chr15	71789861	71790221
chr1	1919219	1919291	-	peak_194_rev	192.268	1.89475	0.140407	13.4947	1.67984e-41	8.86657e-40	73	chr1:1919219-1919291	chr1	1919019	1919291
chr9	136051745	136051854	-	peak_40098_rev	327.76	1.59216	0.117984	13.4947	1.68026e-41	8.86657e-40	110	chr9:136051745-136051854	chr9	136051545	136051854
chr16	2513710	2513809	+	peak_14184_fwd	289.582	1.42115	0.105322	13.4934	1.71076e-41	9.02187e-40	100	chr16:2513710-2513809	chr16	2513510	2513809
chr11	66438765	66438853	-	peak_6908_rev	4123.08	-1.095	0.0811663	-13.4908	1.77141e-41	9.33593e-40	89	chr11:66438765-66438853	chr11	66438565	66438853
chr11	66744694	66744867	+	peak_6987_fwd	519.986	-1.27823	0.0947653	-13.4884	1.8303e-41	9.64028e-40	174	chr11:66744694-66744867	chr11	66744494	66744867
chr20	62306190	62306274	+	peak_27173_fwd	60.4282	4.51475	0.334726	13.4879	1.84288e-41	9.70047e-40	85	chr20:62306190-62306274	chr20	62305990	62306274
chr20	47786489	47786597	-	peak_25658_rev	1604.39	1.11396	0.0825988	13.4864	1.87971e-41	9.88821e-40	109	chr20:47786489-47786597	chr20	47786289	47786597
chr8	133297206	133297259	-	peak_37910_rev	100.052	2.66978	0.19801	13.483	1.96815e-41	1.0347e-39	54	chr8:133297206-133297259	chr8	133297006	133297259
chr2	201642610	201642698	-	peak_24143_rev	157.66	-2.0649	0.153183	-13.48	2.05246e-41	1.07835e-39	89	chr2:201642610-201642698	chr2	201642410	201642698
chr16	1771653	1771762	-	peak_13793_rev	183.931	-1.81196	0.134507	-13.4712	2.31161e-41	1.21375e-39	110	chr16:1771653-1771762	chr16	1771453	1771762
chr1	50968677	50968883	+	peak_1373_fwd	103.68	-2.5224	0.187249	-13.4709	2.32054e-41	1.21769e-39	207	chr1:50968677-50968883	chr1	50968477	50968883
chr5	126836505	126836631	+	peak_32869_fwd	77.1192	-3.42044	0.253938	-13.4696	2.36149e-41	1.23841e-39	127	chr5:126836505-126836631	chr5	126836305	126836631
chr2	27118916	27119132	-	peak_22404_rev	298.975	-1.61596	0.120044	-13.4614	2.63857e-41	1.38285e-39	217	chr2:27118916-27119132	chr2	27118716	27119132
chr19	29665435	29665508	+	peak_20937_fwd	84.6532	2.80703	0.208642	13.4538	2.92263e-41	1.53078e-39	74	chr19:29665435-29665508	chr19	29665235	29665508
chr1	155244587	155244693	-	peak_2740_rev	228.649	-1.6102	0.119773	-13.4437	3.35013e-41	1.7536e-39	107	chr1:155244587-155244693	chr1	155244387	155244693
chr18	48950021	48950312	+	peak_19483_fwd	62.176	3.78434	0.281497	13.4436	3.3547e-41	1.75491e-39	292	chr18:48950021-48950312	chr18	48949821	48950312
chr12	21774626	21774819	-	peak_8223_rev	79.6717	-3.28573	0.244484	-13.4395	3.54901e-41	1.8554e-39	194	chr12:21774626-21774819	chr12	21774426	21774819
chr1	234610960	234611035	-	peak_3904_rev	72.906	3.01542	0.224438	13.4354	3.75105e-41	1.95982e-39	76	chr1:234610960-234611035	chr1	234610760	234611035
chr12	12350165	12350370	-	peak_8141_rev	243.719	-1.66987	0.124306	-13.4336	3.84329e-41	2.00677e-39	206	chr12:12350165-12350370	chr12	12349965	12350370
chr11	35139164	35139223	+	peak_6120_fwd	777.425	1.12693	0.0838952	13.4326	3.89269e-41	2.03131e-39	60	chr11:35139164-35139223	chr11	35138964	35139223
chr8	22165166	22165438	+	peak_38150_fwd	251.27	1.63104	0.121425	13.4325	3.89875e-41	2.03322e-39	273	chr8:22165166-22165438	chr8	22164966	22165438
chr17	4940592	4940772	+	peak_16276_fwd	407.478	-1.29116	0.0961321	-13.4311	3.97539e-41	2.07191e-39	181	chr17:4940592-4940772	chr17	4940392	4940772
chr2	74421547	74421647	-	peak_23018_rev	182.521	-1.85381	0.138144	-13.4194	4.65148e-41	2.42278e-39	101	chr2:74421547-74421647	chr2	74421347	74421647
chr1	246724681	246724798	-	peak_4016_rev	98.6478	2.58228	0.192457	13.4175	4.77674e-41	2.48649e-39	118	chr1:246724681-246724798	chr1	246724481	246724798
chr10	93482164	93482462	-	peak_5074_rev	1532.99	0.9884	0.0736667	13.4172	4.79629e-41	2.49513e-39	299	chr10:93482164-93482462	chr10	93481964	93482462
chr12	80103298	80103359	-	peak_9351_rev	479.162	-1.24799	0.0930187	-13.4166	4.83545e-41	2.51396e-39	62	chr12:80103298-80103359	chr12	80103098	80103359
chr2	240435149	240435233	-	peak_24678_rev	78.681	2.93217	0.218584	13.4144	4.98097e-41	2.58802e-39	85	chr2:240435149-240435233	chr2	240434949	240435233
chr8	29774383	29774530	+	peak_38325_fwd	70.2982	3.137	0.233857	13.4141	4.99659e-41	2.59454e-39	148	chr8:29774383-29774530	chr8	29774183	29774530
chr1	44631948	44632023	+	peak_1278_fwd	1269.16	-1.22213	0.0911285	-13.411	5.21058e-41	2.704e-39	76	chr1:44631948-44632023	chr1	44631748	44632023
chr11	95790487	95790578	+	peak_7562_fwd	231.9	-1.62532	0.121245	-13.4052	5.63398e-41	2.92193e-39	92	chr11:95790487-95790578	chr11	95790287	95790578
chr12	95790564	95790649	-	peak_9457_rev	85.2291	2.58586	0.193078	13.3928	6.6584e-41	3.4511e-39	86	chr12:95790564-95790649	chr12	95790364	95790649
chr11	62831971	62832081	-	peak_6579_rev	978.543	1.2737	0.0951127	13.3915	6.77939e-41	3.51166e-39	111	chr11:62831971-62832081	chr11	62831771	62832081
chr11	68213569	68213869	-	peak_7036_rev	2182.64	1.12244	0.0838246	13.3903	6.88646e-41	3.56493e-39	301	chr11:68213569-68213869	chr11	68213369	68213869
chr17	7844685	7844888	-	peak_16122_rev	76.6946	2.86124	0.213683	13.3901	6.907e-41	3.57338e-39	204	chr17:7844685-7844888	chr17	7844485	7844888
chr17	40850782	40850867	+	peak_17259_fwd	111.659	2.21159	0.165181	13.3889	7.01941e-41	3.62931e-39	86	chr17:40850782-40850867	chr17	40850582	40850867
chr11	3379030	3379188	-	peak_5869_rev	287.536	1.51064	0.113019	13.3663	9.51375e-41	4.91598e-39	159	chr11:3379030-3379188	chr11	3378830	3379188
chr7	8262491	8262574	-	peak_35122_rev	239.675	-1.67245	0.125154	-13.3632	9.92326e-41	5.12445e-39	84	chr7:8262491-8262574	chr7	8262291	8262574
chr9	136484553	136484763	-	peak_40157_rev	479.916	1.34882	0.101005	13.354	1.12321e-40	5.7968e-39	211	chr9:136484553-136484763	chr9	136484353	136484763
chr8	11201760	11201839	-	peak_36684_rev	83.2625	2.8466	0.21318	13.353	1.13712e-40	5.86499e-39	80	chr8:11201760-11201839	chr8	11201560	11201839
chr11	308126	308222	+	peak_5634_fwd	377.339	-1.47495	0.110468	-13.3518	1.15591e-40	5.95829e-39	97	chr11:308126-308222	chr11	307926	308222
chr5	176388523	176388608	-	peak_32486_rev	1372	-1.04814	0.0785191	-13.3488	1.20345e-40	6.19959e-39	86	chr5:176388523-176388608	chr5	176388323	176388608
chr6	27815013	27815161	+	peak_34400_fwd	3995.49	-4.74999	0.355917	-13.3458	1.25354e-40	6.45366e-39	149	chr6:27815013-27815161	chr6	27814813	27815161
chr4	10116724	10116929	-	peak_30040_rev	6909.6	1.11941	0.0839016	13.3419	1.31975e-40	6.79041e-39	206	chr4:10116724-10116929	chr4	10116524	10116929
chr1	226940280	226940375	+	peak_3733_fwd	377.325	1.502	0.112592	13.3401	1.35197e-40	6.95193e-39	96	chr1:226940280-226940375	chr1	226940080	226940375
chr12	118016701	118016795	+	peak_9891_fwd	714.211	-1.26668	0.0949932	-13.3344	1.45998e-40	7.50278e-39	95	chr12:118016701-118016795	chr12	118016501	118016795
chrX	134797032	134797250	-	peak_41377_rev	1110.64	-1.02006	0.076507	-13.3329	1.49084e-40	7.6567e-39	219	chrX:134797032-134797250	chrX	134796832	134797250
chr2	9473778	9473884	+	peak_22810_fwd	74.3288	-4.05935	0.304694	-13.3227	1.70733e-40	8.76326e-39	107	chr2:9473778-9473884	chr2	9473578	9473884
chr4	158201886	158202239	+	peak_31813_fwd	58.1498	3.97148	0.298212	13.3176	1.82792e-40	9.37652e-39	354	chr4:158201886-158202239	chr4	158201686	158202239
chr6	36667195	36667461	+	peak_34892_fwd	66.7291	5.2652	0.3954	13.3161	1.86515e-40	9.56171e-39	267	chr6:36667195-36667461	chr6	36666995	36667461
chr6	16759951	16760406	-	peak_32959_rev	88.7732	2.54742	0.191308	13.3158	1.8735e-40	9.5987e-39	456	chr6:16759951-16760406	chr6	16759751	16760406
chr2	24920165	24920272	-	peak_22352_rev	129.014	-2.50948	0.188544	-13.3098	2.03019e-40	1.03951e-38	108	chr2:24920165-24920272	chr2	24919965	24920272
chr1	161021072	161021158	-	peak_2988_rev	1611.81	1.49167	0.11212	13.3042	2.18897e-40	1.12014e-38	87	chr1:161021072-161021158	chr1	161020872	161021158
chr2	158723338	158723546	-	peak_23768_rev	67.3852	5.3817	0.405025	13.2873	2.74287e-40	1.40273e-38	209	chr2:158723338-158723546	chr2	158723138	158723546
chr16	29816073	29816251	+	peak_14843_fwd	887.693	-1.34625	0.101321	-13.287	2.75369e-40	1.40741e-38	179	chr16:29816073-29816251	chr16	29815873	29816251
chr5	10353446	10353632	-	peak_31124_rev	513.47	1.43803	0.108236	13.286	2.78953e-40	1.42487e-38	187	chr5:10353446-10353632	chr5	10353246	10353632
chr17	41528256	41528321	-	peak_16837_rev	51018.3	1.18831	0.0894577	13.2835	2.88501e-40	1.47275e-38	66	chr17:41528256-41528321	chr17	41528056	41528321
chr16	87392307	87392390	+	peak_15915_fwd	1707.63	1.19429	0.0899539	13.2766	3.16277e-40	1.61357e-38	84	chr16:87392307-87392390	chr16	87392107	87392390
chr11	112164013	112164109	-	peak_7597_rev	111.817	2.38878	0.179925	13.2765	3.16815e-40	1.61533e-38	97	chr11:112164013-112164109	chr11	112163813	112164109
chr1	40097198	40097320	-	peak_1207_rev	688.945	-1.38685	0.104485	-13.2733	3.30739e-40	1.68531e-38	123	chr1:40097198-40097320	chr1	40096998	40097320
chr16	85169196	85169262	+	peak_15840_fwd	96.6976	2.42266	0.182524	13.2731	3.31399e-40	1.68766e-38	67	chr16:85169196-85169262	chr16	85168996	85169262
chr1	193059293	193059387	-	peak_3289_rev	1116.21	-1.12295	0.084631	-13.2688	3.51236e-40	1.78761e-38	95	chr1:193059293-193059387	chr1	193059093	193059387
chrX	70452527	70452643	+	peak_42162_fwd	290.536	-1.53033	0.115354	-13.2664	3.62399e-40	1.8433e-38	117	chrX:70452527-70452643	chrX	70452327	70452643
chr6	26156789	26156894	+	peak_34339_fwd	765.509	-1.67789	0.126503	-13.2637	3.7611e-40	1.91189e-38	106	chr6:26156789-26156894	chr6	26156589	26156894
chr19	17305846	17305937	+	peak_20670_fwd	995.934	-1.1585	0.0874009	-13.2549	4.2241e-40	2.14597e-38	92	chr19:17305846-17305937	chr19	17305646	17305937
chr2	219218780	219218975	-	peak_24377_rev	313.121	1.49	0.112432	13.2524	4.36773e-40	2.2176e-38	196	chr2:219218780-219218975	chr2	219218580	219218975
chr3	128123726	128123830	-	peak_28973_rev	1396.41	-1.27949	0.0965553	-13.2514	4.42844e-40	2.24707e-38	105	chr3:128123726-128123830	chr3	128123526	128123830
chr11	535368	535614	-	peak_5686_rev	2144.09	1.13367	0.0855632	13.2495	4.54009e-40	2.30235e-38	247	chr11:535368-535614	chr11	535168	535614
chr12	6766351	6766731	+	peak_8131_fwd	1624.7	-1.23996	0.0936522	-13.24	5.15286e-40	2.61152e-38	381	chr12:6766351-6766731	chr12	6766151	6766731
chr9	121326381	121326658	+	peak_40555_fwd	57.0894	4.31194	0.325743	13.2373	5.34577e-40	2.70767e-38	278	chr9:121326381-121326658	chr9	121326181	121326658
chr12	123384124	123384223	+	peak_10147_fwd	299.01	-1.60128	0.120983	-13.2355	5.46993e-40	2.7689e-38	100	chr12:123384124-123384223	chr12	123383924	123384223
chr1	27155072	27155132	-	peak_850_rev	2928.3	1.02807	0.0777851	13.2168	7.02108e-40	3.55197e-38	61	chr1:27155072-27155132	chr1	27154872	27155132
chr4	112285842	112285922	-	peak_30645_rev	247.797	-1.6067	0.121574	-13.2158	7.11056e-40	3.59508e-38	81	chr4:112285842-112285922	chr4	112285642	112285922
chr19	14074176	14074269	-	peak_20239_rev	153.716	1.907	0.144305	13.2151	7.1778e-40	3.62691e-38	94	chr19:14074176-14074269	chr19	14073976	14074269
chr1	166839397	166839574	+	peak_2914_fwd	1210.81	-1.19854	0.0907275	-13.2103	7.6487e-40	3.86255e-38	178	chr1:166839397-166839574	chr1	166839197	166839574
chr3	187139347	187139513	-	peak_29618_rev	830.631	-1.43668	0.108759	-13.2097	7.70898e-40	3.89067e-38	167	chr3:187139347-187139513	chr3	187139147	187139513
chr2	9423380	9423633	-	peak_22133_rev	1435.85	-1.19283	0.0903349	-13.2045	8.26534e-40	4.16897e-38	254	chr2:9423380-9423633	chr2	9423180	9423633
chr2	53970941	53971044	-	peak_22733_rev	578.007	1.68551	0.127676	13.2015	8.60537e-40	4.33789e-38	104	chr2:53970941-53971044	chr2	53970741	53971044
chr17	51153552	51153648	+	peak_17742_fwd	18636.1	1.12945	0.0855558	13.2013	8.61746e-40	4.34139e-38	97	chr17:51153552-51153648	chr17	51153352	51153648
chrX	101550512	101550630	+	peak_42291_fwd	119.797	-2.47373	0.1874	-13.2003	8.73924e-40	4.40012e-38	119	chrX:101550512-101550630	chrX	101550312	101550630
chr22	50305835	50305994	-	peak_27623_rev	64.7023	3.4553	0.261885	13.1939	9.5099e-40	4.78529e-38	160	chr22:50305835-50305994	chr22	50305635	50305994
chr1	155002317	155002409	+	peak_2607_fwd	355.369	1.61982	0.12278	13.1928	9.64979e-40	4.8528e-38	93	chr1:155002317-155002409	chr1	155002117	155002409
chr9	104094543	104094646	+	peak_40363_fwd	79.2448	-3.39997	0.257732	-13.1919	9.77037e-40	4.91051e-38	104	chr9:104094543-104094646	chr9	104094343	104094646
chr21	33588600	33588716	-	peak_26512_rev	362.781	-1.44401	0.10947	-13.1909	9.90053e-40	4.97297e-38	117	chr21:33588600-33588716	chr21	33588400	33588716
chr17	75639895	75639998	-	peak_18334_rev	96.8897	2.60889	0.197825	13.1879	1.03044e-39	5.17277e-38	104	chr17:75639895-75639998	chr17	75639695	75639998
chr7	12686848	12686949	+	peak_36341_fwd	144.217	-2.19987	0.166864	-13.1836	1.0906e-39	5.4715e-38	102	chr7:12686848-12686949	chr7	12686648	12686949
chr20	45935005	45935253	-	peak_25476_rev	245.863	1.64558	0.124839	13.1816	1.12034e-39	5.61741e-38	249	chr20:45935005-45935253	chr20	45934805	45935253
chr2	30146912	30147055	+	peak_23172_fwd	348.986	1.41121	0.10708	13.179	1.1592e-39	5.80877e-38	144	chr2:30146912-30147055	chr2	30146712	30147055
chr1	235073425	235073613	-	peak_3920_rev	74.2025	2.83608	0.215233	13.1768	1.19406e-39	5.97994e-38	189	chr1:235073425-235073613	chr1	235073225	235073613
chr15	40807405	40807481	-	peak_12561_rev	325.85	-1.36022	0.103248	-13.1742	1.23473e-39	6.17996e-38	77	chr15:40807405-40807481	chr15	40807205	40807481
chr2	174682840	174683179	-	peak_23925_rev	425.135	-1.2729	0.096626	-13.1734	1.24788e-39	6.24204e-38	340	chr2:174682840-174683179	chr2	174682640	174683179
chr3	197555912	197556068	-	peak_29809_rev	432.088	-1.41449	0.107384	-13.1723	1.26639e-39	6.33091e-38	157	chr3:197555912-197556068	chr3	197555712	197556068
chr2	9474524	9474613	+	peak_22812_fwd	551.833	-1.28963	0.097913	-13.1712	1.2858e-39	6.42415e-38	90	chr2:9474524-9474613	chr2	9474324	9474613
chr5	50441183	50441464	-	peak_31322_rev	685.187	-1.34471	0.102135	-13.166	1.37692e-39	6.87533e-38	282	chr5:50441183-50441464	chr5	50440983	50441464
chr19	12957151	12957241	-	peak_20192_rev	3697.32	-0.959753	0.0728975	-13.1658	1.3811e-39	6.89213e-38	91	chr19:12957151-12957241	chr19	12956951	12957241
chr8	121145367	121145605	-	peak_37776_rev	106.168	2.36587	0.179751	13.162	1.45265e-39	7.24493e-38	239	chr8:121145367-121145605	chr8	121145167	121145605
chr14	68816624	68816803	-	peak_11626_rev	144.23	2.16763	0.164729	13.1588	1.51459e-39	7.54937e-38	180	chr14:68816624-68816803	chr14	68816424	68816803
chr12	116495363	116495436	-	peak_9690_rev	331.294	1.49058	0.113294	13.1568	1.55556e-39	7.74902e-38	74	chr12:116495363-116495436	chr12	116495163	116495436
chr1	9588889	9588971	+	peak_256_fwd	147.658	-2.14892	0.163425	-13.1493	1.71765e-39	8.55144e-38	83	chr1:9588889-9588971	chr1	9588689	9588971
chr14	20343611	20343685	+	peak_10959_fwd	706.84	-1.23403	0.0938678	-13.1465	1.78307e-39	8.8719e-38	75	chr14:20343611-20343685	chr14	20343411	20343685
chr16	589394	589472	-	peak_13691_rev	64.4741	3.47756	0.264552	13.1451	1.81631e-39	9.03195e-38	79	chr16:589394-589472	chr16	589194	589472
chr8	94475034	94475148	-	peak_37396_rev	342.258	-1.36138	0.103569	-13.1447	1.8257e-39	9.07333e-38	115	chr8:94475034-94475148	chr8	94474834	94475148
chr2	175005331	175005413	-	peak_23929_rev	79.5859	-2.99831	0.228156	-13.1415	1.90418e-39	9.45781e-38	83	chr2:175005331-175005413	chr2	175005131	175005413
chr17	63842875	63842977	-	peak_18037_rev	499.245	1.30192	0.0991187	13.135	2.07446e-39	1.02975e-37	103	chr17:63842875-63842977	chr17	63842675	63842977
chr11	11621952	11622018	-	peak_5980_rev	114.868	2.1852	0.166369	13.1347	2.08295e-39	1.03336e-37	67	chr11:11621952-11622018	chr11	11621752	11622018
chr20	47736758	47736914	-	peak_25629_rev	331.788	1.59957	0.121786	13.1342	2.09666e-39	1.03955e-37	157	chr20:47736758-47736914	chr20	47736558	47736914
chr17	75765121	75765209	-	peak_18344_rev	800.843	-1.24893	0.0951566	-13.125	2.36853e-39	1.17366e-37	89	chr17:75765121-75765209	chr17	75764921	75765209
chr14	99481394	99481467	+	peak_12250_fwd	1870.53	1.12061	0.0854008	13.1218	2.46981e-39	1.22313e-37	74	chr14:99481394-99481467	chr14	99481194	99481467
chr3	101574171	101574260	+	peak_29668_fwd	4498.64	1.16211	0.088577	13.1197	2.53781e-39	1.25606e-37	90	chr3:101574171-101574260	chr3	101573971	101574260
chr19	38336435	38336500	+	peak_21263_fwd	106.022	2.46188	0.187704	13.1157	2.6756e-39	1.32349e-37	66	chr19:38336435-38336500	chr19	38336235	38336500
chr11	2270915	2271044	-	peak_5824_rev	120.414	-2.25068	0.171787	-13.1016	3.22371e-39	1.59368e-37	130	chr11:2270915-2271044	chr11	2270715	2271044
chr6	32969940	32970100	+	peak_34691_fwd	81.8766	2.77127	0.211527	13.1012	3.23929e-39	1.60045e-37	161	chr6:32969940-32970100	chr6	32969740	32970100
chrX	72238937	72239032	-	peak_40981_rev	72.299	-3.69033	0.281689	-13.1007	3.26165e-39	1.61055e-37	96	chrX:72238937-72239032	chrX	72238737	72239032
chr11	10751000	10751092	+	peak_5942_fwd	197.684	1.85358	0.141571	13.0929	3.61333e-39	1.78317e-37	93	chr11:10751000-10751092	chr11	10750800	10751092
chr12	121802894	121802963	-	peak_9886_rev	163.608	1.81226	0.138462	13.0885	3.83109e-39	1.88953e-37	70	chr12:121802894-121802963	chr12	121802694	121802963
chr11	62622058	62622178	-	peak_6508_rev	95.7711	2.34572	0.179256	13.0858	3.96922e-39	1.95651e-37	121	chr11:62622058-62622178	chr11	62621858	62622178
chr7	128409901	128409988	-	peak_36248_rev	494.178	-1.36345	0.104214	-13.0832	4.10843e-39	2.02395e-37	88	chr7:128409901-128409988	chr7	128409701	128409988
chr10	74825386	74825650	+	peak_4829_fwd	230.397	-1.68389	0.128758	-13.0779	4.40311e-39	2.16786e-37	265	chr10:74825386-74825650	chr10	74825186	74825650
chr15	100714663	100714734	-	peak_13599_rev	60.6116	3.65681	0.279635	13.0771	4.45103e-39	2.19018e-37	72	chr15:100714663-100714734	chr15	100714463	100714734
chr9	136118153	136118210	+	peak_41315_fwd	90.2736	6.55359	0.501389	13.0709	4.8302e-39	2.37537e-37	58	chr9:136118153-136118210	chr9	136117953	136118210
chr15	79896943	79897027	-	peak_13279_rev	1307.57	-1.19135	0.0911761	-13.0665	5.11826e-39	2.51556e-37	85	chr15:79896943-79897027	chr15	79896743	79897027
chr4	180058908	180059071	+	peak_31900_fwd	172.507	-1.87489	0.143518	-13.0638	5.30105e-39	2.6038e-37	164	chr4:180058908-180059071	chr4	180058708	180059071
chr10	68471867	68471975	-	peak_4738_rev	75.2987	-3.1822	0.24359	-13.0638	5.30395e-39	2.6038e-37	109	chr10:68471867-68471975	chr10	68471667	68471975
chr4	4290074	4290160	-	peak_29974_rev	870.783	-1.1464	0.0877553	-13.0636	5.31472e-39	2.60758e-37	87	chr4:4290074-4290160	chr4	4289874	4290160
chr5	172834230	172834397	+	peak_33611_fwd	1363.99	-1.01002	0.0773304	-13.0611	5.48979e-39	2.69191e-37	168	chr5:172834230-172834397	chr5	172834030	172834397
chr20	25696698	25696877	-	peak_25090_rev	299.37	1.40545	0.107607	13.061	5.50324e-39	2.69694e-37	180	chr20:25696698-25696877	chr20	25696498	25696877
chr16	2911831	2912074	+	peak_14271_fwd	624.068	1.28043	0.0980904	13.0535	6.06634e-39	2.97117e-37	244	chr16:2911831-2912074	chr16	2911631	2912074
chr19	35118813	35118882	+	peak_21057_fwd	72.3313	2.95768	0.226726	13.0452	6.7673e-39	3.31257e-37	70	chr19:35118813-35118882	chr19	35118613	35118882
chr2	74421724	74421815	+	peak_23717_fwd	619.37	-1.32561	0.101623	-13.0444	6.8346e-39	3.34357e-37	92	chr2:74421724-74421815	chr2	74421524	74421815
chr10	132396133	132396289	+	peak_5589_fwd	231.131	1.50621	0.115485	13.0425	7.0165e-39	3.43058e-37	157	chr10:132396133-132396289	chr10	132395933	132396289
chr7	26201718	26201813	+	peak_36417_fwd	9869.66	-1.17987	0.0904838	-13.0396	7.28614e-39	3.56035e-37	96	chr7:26201718-26201813	chr7	26201518	26201813
chr20	35278051	35278137	-	peak_25274_rev	690.092	1.19154	0.0913963	13.0371	7.53183e-39	3.67829e-37	87	chr20:35278051-35278137	chr20	35277851	35278137
chr12	132762050	132762259	+	peak_10328_fwd	134.225	2.11555	0.162295	13.0352	7.71994e-39	3.76797e-37	210	chr12:132762050-132762259	chr12	132761850	132762259
chr20	5950660	5950756	+	peak_25879_fwd	169.866	-1.82488	0.139998	-13.035	7.73235e-39	3.77185e-37	97	chr20:5950660-5950756	chr20	5950460	5950756
chr22	50474966	50475055	-	peak_27630_rev	712.728	1.09395	0.0839275	13.0344	7.79491e-39	3.80018e-37	90	chr22:50474966-50475055	chr22	50474766	50475055
chr5	72955796	72955899	-	peak_31500_rev	66.0991	3.33675	0.256013	13.0335	7.88603e-39	3.84238e-37	104	chr5:72955796-72955899	chr5	72955596	72955899
chr8	94641148	94641305	+	peak_38796_fwd	450.547	-1.4936	0.114648	-13.0276	8.51955e-39	4.14867e-37	158	chr8:94641148-94641305	chr8	94640948	94641305
chr17	75205676	75205772	+	peak_18683_fwd	427.661	-1.28673	0.098773	-13.0272	8.57358e-39	4.17258e-37	97	chr17:75205676-75205772	chr17	75205476	75205772
chr9	94639428	94639555	-	peak_39086_rev	1155.15	-1.01975	0.078328	-13.019	9.53595e-39	4.63827e-37	128	chr9:94639428-94639555	chr9	94639228	94639555
chr11	65421242	65421329	-	peak_6752_rev	55.3617	4.31657	0.331615	13.0168	9.82009e-39	4.77373e-37	88	chr11:65421242-65421329	chr11	65421042	65421329
chr9	72365159	72365230	-	peak_38821_rev	1245.37	1.13149	0.0869373	13.0151	1.00455e-38	4.88049e-37	72	chr9:72365159-72365230	chr9	72364959	72365230
chr15	34337804	34338059	-	peak_12476_rev	83.6086	2.51452	0.193202	13.015	1.00609e-38	4.88519e-37	256	chr15:34337804-34338059	chr15	34337604	34338059
chr3	122383179	122383244	-	peak_28835_rev	627.35	-1.17631	0.0903822	-13.0148	1.00768e-38	4.89009e-37	66	chr3:122383179-122383244	chr3	122382979	122383244
chr17	72123969	72124530	+	peak_18609_fwd	106.691	2.23634	0.171873	13.0116	1.05179e-38	5.10122e-37	562	chr17:72123969-72124530	chr17	72123769	72124530
chr19	14690037	14690238	+	peak_20571_fwd	159.524	1.84969	0.142183	13.0092	1.08425e-38	5.25561e-37	202	chr19:14690037-14690238	chr19	14689837	14690238
chr17	58679641	58679694	-	peak_17526_rev	81.7171	-3.31986	0.25526	-13.0058	1.13413e-38	5.49425e-37	54	chr17:58679641-58679694	chr17	58679441	58679694
chr19	1249868	1249939	+	peak_19749_fwd	987.805	1.29354	0.0994691	13.0044	1.15486e-38	5.59149e-37	72	chr19:1249868-1249939	chr19	1249668	1249939
chr16	29996220	29996311	+	peak_14882_fwd	1905.19	-1.14008	0.0876718	-13.0039	1.1625e-38	5.62523e-37	92	chr16:29996220-29996311	chr16	29996020	29996311
chr1	152806600	152806744	-	peak_2530_rev	118.446	7.31556	0.562586	13.0035	1.16951e-38	5.65593e-37	145	chr1:152806600-152806744	chr1	152806400	152806744
chr16	30053154	30053273	+	peak_14892_fwd	132.021	-2.17049	0.166969	-12.9994	1.23356e-38	5.9623e-37	120	chr16:30053154-30053273	chr16	30052954	30053273
chr5	65625014	65625108	+	peak_32371_fwd	143.542	-1.97658	0.152078	-12.9971	1.26989e-38	6.13438e-37	95	chr5:65625014-65625108	chr5	65624814	65625108
chr17	82023214	82023461	+	peak_19073_fwd	134.614	-2.00033	0.15391	-12.9967	1.2767e-38	6.16375e-37	248	chr17:82023214-82023461	chr17	82023014	82023461
chr4	15003155	15003330	+	peak_31029_fwd	496.634	1.43831	0.110673	12.9961	1.28826e-38	6.21602e-37	176	chr4:15003155-15003330	chr4	15002955	15003330
chr1	201829165	201829252	+	peak_3337_fwd	616.22	-1.2248	0.0942464	-12.9958	1.29312e-38	6.23236e-37	88	chr1:201829165-201829252	chr1	201828965	201829252
chr12	68686959	68687051	+	peak_9302_fwd	469.967	-1.25072	0.0962408	-12.9958	1.29278e-38	6.23236e-37	93	chr12:68686959-68687051	chr12	68686759	68687051
chr21	39183380	39183486	-	peak_26594_rev	1284.81	-1.24161	0.0955445	-12.9951	1.3049e-38	6.28553e-37	107	chr21:39183380-39183486	chr21	39183180	39183486
chr2	74147830	74147922	-	peak_22992_rev	2312.09	-1.1705	0.0900812	-12.9939	1.3258e-38	6.38255e-37	93	chr2:74147830-74147922	chr2	74147630	74147922
chr3	128153165	128153256	+	peak_29876_fwd	95.8241	2.37054	0.182474	12.9911	1.37414e-38	6.61151e-37	92	chr3:128153165-128153256	chr3	128152965	128153256
chr6	7582636	7582949	+	peak_34069_fwd	236.21	1.52777	0.11766	12.9846	1.49545e-38	7.19107e-37	314	chr6:7582636-7582949	chr6	7582436	7582949
chr20	23350772	23350870	+	peak_26023_fwd	536.429	-1.42978	0.110124	-12.9833	1.52184e-38	7.31382e-37	99	chr20:23350772-23350870	chr20	23350572	23350870
chr7	135557909	135557982	+	peak_37677_fwd	331.86	-1.38903	0.106994	-12.9824	1.54062e-38	7.39987e-37	74	chr7:135557909-135557982	chr7	135557709	135557982
chr19	42268441	42268606	+	peak_21600_fwd	279.411	1.46622	0.112941	12.9821	1.54562e-38	7.41968e-37	166	chr19:42268441-42268606	chr19	42268241	42268606
chr17	77286587	77286678	-	peak_18481_rev	64.1364	5.40534	0.416423	12.9804	1.58009e-38	7.58085e-37	92	chr17:77286587-77286678	chr17	77286387	77286678
chr13	60163848	60163948	-	peak_10623_rev	92.474	-3.02093	0.232737	-12.98	1.58835e-38	7.61616e-37	101	chr13:60163848-60163948	chr13	60163648	60163948
chr11	67353468	67353560	-	peak_6959_rev	2767.67	1.02879	0.0792881	12.9753	1.68934e-38	8.09582e-37	93	chr11:67353468-67353560	chr11	67353268	67353560
chr12	106345842	106346001	-	peak_9521_rev	63.77	5.39768	0.416082	12.9726	1.74891e-38	8.37653e-37	160	chr12:106345842-106346001	chr12	106345642	106346001
chr10	128106185	128106707	-	peak_5570_rev	71.9161	-3.86089	0.297723	-12.968	1.85695e-38	8.88895e-37	523	chr10:128106185-128106707	chr10	128105985	128106707
chr14	64465416	64465563	+	peak_11675_fwd	120.878	-2.12883	0.164312	-12.9561	2.17143e-38	1.03885e-36	148	chr14:64465416-64465563	chr14	64465216	64465563
chr19	23914861	23914932	+	peak_20919_fwd	173.581	-1.80325	0.13921	-12.9535	2.2457e-38	1.07377e-36	72	chr19:23914861-23914932	chr19	23914661	23914932
chr3	99876120	99876182	-	peak_28651_rev	174.02	1.80263	0.139166	12.9531	2.25563e-38	1.07791e-36	63	chr3:99876120-99876182	chr3	99875920	99876182
chr19	32581085	32581263	+	peak_20955_fwd	8325.01	-1.12254	0.0867008	-12.9472	2.43543e-38	1.16317e-36	179	chr19:32581085-32581263	chr19	32580885	32581263
chr21	36385375	36385536	+	peak_27559_fwd	149.12	-2.15902	0.166808	-12.9432	2.56754e-38	1.22558e-36	162	chr21:36385375-36385536	chr21	36385175	36385536
chr5	15084	15142	+	peak_31934_fwd	139.168	7.77565	0.600898	12.94	2.67466e-38	1.27599e-36	59	chr5:15084-15142	chr5	14884	15142
chr14	55027019	55027105	-	peak_11411_rev	179.627	-1.74135	0.134611	-12.9362	2.81376e-38	1.34159e-36	87	chr14:55027019-55027105	chr14	55026819	55027105
chr2	177263592	177263785	+	peak_24752_fwd	73.5083	2.94807	0.227988	12.9308	3.01495e-38	1.4367e-36	194	chr2:177263592-177263785	chr2	177263392	177263785
chr12	68843626	68844188	+	peak_9372_fwd	134.329	5.02509	0.388681	12.9286	3.1056e-38	1.47907e-36	563	chr12:68843626-68844188	chr12	68843426	68844188
chr19	2456852	2457029	-	peak_19556_rev	890.36	-1.15717	0.0895128	-12.9275	3.15089e-38	1.4998e-36	178	chr19:2456852-2457029	chr19	2456652	2457029
chr2	237487243	237487334	+	peak_25482_fwd	5544.31	1.11125	0.0860138	12.9194	3.49909e-38	1.6646e-36	92	chr2:237487243-237487334	chr2	237487043	237487334
chr2	73233172	73233273	-	peak_22970_rev	538.311	-1.17998	0.0913647	-12.9151	3.70165e-38	1.75997e-36	102	chr2:73233172-73233273	chr2	73232972	73233273
chr12	2004390	2004610	-	peak_7902_rev	676.998	1.16731	0.0903845	12.9149	3.70866e-38	1.76231e-36	221	chr12:2004390-2004610	chr12	2004190	2004610
chr11	112025405	112025648	+	peak_7627_fwd	361.539	-1.50164	0.116335	-12.9078	4.06472e-38	1.93042e-36	244	chr11:112025405-112025648	chr11	112025205	112025648
chr22	36454908	36455198	-	peak_27240_rev	86.2569	2.51395	0.194783	12.9064	4.141e-38	1.96554e-36	291	chr22:36454908-36455198	chr22	36454708	36455198
chr3	122496536	122496621	-	peak_28846_rev	60.5046	3.23522	0.250699	12.9048	4.23028e-38	2.00679e-36	86	chr3:122496536-122496621	chr3	122496336	122496621
chr17	3636196	3636278	-	peak_15810_rev	271.268	-1.54833	0.120017	-12.9009	4.44738e-38	2.1086e-36	83	chr17:3636196-3636278	chr17	3635996	3636278
chr14	22929317	22929397	-	peak_10927_rev	1455.49	-1.06271	0.0823779	-12.9004	4.47766e-38	2.12177e-36	81	chr14:22929317-22929397	chr14	22929117	22929397
chr7	7968790	7968875	+	peak_36307_fwd	530.165	1.29521	0.100418	12.8982	4.60626e-38	2.18148e-36	86	chr7:7968790-7968875	chr7	7968590	7968875
chr19	57363420	57363621	+	peak_22637_fwd	350.163	1.32743	0.102935	12.8959	4.74962e-38	2.24812e-36	202	chr19:57363420-57363621	chr19	57363220	57363621
chr11	10541124	10541218	-	peak_5952_rev	575.431	1.21087	0.0938967	12.8958	4.75292e-38	2.24842e-36	95	chr11:10541124-10541218	chr11	10540924	10541218
chr20	36091815	36091953	+	peak_26273_fwd	146.776	1.77605	0.137754	12.8929	4.93578e-38	2.33362e-36	139	chr20:36091815-36091953	chr20	36091615	36091953
chr6	30557273	30557391	+	peak_34478_fwd	193.872	-1.8142	0.140748	-12.8897	5.14299e-38	2.43023e-36	119	chr6:30557273-30557391	chr6	30557073	30557391
chr21	41508013	41508164	-	peak_26665_rev	647.183	1.42783	0.110826	12.8835	5.57632e-38	2.63352e-36	152	chr21:41508013-41508164	chr21	41507813	41508164
chr2	234951947	234952134	+	peak_25434_fwd	507.607	1.286	0.0998349	12.8813	5.73679e-38	2.70779e-36	188	chr2:234951947-234952134	chr2	234951747	234952134
chr10	125159879	125159962	-	peak_5521_rev	76.0238	2.92422	0.227057	12.8788	5.92601e-38	2.79554e-36	84	chr10:125159879-125159962	chr10	125159679	125159962
chr12	53938717	53939034	+	peak_8896_fwd	860.348	1.18689	0.0921879	12.8747	6.25002e-38	2.94675e-36	318	chr12:53938717-53939034	chr12	53938517	53939034
chr14	45715277	45715541	-	peak_11286_rev	134.874	7.72768	0.600492	12.8689	6.73502e-38	3.17364e-36	265	chr14:45715277-45715541	chr14	45715077	45715541
chr1	225428006	225428106	-	peak_3726_rev	201.303	-1.7727	0.138099	-12.8365	1.02435e-37	4.82419e-36	101	chr1:225428006-225428106	chr1	225427806	225428106
chr1	159925454	159925511	-	peak_2947_rev	1181.89	-1.17492	0.0915375	-12.8354	1.03901e-37	4.89051e-36	58	chr1:159925454-159925511	chr1	159925254	159925511
chr11	124739927	124740021	+	peak_7836_fwd	107.945	-2.39649	0.186723	-12.8345	1.05092e-37	4.94382e-36	95	chr11:124739927-124740021	chr11	124739727	124740021
chr16	685113	685185	-	peak_13712_rev	67.1985	5.69779	0.443971	12.8337	1.06171e-37	4.99182e-36	73	chr16:685113-685185	chr16	684913	685185
chr17	68291216	68291486	-	peak_18190_rev	89.643	-3.0443	0.237225	-12.833	1.07204e-37	5.03757e-36	271	chr17:68291216-68291486	chr17	68291016	68291486
chr5	170783720	170783776	+	peak_33587_fwd	66.8808	3.08047	0.24006	12.8321	1.08393e-37	5.09061e-36	57	chr5:170783720-170783776	chr5	170783520	170783776
chr9	137062294	137062525	-	peak_40260_rev	227.421	-1.89056	0.147335	-12.8317	1.08961e-37	5.11444e-36	232	chr9:137062294-137062525	chr9	137062094	137062525
chr7	101882843	101883098	-	peak_36054_rev	82.6795	2.6429	0.206026	12.8279	1.14351e-37	5.36446e-36	256	chr7:101882843-101883098	chr7	101882643	101883098
chr7	38178215	38178421	+	peak_36527_fwd	408.355	-1.37732	0.10739	-12.8254	1.18214e-37	5.54263e-36	207	chr7:38178215-38178421	chr7	38178015	38178421
chr6	31158037	31158215	-	peak_33304_rev	86.3989	-2.66822	0.208047	-12.8251	1.18672e-37	5.56101e-36	179	chr6:31158037-31158215	chr6	31157837	31158215
chr2	85561553	85561650	+	peak_23846_fwd	109.37	2.11788	0.165145	12.8243	1.19803e-37	5.61091e-36	98	chr2:85561553-85561650	chr2	85561353	85561650
chr11	71252480	71252570	-	peak_7125_rev	410.327	1.46599	0.114334	12.822	1.23526e-37	5.78204e-36	91	chr11:71252480-71252570	chr11	71252280	71252570
chr21	34734697	34734886	-	peak_26522_rev	54.8814	3.7427	0.292264	12.8059	1.51974e-37	7.10974e-36	190	chr21:34734697-34734886	chr21	34734497	34734886
chr11	57530679	57530771	-	peak_6325_rev	1819.22	-1.0924	0.0853408	-12.8004	1.6304e-37	7.6232e-36	93	chr11:57530679-57530771	chr11	57530479	57530771
chrX	107775694	107775961	-	peak_41167_rev	248.616	1.4486	0.113186	12.7983	1.67472e-37	7.82611e-36	268	chrX:107775694-107775961	chrX	107775494	107775961
chr17	38256327	38256513	+	peak_17091_fwd	75.5975	2.79385	0.218309	12.7977	1.68861e-37	7.88663e-36	187	chr17:38256327-38256513	chr17	38256127	38256513
chr19	4961765	4961922	+	peak_20015_fwd	101.822	-2.8245	0.220773	-12.7937	1.77858e-37	8.30226e-36	158	chr19:4961765-4961922	chr19	4961565	4961922
chr6	30884484	30884589	+	peak_34533_fwd	447.31	1.42996	0.111797	12.7907	1.84884e-37	8.62549e-36	106	chr6:30884484-30884589	chr6	30884284	30884589
chr17	2347669	2347752	-	peak_15784_rev	74.505	2.69402	0.210679	12.7873	1.9298e-37	8.9982e-36	84	chr17:2347669-2347752	chr17	2347469	2347752
chr11	62855994	62856186	+	peak_6472_fwd	174.218	-1.98569	0.155322	-12.7844	2.00365e-37	9.33739e-36	193	chr11:62855994-62856186	chr11	62855794	62856186
chr11	313988	314092	+	peak_5636_fwd	268.002	-1.57603	0.123293	-12.7828	2.04588e-37	9.52896e-36	105	chr11:313988-314092	chr11	313788	314092
chr1	202808370	202808534	-	peak_3427_rev	2540.03	1.00137	0.078362	12.7788	2.15431e-37	1.00285e-35	165	chr1:202808370-202808534	chr1	202808170	202808534
chr9	128656620	128656719	-	peak_39760_rev	4375.75	-0.941051	0.0736811	-12.772	2.35185e-37	1.0942e-35	100	chr9:128656620-128656719	chr9	128656420	128656719
chrX	132023204	132023357	+	peak_42524_fwd	720.278	-1.18439	0.0927482	-12.7699	2.413e-37	1.12203e-35	154	chrX:132023204-132023357	chrX	132023004	132023357
chr20	10434137	10434230	-	peak_24928_rev	4109.62	-0.919506	0.0720865	-12.7556	2.90116e-37	1.34828e-35	94	chr20:10434137-10434230	chr20	10433937	10434230
chrX	43176924	43177049	+	peak_41847_fwd	91.3523	6.74113	0.528817	12.7476	3.21617e-37	1.49386e-35	126	chrX:43176924-43177049	chrX	43176724	43177049
chr6	143511635	143511739	-	peak_34575_rev	2744.79	-1.00798	0.0790773	-12.7468	3.24838e-37	1.50799e-35	105	chr6:143511635-143511739	chr6	143511435	143511739
chr3	42581889	42581988	-	peak_28029_rev	222.39	-1.67581	0.131472	-12.7465	3.26061e-37	1.51284e-35	100	chr3:42581889-42581988	chr3	42581689	42581988
chr6	42960722	42960802	+	peak_35032_fwd	54.199	4.0635	0.318822	12.7454	3.3085e-37	1.53421e-35	81	chr6:42960722-42960802	chr6	42960522	42960802
chr11	62337434	62337526	+	peak_6419_fwd	218.53	-1.68352	0.132093	-12.7449	3.32605e-37	1.54151e-35	93	chr11:62337434-62337526	chr11	62337234	62337526
chr17	60663002	60663176	+	peak_18166_fwd	104.695	2.4215	0.190023	12.7432	3.40176e-37	1.57573e-35	175	chr17:60663002-60663176	chr17	60662802	60663176
chr1	149888210	149888263	+	peak_2243_fwd	91.722	-2.51821	0.197702	-12.7374	3.66313e-37	1.69587e-35	54	chr1:149888210-149888263	chr1	149888010	149888263
chr19	44891221	44891327	+	peak_21715_fwd	1871.14	-1.13981	0.089495	-12.736	3.72929e-37	1.72556e-35	107	chr19:44891221-44891327	chr19	44891021	44891327
chr8	90791653	90791845	+	peak_38758_fwd	748.367	-1.1058	0.0868345	-12.7346	3.80005e-37	1.75734e-35	193	chr8:90791653-90791845	chr8	90791453	90791845
chr9	35665061	35665211	-	peak_38658_rev	106.947	-2.39089	0.187768	-12.7332	3.86521e-37	1.78649e-35	151	chr9:35665061-35665211	chr9	35664861	35665211
chr16	89490497	89490591	-	peak_15571_rev	1708.72	0.969037	0.0761263	12.7293	4.06369e-37	1.8772e-35	95	chr16:89490497-89490591	chr16	89490297	89490591
chr19	3520963	3521106	+	peak_19931_fwd	70.4826	2.88012	0.226274	12.7284	4.1106e-37	1.89784e-35	144	chr19:3520963-3521106	chr19	3520763	3521106
chr2	120344503	120344673	+	peak_24261_fwd	123.474	1.94387	0.152828	12.7193	4.62141e-37	2.13251e-35	171	chr2:120344503-120344673	chr2	120344303	120344673
chr10	116273382	116273663	-	peak_5398_rev	257.683	-1.66172	0.13066	-12.7179	4.70482e-37	2.16981e-35	282	chr10:116273382-116273663	chr10	116273182	116273663
chr5	37371029	37371128	-	peak_31240_rev	283.073	-1.49141	0.1173	-12.7145	4.91075e-37	2.26355e-35	100	chr5:37371029-37371128	chr5	37370829	37371128
chr12	123233420	123233511	+	peak_10135_fwd	237.415	-1.54675	0.121667	-12.713	5.00612e-37	2.30625e-35	92	chr12:123233420-123233511	chr12	123233220	123233511
chr2	131492697	131492782	-	peak_23596_rev	115.712	-2.19494	0.172666	-12.712	5.06952e-37	2.33419e-35	86	chr2:131492697-131492782	chr2	131492497	131492782
chr12	68816804	68816953	+	peak_9322_fwd	157.76	4.57956	0.36028	12.7111	5.12933e-37	2.36044e-35	150	chr12:68816804-68816953	chr12	68816604	68816953
chr13	49691401	49691493	-	peak_10572_rev	1135.68	-1.08623	0.0854804	-12.7074	5.38238e-37	2.47554e-35	93	chr13:49691401-49691493	chr13	49691201	49691493
chr15	68821050	68821136	+	peak_13198_fwd	100.468	2.22983	0.175485	12.7066	5.43165e-37	2.49684e-35	87	chr15:68821050-68821136	chr15	68820850	68821136
chr1	153963488	153963565	-	peak_2616_rev	378.344	-1.28721	0.101313	-12.7053	5.52335e-37	2.53762e-35	78	chr1:153963488-153963565	chr1	153963288	153963565
chr17	8087570	8087829	-	peak_16145_rev	62.3365	5.47571	0.430979	12.7053	5.52762e-37	2.5382e-35	260	chr17:8087570-8087829	chr17	8087370	8087829
chr5	136132767	136132919	+	peak_33075_fwd	535.789	1.19143	0.0937843	12.7039	5.62395e-37	2.58103e-35	153	chr5:136132767-136132919	chr5	136132567	136132919
chr19	21082185	21082278	+	peak_20905_fwd	139.644	-2.00681	0.15802	-12.6997	5.93605e-37	2.72279e-35	94	chr19:21082185-21082278	chr19	21081985	21082278
chr6	36547321	36547487	-	peak_33684_rev	1500.05	1.00701	0.0793146	12.6965	6.18542e-37	2.83563e-35	167	chr6:36547321-36547487	chr6	36547121	36547487
chr20	35954413	35954509	-	peak_25313_rev	764.146	1.31618	0.103693	12.6931	6.45938e-37	2.95962e-35	97	chr20:35954413-35954509	chr20	35954213	35954509
chr20	51023054	51023130	-	peak_25855_rev	88.7973	2.5313	0.19947	12.6901	6.70731e-37	3.07156e-35	77	chr20:51023054-51023130	chr20	51022854	51023130
chr1	24643562	24643631	+	peak_612_fwd	116.243	-2.19598	0.173052	-12.6897	6.74518e-37	3.08722e-35	70	chr1:24643562-24643631	chr1	24643362	24643631
chr6	80004625	80004717	+	peak_35359_fwd	86.5384	-3.0459	0.240097	-12.6861	7.05951e-37	3.22934e-35	93	chr6:80004625-80004717	chr6	80004425	80004717
chr15	41556933	41557006	+	peak_12796_fwd	759.897	1.43227	0.112902	12.686	7.07218e-37	3.23339e-35	74	chr15:41556933-41557006	chr15	41556733	41557006
chr14	60249093	60249277	+	peak_11587_fwd	855.477	1.06822	0.0842127	12.6847	7.18447e-37	3.28296e-35	185	chr14:60249093-60249277	chr14	60248893	60249277
chr9	87726108	87726262	+	peak_40085_fwd	3194.7	1.08618	0.0856899	12.6757	8.05917e-37	3.68066e-35	155	chr9:87726108-87726262	chr9	87725908	87726262
chr17	51260520	51260627	+	peak_17755_fwd	1628.48	-1.15451	0.0910874	-12.6747	8.16263e-37	3.7259e-35	108	chr17:51260520-51260627	chr17	51260320	51260627
chr17	17446001	17446227	-	peak_16299_rev	52.9722	4.12985	0.325927	12.6711	8.55187e-37	3.90146e-35	227	chr17:17446001-17446227	chr17	17445801	17446227
chr19	18281379	18281463	-	peak_20507_rev	1311.12	1.05747	0.0834981	12.6646	9.29364e-37	4.23758e-35	85	chr19:18281379-18281463	chr19	18281179	18281463
chr22	30425724	30425826	+	peak_28164_fwd	275.836	-1.49497	0.118123	-12.656	1.03691e-36	4.7254e-35	103	chr22:30425724-30425826	chr22	30425524	30425826
chr14	99971781	99971983	+	peak_12274_fwd	1109.45	-1.32941	0.105101	-12.6489	1.13464e-36	5.16798e-35	203	chr14:99971781-99971983	chr14	99971581	99971983
chr12	51238811	51238905	+	peak_8676_fwd	4029.9	1.02066	0.0807018	12.6472	1.15882e-36	5.27526e-35	95	chr12:51238811-51238905	chr12	51238611	51238905
chr12	69359722	69359828	+	peak_9413_fwd	572.657	-1.14962	0.0909369	-12.6419	1.23956e-36	5.6398e-35	107	chr12:69359722-69359828	chr12	69359522	69359828
chr2	88627357	88627462	-	peak_23175_rev	1064.23	0.988469	0.0782106	12.6386	1.29402e-36	5.88441e-35	106	chr2:88627357-88627462	chr2	88627157	88627462
chr20	49936379	49936452	+	peak_26744_fwd	9475	0.972279	0.0769342	12.6378	1.30648e-36	5.93789e-35	74	chr20:49936379-49936452	chr20	49936179	49936452
chr6	125790932	125791038	+	peak_35615_fwd	118.906	-2.26449	0.179259	-12.6325	1.3984e-36	6.35225e-35	107	chr6:125790932-125791038	chr6	125790732	125791038
chr2	74526169	74526244	-	peak_23039_rev	72.7435	6.09185	0.482349	12.6295	1.4512e-36	6.58856e-35	76	chr2:74526169-74526244	chr2	74525969	74526244
chr2	112645838	112645990	+	peak_24179_fwd	1050.36	-1.21655	0.0963678	-12.6241	1.55584e-36	7.0598e-35	153	chr2:112645838-112645990	chr2	112645638	112645990
chr1	10694512	10694781	-	peak_410_rev	194.359	1.54767	0.122612	12.6225	1.5878e-36	7.201e-35	270	chr1:10694512-10694781	chr1	10694312	10694781
chr16	1078571	1078643	-	peak_13750_rev	68.613	3.01563	0.238956	12.62	1.63811e-36	7.42514e-35	73	chr16:1078571-1078643	chr16	1078371	1078643
chr11	34051713	34051784	+	peak_6097_fwd	2109.66	1.13317	0.0898034	12.6183	1.67378e-36	7.58279e-35	72	chr11:34051713-34051784	chr11	34051513	34051784
chr19	49591405	49591711	+	peak_22153_fwd	143.531	-2.01857	0.160013	-12.615	1.74538e-36	7.90294e-35	307	chr19:49591405-49591711	chr19	49591205	49591711
chr10	13300012	13300070	-	peak_4251_rev	473.161	1.16186	0.0921438	12.6092	1.87819e-36	8.49972e-35	59	chr10:13300012-13300070	chr10	13299812	13300070
chr15	80989753	80989859	-	peak_13300_rev	1690.68	-1.0558	0.0837337	-12.609	1.88269e-36	8.51342e-35	107	chr15:80989753-80989859	chr15	80989553	80989859
chr1	53327985	53328077	-	peak_1491_rev	373.577	-1.35784	0.107688	-12.609	1.88323e-36	8.51342e-35	93	chr1:53327985-53328077	chr1	53327785	53328077
chr7	148884237	148884308	-	peak_36445_rev	1747.72	-1.03005	0.0817395	-12.6016	2.06781e-36	9.34281e-35	72	chr7:148884237-148884308	chr7	148884037	148884308
chr10	89701586	89701665	+	peak_5027_fwd	166.96	-1.79867	0.142735	-12.6014	2.07293e-36	9.36094e-35	80	chr10:89701586-89701665	chr10	89701386	89701665
chr11	72080349	72080548	-	peak_7164_rev	429.335	-1.24587	0.0988826	-12.5995	2.12573e-36	9.59428e-35	200	chr11:72080349-72080548	chr11	72080149	72080548
chr2	183124391	183124470	+	peak_24788_fwd	275.705	-1.41595	0.112385	-12.5991	2.13695e-36	9.63979e-35	80	chr2:183124391-183124470	chr2	183124191	183124470
chr9	120580089	120580171	-	peak_39395_rev	731.887	-1.19432	0.0948132	-12.5966	2.20484e-36	9.94073e-35	83	chr9:120580089-120580171	chr9	120579889	120580171
chr8	144462809	144462878	-	peak_38266_rev	468.45	1.2988	0.103144	12.5921	2.3337e-36	1.05161e-34	70	chr8:144462809-144462878	chr8	144462609	144462878
chr1	23554772	23554951	-	peak_747_rev	101.278	2.12859	0.169063	12.5906	2.37908e-36	1.07148e-34	180	chr1:23554772-23554951	chr1	23554572	23554951
chr12	121793604	121793680	-	peak_9873_rev	1177.35	0.962883	0.0764956	12.5874	2.47626e-36	1.11466e-34	77	chr12:121793604-121793680	chr12	121793404	121793680
chr3	50292293	50292446	-	peak_28279_rev	761.02	-1.10354	0.0876776	-12.5863	2.5108e-36	1.12961e-34	154	chr3:50292293-50292446	chr3	50292093	50292446
chr21	25734946	25735048	+	peak_27457_fwd	98.4536	2.27998	0.181159	12.5856	2.53509e-36	1.13993e-34	103	chr21:25734946-25735048	chr21	25734746	25735048
chr16	89247682	89247778	+	peak_15994_fwd	152.357	-1.88488	0.14981	-12.5818	2.65843e-36	1.19475e-34	97	chr16:89247682-89247778	chr16	89247482	89247778
chr17	79810127	79810214	-	peak_18555_rev	70.3958	2.78745	0.221547	12.5817	2.661e-36	1.19527e-34	88	chr17:79810127-79810214	chr17	79809927	79810214
chr11	101128905	101129099	-	peak_7531_rev	67.7334	-3.39875	0.270169	-12.5801	2.71658e-36	1.21959e-34	195	chr11:101128905-101129099	chr11	101128705	101129099
chr11	57335817	57335896	-	peak_6322_rev	576.381	-1.20874	0.0961023	-12.5776	2.80315e-36	1.25779e-34	80	chr11:57335817-57335896	chr11	57335617	57335896
chr7	152025667	152025831	+	peak_37899_fwd	731.991	1.14238	0.0908394	12.5758	2.86782e-36	1.28612e-34	165	chr7:152025667-152025831	chr7	152025467	152025831
chr5	65722207	65722300	+	peak_32372_fwd	335.195	-1.35726	0.107969	-12.5708	3.05495e-36	1.36932e-34	94	chr5:65722207-65722300	chr5	65722007	65722300
chr8	109540125	109540223	+	peak_39032_fwd	225.035	-1.56928	0.124844	-12.5699	3.09311e-36	1.38569e-34	99	chr8:109540125-109540223	chr8	109539925	109540223
chr14	35122537	35122755	+	peak_11254_fwd	281.979	-1.47258	0.117168	-12.5682	3.15913e-36	1.41452e-34	219	chr14:35122537-35122755	chr14	35122337	35122755
chr4	124711867	124712134	-	peak_30712_rev	69.808	-3.13865	0.249789	-12.5652	3.28151e-36	1.46853e-34	268	chr4:124711867-124712134	chr4	124711667	124712134
chr11	65441464	65441826	+	peak_6729_fwd	78.9619	3.27768	0.260974	12.5594	3.52972e-36	1.57878e-34	363	chr11:65441464-65441826	chr11	65441264	65441826
chr2	229922356	229922441	-	peak_24504_rev	112.89	2.03689	0.16221	12.5572	3.63157e-36	1.62347e-34	86	chr2:229922356-229922441	chr2	229922156	229922441
chr11	1834326	1834508	+	peak_5828_fwd	69.7295	2.84465	0.226573	12.5551	3.72544e-36	1.66456e-34	183	chr11:1834326-1834508	chr11	1834126	1834508
chr19	18340622	18340692	+	peak_20756_fwd	396.869	1.48244	0.118131	12.549	4.02354e-36	1.7968e-34	71	chr19:18340622-18340692	chr19	18340422	18340692
chr14	104882557	104882726	+	peak_12511_fwd	99.4372	7.0641	0.562949	12.5484	4.0567e-36	1.81065e-34	170	chr14:104882557-104882726	chr14	104882357	104882726
chr2	26033596	26033757	+	peak_23006_fwd	55.0094	3.5783	0.285316	12.5415	4.42457e-36	1.9738e-34	162	chr2:26033596-26033757	chr2	26033396	26033757
chr2	74458425	74458565	+	peak_23728_fwd	762.671	1.18648	0.0946171	12.5398	4.51885e-36	2.0148e-34	141	chr2:74458425-74458565	chr2	74458225	74458565
chr11	65570275	65570430	-	peak_6793_rev	164.097	1.73835	0.138629	12.5396	4.53331e-36	2.02018e-34	156	chr11:65570275-65570430	chr11	65570075	65570430
chr3	149086463	149086549	-	peak_29198_rev	723.599	-1.19497	0.0953042	-12.5385	4.59719e-36	2.04757e-34	87	chr3:149086463-149086549	chr3	149086263	149086549
chr12	50504968	50505189	+	peak_8658_fwd	2212.57	1.17703	0.0939158	12.5328	4.93844e-36	2.1984e-34	222	chr12:50504968-50505189	chr12	50504768	50505189
chr5	180353285	180353347	-	peak_32703_rev	118.657	1.93413	0.15436	12.53	5.11507e-36	2.27583e-34	63	chr5:180353285-180353347	chr5	180353085	180353347
chr19	54115264	54115351	-	peak_21842_rev	314.23	-1.37302	0.109612	-12.5262	5.36722e-36	2.38676e-34	88	chr19:54115264-54115351	chr19	54115064	54115351
chr19	51703981	51704093	+	peak_22344_fwd	67.8144	2.80458	0.223918	12.525	5.44765e-36	2.42125e-34	113	chr19:51703981-51704093	chr19	51703781	51704093
chrX	24693882	24694001	+	peak_41757_fwd	300.879	-1.50827	0.120451	-12.5219	5.6699e-36	2.51871e-34	120	chrX:24693882-24694001	chrX	24693682	24694001
chr2	58241276	58241382	-	peak_22767_rev	153.133	-1.83008	0.146244	-12.5138	6.27084e-36	2.7842e-34	107	chr2:58241276-58241382	chr2	58241076	58241382
chr9	98004979	98005145	+	peak_40302_fwd	251.816	-1.48804	0.118913	-12.5136	6.28868e-36	2.79065e-34	167	chr9:98004979-98005145	chr9	98004779	98005145
chr19	19776323	19776404	-	peak_20630_rev	68.4532	2.85525	0.228385	12.5019	7.28522e-36	3.23118e-34	82	chr19:19776323-19776404	chr19	19776123	19776404
chr6	89829891	89829980	+	peak_35423_fwd	226.393	-1.662	0.132969	-12.4992	7.54431e-36	3.34434e-34	90	chr6:89829891-89829980	chr6	89829691	89829980
chr2	200306666	200306916	+	peak_24922_fwd	3732.06	1.05592	0.0845136	12.4941	8.03824e-36	3.56143e-34	251	chr2:200306666-200306916	chr2	200306466	200306916
chr12	48865819	48865874	-	peak_8541_rev	108.355	2.23699	0.179103	12.4899	8.47134e-36	3.75135e-34	56	chr12:48865819-48865874	chr12	48865619	48865874
chr12	68843085	68843143	+	peak_9369_fwd	57.9318	4.98213	0.399086	12.4838	9.14613e-36	4.04805e-34	59	chr12:68843085-68843143	chr12	68842885	68843143
chr1	45521831	45521890	-	peak_1357_rev	13872.1	0.996535	0.0798308	12.4831	9.23392e-36	4.08477e-34	60	chr1:45521831-45521890	chr1	45521631	45521890
chr20	47356646	47356720	-	peak_25536_rev	224.046	-1.49964	0.120173	-12.4789	9.72587e-36	4.30014e-34	75	chr20:47356646-47356720	chr20	47356446	47356720
chr5	123423201	123423389	-	peak_31825_rev	409.877	1.30334	0.104445	12.4787	9.75713e-36	4.3117e-34	189	chr5:123423201-123423389	chr5	123423001	123423389
chr16	29812156	29812324	+	peak_14842_fwd	93.1016	-2.43778	0.195404	-12.4756	1.01454e-35	4.48096e-34	169	chr16:29812156-29812324	chr16	29811956	29812324
chr8	144478262	144478497	+	peak_39524_fwd	133.676	-2.16776	0.173776	-12.4745	1.02878e-35	4.54148e-34	236	chr8:144478262-144478497	chr8	144478062	144478497
chr3	179322873	179323121	+	peak_30425_fwd	291.429	-1.34132	0.107531	-12.4738	1.03745e-35	4.57733e-34	249	chr3:179322873-179323121	chr3	179322673	179323121
chr9	136363355	136363433	+	peak_41322_fwd	413.335	1.29013	0.103432	12.4732	1.04488e-35	4.60773e-34	79	chr9:136363355-136363433	chr9	136363155	136363433
chr12	94650433	94650589	-	peak_9443_rev	94.6447	2.30203	0.184569	12.4725	1.05495e-35	4.64971e-34	157	chr12:94650433-94650589	chr12	94650233	94650589
chr8	94929389	94929457	-	peak_37425_rev	51.608	4.54813	0.364677	12.4717	1.06587e-35	4.69537e-34	69	chr8:94929389-94929457	chr8	94929189	94929457
chr10	87020291	87020345	+	peak_4972_fwd	90.8034	2.49394	0.200012	12.469	1.10259e-35	4.85463e-34	55	chr10:87020291-87020345	chr10	87020091	87020345
chr14	74084367	74084470	-	peak_11769_rev	576.816	-1.23849	0.0993603	-12.4646	1.16456e-35	5.1248e-34	104	chr14:74084367-74084470	chr14	74084167	74084470
chr4	159103060	159103230	+	peak_31821_fwd	368.569	1.29299	0.103735	12.4643	1.1684e-35	5.13902e-34	171	chr4:159103060-159103230	chr4	159102860	159103230
chr11	69643675	69643921	-	peak_7097_rev	56.6141	3.50116	0.281185	12.4514	1.37366e-35	6.03866e-34	247	chr11:69643675-69643921	chr11	69643475	69643921
chr5	134905098	134905258	+	peak_33051_fwd	726.297	-1.15891	0.0930923	-12.449	1.41519e-35	6.21801e-34	161	chr5:134905098-134905258	chr5	134904898	134905258
chr1	207752079	207752177	+	peak_3569_fwd	1645.13	1.03104	0.0828294	12.4478	1.43766e-35	6.31344e-34	99	chr1:207752079-207752177	chr1	207751879	207752177
chr7	1137311	1137384	-	peak_34897_rev	56.9474	3.51845	0.282747	12.4438	1.51131e-35	6.63344e-34	74	chr7:1137311-1137384	chr7	1137111	1137384
chr8	81280470	81280585	+	peak_38669_fwd	72.8549	-3.07709	0.247308	-12.4423	1.5394e-35	6.75323e-34	116	chr8:81280470-81280585	chr8	81280270	81280585
chr7	26291835	26292035	+	peak_36424_fwd	198.395	-1.65559	0.133065	-12.442	1.54636e-35	6.78025e-34	201	chr7:26291835-26292035	chr7	26291635	26292035
chr10	100185954	100186059	-	peak_5187_rev	345.548	-1.29238	0.103886	-12.4404	1.57803e-35	6.9155e-34	106	chr10:100185954-100186059	chr10	100185754	100186059
chr2	74834114	74834197	+	peak_23755_fwd	266.526	1.36889	0.110074	12.4361	1.66507e-35	7.29316e-34	84	chr2:74834114-74834197	chr2	74833914	74834197
chr3	44976111	44976190	-	peak_28055_rev	1113.91	1.10104	0.0885512	12.434	1.70895e-35	7.4815e-34	80	chr3:44976111-44976190	chr3	44975911	44976190
chr1	1615415	1615591	+	peak_112_fwd	202.728	1.61892	0.130207	12.4334	1.72062e-35	7.52871e-34	177	chr1:1615415-1615591	chr1	1615215	1615591
chr2	32628068	32628165	+	peak_23203_fwd	194.867	-1.63416	0.131473	-12.4296	1.80527e-35	7.89501e-34	98	chr2:32628068-32628165	chr2	32627868	32628165
chr10	62268576	62268913	-	peak_4709_rev	215.838	-1.52893	0.123028	-12.4275	1.85396e-35	8.10375e-34	338	chr10:62268576-62268913	chr10	62268376	62268913
chrX	49043438	49043532	-	peak_40761_rev	105.34	2.09645	0.168796	12.42	2.03448e-35	8.8882e-34	95	chrX:49043438-49043532	chrX	49043238	49043532
chr13	113864000	113864102	-	peak_10802_rev	273.49	1.64971	0.132856	12.4173	2.10585e-35	9.19524e-34	103	chr13:113864000-113864102	chr13	113863800	113864102
chr17	7687438	7687509	-	peak_16111_rev	1378.57	-0.986634	0.079525	-12.4066	2.40691e-35	1.05044e-33	72	chr17:7687438-7687509	chr17	7687238	7687509
chr2	73214225	73214312	+	peak_23653_fwd	217.079	-1.55563	0.125416	-12.4038	2.49158e-35	1.08683e-33	88	chr2:73214225-73214312	chr2	73214025	73214312
chr1	226408011	226408109	-	peak_3781_rev	968.448	-1.11291	0.0897277	-12.4032	2.51075e-35	1.09463e-33	99	chr1:226408011-226408109	chr1	226407811	226408109
chr1	19608086	19608149	+	peak_505_fwd	3399.28	-1.03055	0.0831133	-12.3993	2.63659e-35	1.1489e-33	64	chr1:19608086-19608149	chr1	19607886	19608149
chr19	17778764	17778873	+	peak_20701_fwd	69.1818	-3.24769	0.262049	-12.3934	2.83569e-35	1.23502e-33	110	chr19:17778764-17778873	chr19	17778564	17778873
chr10	98415109	98415181	-	peak_5157_rev	244.351	1.49091	0.12032	12.3912	2.91739e-35	1.26995e-33	73	chr10:98415109-98415181	chr10	98414909	98415181
chr6	30742606	30742716	-	peak_33285_rev	796.698	-1.1189	0.0903058	-12.3901	2.95728e-35	1.28665e-33	111	chr6:30742606-30742716	chr6	30742406	30742716
chr6	128520650	128520809	+	peak_35633_fwd	186.191	1.72244	0.139032	12.3888	3.00363e-35	1.30615e-33	160	chr6:128520650-128520809	chr6	128520450	128520809
chr6	106974530	106974789	-	peak_34249_rev	176.544	1.65666	0.133749	12.3863	3.09893e-35	1.3469e-33	260	chr6:106974530-106974789	chr6	106974330	106974789
chr1	26472433	26472566	+	peak_685_fwd	4386.26	-1.15695	0.0934179	-12.3847	3.16457e-35	1.37472e-33	134	chr1:26472433-26472566	chr1	26472233	26472566
chr19	12551413	12551515	-	peak_20105_rev	1081.23	1.01227	0.0817704	12.3795	3.37666e-35	1.4661e-33	103	chr19:12551413-12551515	chr19	12551213	12551515
chr19	10836156	10836327	-	peak_20012_rev	333.215	-1.2799	0.103399	-12.3783	3.42615e-35	1.48682e-33	172	chr19:10836156-10836327	chr19	10835956	10836327
chr10	93465763	93465927	-	peak_5067_rev	62.3512	2.87034	0.231977	12.3734	3.64239e-35	1.57985e-33	165	chr10:93465763-93465927	chr10	93465563	93465927
chr5	177303767	177303858	+	peak_33723_fwd	6067.08	-0.885378	0.0715915	-12.3671	3.93915e-35	1.70682e-33	92	chr5:177303767-177303858	chr5	177303567	177303858
chr9	78236060	78236260	+	peak_40025_fwd	382.474	-1.29014	0.104321	-12.3671	3.93884e-35	1.70682e-33	201	chr9:78236060-78236260	chr9	78235860	78236260
chr19	11814267	11814342	+	peak_20377_fwd	244.191	1.39855	0.113149	12.3603	4.28783e-35	1.85695e-33	76	chr19:11814267-11814342	chr19	11814067	11814342
chr14	49992860	49992917	-	peak_11327_rev	169.952	1.64578	0.133152	12.3602	4.29061e-35	1.8572e-33	58	chr14:49992860-49992917	chr14	49992660	49992917
chr1	25232432	25232508	-	peak_781_rev	3019.68	0.953793	0.0771768	12.3585	4.38064e-35	1.8952e-33	77	chr1:25232432-25232508	chr1	25232232	25232508
chr4	177309849	177309937	+	peak_31896_fwd	64.8331	-4.53692	0.367151	-12.3571	4.46033e-35	1.92869e-33	89	chr4:177309849-177309937	chr4	177309649	177309937
chr1	151909376	151909517	-	peak_2501_rev	233.183	-1.4905	0.120634	-12.3556	4.54235e-35	1.96315e-33	142	chr1:151909376-151909517	chr1	151909176	151909517
chr8	56320055	56320144	-	peak_37096_rev	111.046	2.02622	0.164005	12.3546	4.60295e-35	1.98832e-33	90	chr8:56320055-56320144	chr8	56319855	56320144
chr2	20224976	20225152	-	peak_22290_rev	3418.4	1.0779	0.0872505	12.3541	4.63151e-35	1.99964e-33	177	chr2:20224976-20225152	chr2	20224776	20225152
chr14	39114290	39114376	+	peak_11317_fwd	427.73	-1.26046	0.10203	-12.3538	4.64779e-35	2.00564e-33	87	chr14:39114290-39114376	chr14	39114090	39114376
chr1	91500844	91500943	+	peak_1628_fwd	101.202	-2.28663	0.185148	-12.3503	4.85451e-35	2.09378e-33	100	chr1:91500844-91500943	chr1	91500644	91500943
chr6	73452226	73452302	-	peak_34006_rev	76.9354	-2.66692	0.21601	-12.3463	5.10256e-35	2.19964e-33	77	chr6:73452226-73452302	chr6	73452026	73452302
chr17	50095315	50095420	+	peak_17672_fwd	430.944	-1.2524	0.101458	-12.344	5.24491e-35	2.25986e-33	106	chr17:50095315-50095420	chr17	50095115	50095420
chr4	3532369	3532428	-	peak_29962_rev	2640.84	1.19752	0.0970137	12.3438	5.26148e-35	2.26584e-33	60	chr4:3532369-3532428	chr4	3532169	3532428
chr9	77648263	77648421	-	peak_38847_rev	234.315	1.4299	0.115842	12.3435	5.27927e-35	2.27234e-33	159	chr9:77648263-77648421	chr9	77648063	77648421
chr5	69369771	69369826	-	peak_31482_rev	213.423	-1.64362	0.133203	-12.3392	5.56726e-35	2.39503e-33	56	chr5:69369771-69369826	chr5	69369571	69369826
chr8	22605026	22605120	+	peak_38176_fwd	120.5	-2.04447	0.165689	-12.3392	5.56998e-35	2.39503e-33	95	chr8:22605026-22605120	chr8	22604826	22605120
chr15	67148487	67148726	+	peak_13138_fwd	62.5482	3.05174	0.247375	12.3365	5.76217e-35	2.47642e-33	240	chr15:67148487-67148726	chr15	67148287	67148726
chr7	101154444	101154527	+	peak_37313_fwd	5013.08	1.21921	0.0988638	12.3322	6.07551e-35	2.60975e-33	84	chr7:101154444-101154527	chr7	101154244	101154527
chr6	35259492	35259586	+	peak_34828_fwd	276.441	1.60665	0.130301	12.3303	6.22115e-35	2.67096e-33	95	chr6:35259492-35259586	chr6	35259292	35259586
chr8	142815722	142815836	-	peak_38004_rev	52.0734	4.81805	0.390867	12.3265	6.51788e-35	2.79693e-33	115	chr8:142815722-142815836	chr8	142815522	142815836
chr9	113349518	113349625	+	peak_40482_fwd	1560.89	-1.16061	0.0941585	-12.3261	6.55198e-35	2.81014e-33	108	chr9:113349518-113349625	chr9	113349318	113349625
chr2	20350613	20350717	-	peak_22299_rev	129.417	-1.97409	0.160178	-12.3244	6.69717e-35	2.87095e-33	105	chr2:20350613-20350717	chr2	20350413	20350717
chr3	138608569	138608850	+	peak_30047_fwd	358.102	-1.32235	0.107311	-12.3227	6.84011e-35	2.93074e-33	282	chr3:138608569-138608850	chr3	138608369	138608850
chr9	121269204	121269341	+	peak_40537_fwd	50.9223	4.69106	0.380738	12.321	6.98321e-35	2.99054e-33	138	chr9:121269204-121269341	chr9	121269004	121269341
chr3	112561600	112561688	-	peak_28717_rev	279.063	-1.6651	0.135209	-12.3151	7.51637e-35	3.21724e-33	89	chr3:112561600-112561688	chr3	112561400	112561688
chr1	144551879	144551937	-	peak_2162_rev	399.41	-1.46306	0.118815	-12.3138	7.63417e-35	3.26601e-33	59	chr1:144551879-144551937	chr1	144551679	144551937
chr9	77648276	77648685	+	peak_40019_fwd	359.258	1.33952	0.108787	12.3133	7.68388e-35	3.28561e-33	410	chr9:77648276-77648685	chr9	77648076	77648685
chr1	210233714	210233907	-	peak_3614_rev	112.359	2.10952	0.171322	12.3132	7.69107e-35	3.28702e-33	194	chr1:210233714-210233907	chr1	210233514	210233907
chr17	57868149	57868232	-	peak_17456_rev	52.9984	4.83056	0.39249	12.3075	8.25651e-35	3.52689e-33	84	chr17:57868149-57868232	chr17	57867949	57868232
chr2	101387068	101387362	-	peak_23352_rev	95.8933	2.49417	0.202761	12.3011	8.94061e-35	3.81526e-33	295	chr2:101387068-101387362	chr2	101386868	101387362
chr9	33264639	33264744	-	peak_38547_rev	2372.59	0.998608	0.0811805	12.3011	8.93663e-35	3.81526e-33	106	chr9:33264639-33264744	chr9	33264439	33264744
chr8	143815604	143815888	-	peak_38122_rev	1530.14	1.14509	0.0930978	12.2999	9.07366e-35	3.87008e-33	285	chr8:143815604-143815888	chr8	143815404	143815888
chrX	136497521	136497613	+	peak_42568_fwd	261.847	-1.56139	0.127081	-12.2866	1.06933e-34	4.55861e-33	93	chrX:136497521-136497613	chrX	136497321	136497613
chr3	153160583	153160918	+	peak_30201_fwd	50.5047	4.0684	0.33126	12.2816	1.13737e-34	4.84622e-33	336	chr3:153160583-153160918	chr3	153160383	153160918
chr11	47186368	47186466	-	peak_6226_rev	410.184	-1.5437	0.12571	-12.2798	1.16273e-34	4.95178e-33	99	chr11:47186368-47186466	chr11	47186168	47186466
chr12	57726223	57726355	+	peak_9168_fwd	103.93	-2.20048	0.179211	-12.2787	1.17887e-34	5.01797e-33	133	chr12:57726223-57726355	chr12	57726023	57726355
chr3	24494883	24495034	-	peak_27910_rev	156.537	1.80158	0.146772	12.2747	1.23915e-34	5.2719e-33	152	chr3:24494883-24495034	chr3	24494683	24495034
chr15	63157209	63157351	+	peak_13044_fwd	57.2132	5.34737	0.435668	12.274	1.24983e-34	5.31467e-33	143	chr15:63157209-63157351	chr15	63157009	63157351
chr12	56224317	56224518	+	peak_9057_fwd	677.944	-1.02666	0.0836573	-12.2722	1.27719e-34	5.42827e-33	202	chr12:56224317-56224518	chr12	56224117	56224518
chr12	124567531	124567618	-	peak_10085_rev	592.748	1.2133	0.0988764	12.2709	1.2987e-34	5.51692e-33	88	chr12:124567531-124567618	chr12	124567331	124567618
chr19	48810978	48811047	-	peak_21581_rev	251.742	-1.52965	0.124659	-12.2707	1.30064e-34	5.52239e-33	70	chr19:48810978-48811047	chr19	48810778	48811047
chr3	108222354	108222442	-	peak_28699_rev	283.172	-1.38745	0.11308	-12.2697	1.31794e-34	5.59305e-33	89	chr3:108222354-108222442	chr3	108222154	108222442
chr2	237500792	237500967	-	peak_24628_rev	57.696	5.47983	0.446748	12.2661	1.37798e-34	5.84489e-33	176	chr2:237500792-237500967	chr2	237500592	237500967
chr4	2937516	2937604	+	peak_30903_fwd	77.0611	6.49593	0.529676	12.264	1.41399e-34	5.99466e-33	89	chr4:2937516-2937604	chr4	2937316	2937604
chr2	74939598	74939976	+	peak_23786_fwd	105.801	2.09219	0.170608	12.2632	1.42785e-34	6.05035e-33	379	chr2:74939598-74939976	chr2	74939398	74939976
chr16	2009715	2009850	-	peak_13838_rev	730.561	1.30709	0.106624	12.2589	1.50534e-34	6.37552e-33	136	chr16:2009715-2009850	chr16	2009515	2009850
chr19	56141162	56141350	+	peak_22603_fwd	308.515	-1.36487	0.111342	-12.2584	1.51557e-34	6.41564e-33	189	chr19:56141162-56141350	chr19	56140962	56141350
chr2	3575272	3575361	+	peak_22780_fwd	1050.9	-1.01839	0.0830847	-12.2573	1.53567e-34	6.49748e-33	90	chr2:3575272-3575361	chr2	3575072	3575361
chr14	91510223	91510532	-	peak_11981_rev	2823.68	1.03693	0.0846702	12.2468	1.74863e-34	7.39482e-33	310	chr14:91510223-91510532	chr14	91510023	91510532
[truncated: 82,554 more rows]
