# Supplementary material for: p53 reveals principles of chromatin remodeling and enhancer activation
Source: Nucleic Acids Res. 2025 Jun 6;53(11):gkaf465. doi: 10.1093/nar/gkaf465 (PMC12143595; doi:10.1093/nar/gkaf465)
Supplement: gkaf465_Supplemental_Files [file gkaf465_supplemental_files.zip › Supplementary Table 3.xlsx]

## Sheet: p53-enhancer-DEgenes
chrom	start	end	strand	TSSpeak_log2fc	TSSpeak_padj	gene_id	gene_name	gene_log2fc	gene_padj
chr9	92147496	92147554	+	5.86002	1.2856e-216	ENSG00000225511	LINC00475	5.05275	0
chr9	136109784	136110024	+	4.7365	2.56052e-198	ENSG00000148411	NACC2	1.88542	0
chr1	181135063	181135282	+	5.42063	4.34642e-194	ENSG00000162783	IER5	2.37431	0
chr1	161074728	161074831	-	6.28517	4.51454e-129	ENSG00000143217	NECTIN4	2.74344	0
chr17	77286027	77286204	-	6.66209	1.22368e-94	ENSG00000184640	SEPTIN9	1.36074	0
chr9	136109524	136109801	-	4.60034	2.58313e-84	ENSG00000148411	NACC2	1.88542	0
chr1	9182049	9182116	-	5.31789	3.75024e-82	ENSG00000228526	MIR34AHG	3.32189	0
chr1	9182397	9182498	+	2.39463	1.16568e-75	ENSG00000228526	MIR34AHG	3.32189	0
chr6	43096759	43096815	-	6.36067	6.83393e-57	ENSG00000112655	PTK7	2.47766	0
chr6	43096624	43096704	-	6.5796	1.85639e-41	ENSG00000112655	PTK7	2.47766	0
chr6	36667194	36667461	+	5.2652	9.56171e-39	ENSG00000124762	CDKN1A	5.5043	0
chr7	100802216	100802311	-	3.97021	9.27103e-33	ENSG00000087085	ACHE	4.20462	0
chr7	100802216	100802311	-	3.97021	9.27103e-33	ENSG00000196411	EPHB4	1.39076	0
chr19	47244187	47244349	-	1.5752	1.45613e-31	ENSG00000105327	BBC3	4.07504	0
chr7	100801721	100801775	+	4.67409	6.50807e-31	ENSG00000087085	ACHE	4.20462	0
chr7	100801721	100801775	+	4.67409	6.50807e-31	ENSG00000196411	EPHB4	1.39076	0
chr19	45632512	45632651	-	5.95007	2.28305e-23	ENSG00000125746	EML2	1.61184	0
chr1	9181459	9181624	+	4.87404	1.21268e-22	ENSG00000228526	MIR34AHG	3.32189	0
chr17	50062498	50062565	-	8.05052	4.3733e-20	ENSG00000005884	ITGA3	1.25386	0
chr20	50729810	50729958	+	3.65576	2.27598e-19	ENSG00000124171	PARD6B	1.36167	0
chr17	77286259	77286346	-	5.32621	1.98595e-18	ENSG00000184640	SEPTIN9	1.36074	0
chr19	18365181	18365292	+	3.80034	1.12346e-15	ENSG00000130513	GDF15	4.43762	0
chr19	18365181	18365292	+	3.80034	1.12346e-15	ENSG00000130517	PGPEP1	1.68034	0
chr9	136109481	136109589	+	4.1255	1.98868e-14	ENSG00000148411	NACC2	1.88542	0
chr17	77285833	77286009	+	4.18818	2.39203e-14	ENSG00000184640	SEPTIN9	1.36074	0
chr11	64843078	64843155	-	5.80529	4.33896e-13	ENSG00000171219	CDC42BPG	1.83325	0
chr9	133133735	133133809	-	7.74657	1.97884e-12	ENSG00000160271	RALGDS	2.07919	0
chr17	40547781	40547952	+	5.58718	1.02296e-11	ENSG00000131746	TNS4	3.1889	0
chr1	181135050	181135104	-	3.30895	1.68031e-11	ENSG00000162783	IER5	2.37431	0
chr9	92147302	92147384	-	3.73158	2.84573e-11	ENSG00000225511	LINC00475	5.05275	0
chr2	119218381	119218460	-	7.14125	3.30352e-11	ENSG00000115107	STEAP3	3.63354	0
chr1	18998338	18998425	-	7.30913	5.38707e-11	ENSG00000169991	IFFO2	2.71329	0
chr1	156123979	156124061	+	5.3347	6.54935e-11	ENSG00000160789	LMNA	1.30668	0
chr11	64842958	64843038	+	3.01403	9.36142e-11	ENSG00000171219	CDC42BPG	1.83325	0
chr2	14629135	14629213	+	7.29672	1.58713e-10	ENSG00000162981	LRATD1	2.99481	0
chr3	53270295	53270378	+	3.81955	2.3486e-10	ENSG00000163931	TKT	1.50061	0
chr19	18364877	18365019	-	3.63046	1.83198e-09	ENSG00000130513	GDF15	4.43762	0
chr19	18364877	18365019	-	3.63046	1.83198e-09	ENSG00000130517	PGPEP1	1.68034	0
chr17	19753218	19753378	+	6.73739	2.96446e-09	ENSG00000108602	ALDH3A1	6.57197	0
chr1	6414979	6415053	-	6.40702	6.82845e-09	ENSG00000069812	HES2	4.69379	0
chr1	6414979	6415053	-	6.40702	6.82845e-09	ENSG00000187017	ESPN	1.91	0
chr17	19753104	19753200	-	5.47309	7.04111e-09	ENSG00000108602	ALDH3A1	6.57197	0
chr17	19753918	19754034	-	6.34699	8.93708e-09	ENSG00000108602	ALDH3A1	6.57197	0
chr10	47396293	47396378	-	5.40858	1.54089e-08	ENSG00000265763	ZNF488	4.37687	0
chr7	134516023	134516096	+	6.66056	2.06233e-08	ENSG00000198074	AKR1B10	6.64826	0
chr1	6414571	6414650	-	6.58875	2.59039e-08	ENSG00000069812	HES2	4.69379	0
chr1	6414571	6414650	-	6.58875	2.59039e-08	ENSG00000187017	ESPN	1.91	0
chr7	100801834	100801902	+	6.14291	1.57118e-07	ENSG00000087085	ACHE	4.20462	0
chr7	100801834	100801902	+	6.14291	1.57118e-07	ENSG00000196411	EPHB4	1.39076	0
chr7	158818826	158818966	-	5.80793	2.72211e-07	ENSG00000117868	ESYT2	1.24677	0
chr3	194330913	194330976	+	5.94096	1.70953e-06	ENSG00000172061	LRRC15	3.43959	0
chr7	158818690	158818751	-	4.24402	2.35716e-06	ENSG00000117868	ESYT2	1.24677	0
chr19	18374351	18374409	-	5.86353	3.04523e-06	ENSG00000130517	PGPEP1	1.68034	0
chr3	53269911	53270036	-	5.60898	3.92051e-06	ENSG00000163931	TKT	1.50061	0
chr22	35372180	35372242	+	5.34366	4.27644e-06	ENSG00000100292	HMOX1	4.48394	0
chr10	47396685	47396737	+	4.60713	7.6647e-06	ENSG00000265763	ZNF488	4.37687	0
chr6	36682684	36682745	+	5.25106	2.69331e-05	ENSG00000124762	CDKN1A	5.5043	0
chr5	126600025	126600097	-	4.9132	4.57208e-05	ENSG00000164904	ALDH7A1	2.26211	0
chr5	61302058	61302107	+	5.37082	4.86463e-05	ENSG00000130449	ZSWIM6	1.76389	0
chr18	46069756	46069814	+	5.0972	6.30605e-05	ENSG00000152229	PSTPIP2	3.39818	0
chr9	121322555	121322612	+	4.65749	0.000164749	ENSG00000148180	GSN	2.93707	0
chr9	121322555	121322612	+	4.65749	0.000164749	ENSG00000148175	STOM	2.12309	0
chr1	6414789	6414841	-	5.06349	0.000255202	ENSG00000069812	HES2	4.69379	0
chr1	6414789	6414841	-	5.06349	0.000255202	ENSG00000187017	ESPN	1.91	0
chr19	18364968	18365091	+	1.8479	0.000443719	ENSG00000130513	GDF15	4.43762	0
chr19	18364968	18365091	+	1.8479	0.000443719	ENSG00000130517	PGPEP1	1.68034	0
chr6	36682549	36682608	+	4.40887	0.000446837	ENSG00000124762	CDKN1A	5.5043	0
chr3	53270145	53270200	-	3.48709	0.000458535	ENSG00000163931	TKT	1.50061	0
chr1	181135468	181135543	-	3.81672	0.00063179	ENSG00000162783	IER5	2.37431	0
chr1	18998617	18998669	+	4.85293	0.00089355	ENSG00000169991	IFFO2	2.71329	0
chr1	6414422	6414479	-	4.45475	0.0012371	ENSG00000069812	HES2	4.69379	0
chr1	6414422	6414479	-	4.45475	0.0012371	ENSG00000187017	ESPN	1.91	0
chr9	121322306	121322353	+	4.55373	0.0028515	ENSG00000148180	GSN	2.93707	0
chr9	121322306	121322353	+	4.55373	0.0028515	ENSG00000148175	STOM	2.12309	0
chr20	50729696	50729752	-	3.96005	0.00355654	ENSG00000124171	PARD6B	1.36167	0
chr6	36667093	36667144	-	4.12131	0.00555094	ENSG00000124762	CDKN1A	5.5043	0
chr1	181112506	181112555	-	3.67471	0.00874925	ENSG00000162783	IER5	2.37431	0
chr19	47244451	47244506	-	2.81719	0.0115856	ENSG00000105327	BBC3	4.07504	0
chr2	119240844	119240893	+	2.91212	0.0842003	ENSG00000115107	STEAP3	3.63354	0
chr3	53270184	53270239	+	2.03624	0.0906621	ENSG00000163931	TKT	1.50061	0
chr1	27542680	27542755	+	2.86483	5.78933e-07	ENSG00000126705	AHDC1	1.72144	2.64579e-292
chr8	144005239	144005291	-	4.53636	0.000830696	ENSG00000178719	GRINA	1.2065	1.63421e-284
chr14	96105111	96105173	+	3.81889	5.11425e-05	ENSG00000168398	BDKRB2	2.54939	2.95884e-258
chr14	96104980	96105032	+	2.4788	0.0489546	ENSG00000168398	BDKRB2	2.54939	2.95884e-258
chr10	95295127	95295174	-	4.30676	0.00955215	ENSG00000107438	PDLIM1	2.11508	4.33035e-246
chr1	151990368	151990420	-	3.14061	0.0109975	ENSG00000197747	S100A10	1.30661	1.41275e-232
chr12	47088357	47088410	+	2.45184	0.0560813	ENSG00000179715	PCED1B	2.2297	2.79302e-219
chr11	76784516	76784723	-	5.13009	2.98176e-66	ENSG00000182704	TSKU	1.32138	8.43855e-215
chr11	76784166	76784245	+	2.35099	1.5799e-15	ENSG00000182704	TSKU	1.32138	8.43855e-215
chr11	76784305	76784355	-	2.68847	0.0500705	ENSG00000182704	TSKU	1.32138	8.43855e-215
chr19	18224258	18224348	+	6.67486	1.3675e-17	ENSG00000130518	IQCN	2.92552	3.323e-212
chr19	18365181	18365292	+	3.80034	1.12346e-15	ENSG00000130518	IQCN	2.92552	3.323e-212
chr19	18224673	18224755	-	7.05365	2.4157e-15	ENSG00000130518	IQCN	2.92552	3.323e-212
chr19	18224694	18224906	+	7.01025	4.3629e-10	ENSG00000130518	IQCN	2.92552	3.323e-212
chr19	18364877	18365019	-	3.63046	1.83198e-09	ENSG00000130518	IQCN	2.92552	3.323e-212
chr19	18364968	18365091	+	1.8479	0.000443719	ENSG00000130518	IQCN	2.92552	3.323e-212
chr19	45632512	45632651	-	5.95007	2.28305e-23	ENSG00000267757	EML2-AS1	3.66314	2.60368e-203
chr9	33621250	33621299	+	4.60192	0.00255501	ENSG00000231991	ANXA2P2	1.39646	1.04321e-191
chr2	86563558	86563612	+	2.16701	0.000277026	ENSG00000239305	RNF103	1.19024	6.62779e-183
chr11	1830703	1830766	-	6.23353	3.15e-07	ENSG00000149043	SYT8	3.28596	5.06976e-181
chr11	1830919	1830971	+	5.42557	5.39404e-05	ENSG00000149043	SYT8	3.28596	5.06976e-181
chr1	181135063	181135282	+	5.42063	4.34642e-194	ENSG00000153029	MR1	1.24946	1.23242e-178
chr1	181135050	181135104	-	3.30895	1.68031e-11	ENSG00000153029	MR1	1.24946	1.23242e-178
chr1	181135468	181135543	-	3.81672	0.00063179	ENSG00000153029	MR1	1.24946	1.23242e-178
chr1	181112506	181112555	-	3.67471	0.00874925	ENSG00000153029	MR1	1.24946	1.23242e-178
chr6	138035003	138035285	-	5.7969	1.89331e-25	ENSG00000112378	PERP	1.64869	1.38368e-175
chr3	46660789	46660961	-	5.84007	4.31682e-44	ENSG00000178038	ALS2CL	2.21514	5.25171e-165
chr13	113837898	113838006	+	6.80488	1.70337e-86	ENSG00000183087	GAS6	1.86268	1.25259e-163
chr13	113837478	113837538	+	7.31907	5.48048e-11	ENSG00000183087	GAS6	1.86268	1.25259e-163
chr13	113837327	113837389	-	6.84911	1.70952e-09	ENSG00000183087	GAS6	1.86268	1.25259e-163
chr13	113837731	113837803	-	4.75502	1.8389e-06	ENSG00000183087	GAS6	1.86268	1.25259e-163
chr1	202056771	202056835	+	5.10603	0.000193424	ENSG00000170075	GPR37L1	1.20056	6.37481e-162
chr1	202057060	202057126	-	1.29618	0.00705086	ENSG00000170075	GPR37L1	1.20056	6.37481e-162
chr1	109197569	109197644	+	4.28757	2.43712e-12	ENSG00000031698	SARS1	1.00394	2.95157e-156
chr1	109198114	109198187	-	4.67949	3.05594e-06	ENSG00000031698	SARS1	1.00394	2.95157e-156
chr1	109197414	109197465	+	3.47076	0.00269957	ENSG00000031698	SARS1	1.00394	2.95157e-156
chr20	57435838	57435899	-	4.62269	0.000665325	ENSG00000132819	RBM38	1.01282	1.11128e-155
chr2	46970709	46970760	-	3.18098	0.00235769	ENSG00000068724	TTC7A	0.99049	4.92595e-142
chr10	73887981	73888033	+	4.92808	0.000133183	ENSG00000148660	CAMK2G	1.03165	9.19552e-136
chr2	237500791	237500967	-	5.47983	5.84489e-33	ENSG00000115648	MLPH	1.22992	3.87231e-132
chr2	237501053	237501226	-	3.2511	3.86325e-17	ENSG00000115648	MLPH	1.22992	3.87231e-132
chr2	237500652	237500727	-	3.97842	2.41465e-10	ENSG00000115648	MLPH	1.22992	3.87231e-132
chr2	237501172	237501305	+	1.93807	5.28204e-07	ENSG00000115648	MLPH	1.22992	3.87231e-132
chr2	237500801	237501057	+	1.14312	0.00137218	ENSG00000115648	MLPH	1.22992	3.87231e-132
chr2	238267601	238267656	+	6.11406	1.77679e-07	ENSG00000144485	HES6	0.992393	6.23419e-132
chr5	27472429	27472501	+	3.85248	2.35849e-08	ENSG00000250337	PURPL	6.14938	1.29333e-131
chr7	5646945	5646999	-	3.93905	0.00861011	ENSG00000075618	FSCN1	1.25598	9.63059e-126
chr1	181135063	181135282	+	5.42063	4.34642e-194	ENSG00000135823	STX6	0.99027	4.57003e-120
chr1	181135050	181135104	-	3.30895	1.68031e-11	ENSG00000135823	STX6	0.99027	4.57003e-120
chr1	181135468	181135543	-	3.81672	0.00063179	ENSG00000135823	STX6	0.99027	4.57003e-120
chr1	181112506	181112555	-	3.67471	0.00874925	ENSG00000135823	STX6	0.99027	4.57003e-120
chr2	26009265	26009316	+	4.75049	9.30546e-05	ENSG00000084733	RAB10	1.03061	1.01777e-118
chr3	48432580	48432659	-	5.17228	4.31737e-10	ENSG00000164050	PLXNB1	1.56858	3.19335e-118
chr3	48432898	48432957	-	3.51508	7.78742e-05	ENSG00000164050	PLXNB1	1.56858	3.19335e-118
chr1	17443517	17443568	-	5.38931	5.47919e-05	ENSG00000179051	RCC2	0.702989	5.47181e-116
chr1	207823972	207824053	-	1.18796	0.0256583	ENSG00000117335	CD46	1.00539	2.37121e-115
chr11	64843078	64843155	-	5.80529	4.33896e-13	ENSG00000110047	EHD1	0.70219	6.58195e-112
chr11	64842958	64843038	+	3.01403	9.36142e-11	ENSG00000110047	EHD1	0.70219	6.58195e-112
chr9	133881334	133881564	+	5.2669	1.67077e-98	ENSG00000160293	VAV2	0.587277	1.6527e-109
chr9	133881222	133881287	-	5.33686	2.00429e-13	ENSG00000160293	VAV2	0.587277	1.6527e-109
chr15	98896840	98896892	-	2.8948	0.000735656	ENSG00000140443	IGF1R	1.01644	1.11378e-105
chr15	98896851	98896907	+	1.76518	0.0656458	ENSG00000140443	IGF1R	1.01644	1.11378e-105
chr7	5428178	5428325	+	2.99004	2.17744e-167	ENSG00000182095	TNRC18	1.16173	1.67209e-105
chr7	5427789	5427975	-	4.69293	1.21154e-159	ENSG00000182095	TNRC18	1.16173	1.67209e-105
chr7	5428040	5428098	-	3.53669	1.53149e-91	ENSG00000182095	TNRC18	1.16173	1.67209e-105
chr7	5428044	5428101	+	3.34781	6.77018e-73	ENSG00000182095	TNRC18	1.16173	1.67209e-105
chr2	26009265	26009316	+	4.75049	9.30546e-05	ENSG00000084731	KIF3C	0.997008	4.50965e-101
chr1	44800111	44800192	-	3.29387	1.26871e-14	ENSG00000222009	BTBD19	5.22602	3.02509e-99
chr1	44799913	44800060	+	3.02526	3.36814e-10	ENSG00000222009	BTBD19	5.22602	3.02509e-99
chr17	76550989	76551113	+	6.14066	1.52797e-07	ENSG00000070731	ST6GALNAC2	1.08298	1.73485e-94
chr11	67464016	67464064	-	3.33247	0.0249316	ENSG00000172725	CORO1B	0.648998	1.38167e-89
chr11	65421373	65421627	+	3.52909	1.20468e-89	ENSG00000126391	FRMD8	0.73012	1.46359e-79
chr11	65421096	65421172	-	4.93761	6.16219e-69	ENSG00000126391	FRMD8	0.73012	1.46359e-79
chr11	65421241	65421329	-	4.31657	4.77373e-37	ENSG00000126391	FRMD8	0.73012	1.46359e-79
chr11	65421231	65421319	+	2.36805	3.3377e-10	ENSG00000126391	FRMD8	0.73012	1.46359e-79
chr11	65421081	65421132	+	5.45776	3.77127e-05	ENSG00000126391	FRMD8	0.73012	1.46359e-79
chr11	65421448	65421496	-	4.14308	0.00147454	ENSG00000126391	FRMD8	0.73012	1.46359e-79
chr5	75046495	75046596	-	5.62384	9.52352e-07	ENSG00000176928	GCNT4	3.65705	5.27289e-79
chr12	10716770	10716837	-	5.88989	1.61716e-07	ENSG00000060138	YBX3	0.819242	3.23695e-75
chr5	57494937	57494991	+	5.98469	4.64042e-07	ENSG00000169067	ACTBL2	7.43865	1.53254e-73
chr22	50305996	50306246	+	4.50602	1.04628e-96	ENSG00000185386	MAPK11	1.17269	1.10646e-71
chr22	50305834	50305994	-	3.4553	4.78529e-38	ENSG00000185386	MAPK11	1.17269	1.10646e-71
chr22	50306272	50306340	-	3.70125	1.77133e-09	ENSG00000185386	MAPK11	1.17269	1.10646e-71
chr10	32980690	32980745	+	2.21523	0.00100764	ENSG00000150093	ITGB1	0.834618	1.78651e-70
chr1	27542680	27542755	+	2.86483	5.78933e-07	ENSG00000158195	WASF2	0.540838	4.74649e-70
chr1	85276849	85276903	-	2.78567	0.0423151	ENSG00000162643	DNAI3	5.66647	3.0541e-69
chr7	134845559	134845609	-	4.07929	0.000133901	ENSG00000122786	CALD1	7.1942	1.05316e-67
chr5	1140049	1140103	+	4.56083	0.0025477	ENSG00000113504	SLC12A7	0.779555	5.61965e-66
chr20	54199851	54199934	+	5.71529	4.81519e-07	ENSG00000019186	CYP24A1	2.10856	2.88275e-61
chr3	194330913	194330976	+	5.94096	1.70953e-06	ENSG00000214145	LINC00887	5.95585	3.50395e-61
chr3	112075225	112075352	+	4.4908	7.38247e-09	ENSG00000114529	C3orf52	1.616	8.67949e-60
chr3	112075053	112075124	-	6.18915	1.06184e-07	ENSG00000114529	C3orf52	1.616	8.67949e-60
chr17	64975295	64975478	-	1.76585	1.22633e-61	ENSG00000176809	LRRC37A3	1.29462	5.41389e-56
chr1	23167823	23167883	-	3.96095	0.00840584	ENSG00000169641	LUZP1	0.680338	1.37449e-53
chr5	271381	271431	+	2.74566	0.0158073	ENSG00000225138	SLC9A3-AS1	1.22676	3.20269e-52
chr3	4995016	4995091	-	4.61222	4.6192e-06	ENSG00000235831	BHLHE40-AS1	3.57081	1.19474e-51
chr4	15001399	15001450	+	4.39438	0.000505091	ENSG00000247624	CPEB2-DT	4.54281	1.15648e-50
chr1	154972588	154972643	+	5.0145	9.78462e-05	ENSG00000163346	PBXIP1	0.761328	6.13034e-47
chr1	154972591	154972663	-	2.32265	0.000275511	ENSG00000163346	PBXIP1	0.761328	6.13034e-47
chr17	77286027	77286204	-	6.66209	1.22368e-94	ENSG00000167889	MGAT5B	1.31426	1.41038e-46
chr17	77286259	77286346	-	5.32621	1.98595e-18	ENSG00000167889	MGAT5B	1.31426	1.41038e-46
chr17	77285833	77286009	+	4.18818	2.39203e-14	ENSG00000167889	MGAT5B	1.31426	1.41038e-46
chr10	121611153	121611207	+	4.30956	0.000861822	ENSG00000066468	FGFR2	0.795322	3.98749e-45
chr9	97922275	97922329	+	1.36838	0.0778309	ENSG00000136932	TRMO	0.822336	5.67627e-43
chr3	42823456	42823507	-	5.27816	9.35661e-05	ENSG00000144648	ACKR2	3.19448	9.86618e-42
chr20	5120165	5120252	+	4.52977	1.14531e-23	ENSG00000132646	PCNA	0.649922	1.88516e-38
chr6	36667194	36667461	+	5.2652	9.56171e-39	ENSG00000285244	DINOL	8.38982	5.08205e-37
chr6	36682684	36682745	+	5.25106	2.69331e-05	ENSG00000285244	DINOL	8.38982	5.08205e-37
chr6	36682549	36682608	+	4.40887	0.000446837	ENSG00000285244	DINOL	8.38982	5.08205e-37
chr6	36667093	36667144	-	4.12131	0.00555094	ENSG00000285244	DINOL	8.38982	5.08205e-37
chr16	68091900	68091962	+	4.99491	0.00037482	ENSG00000072736	NFATC3	0.509102	7.88684e-37
chr11	65421373	65421627	+	3.52909	1.20468e-89	ENSG00000162241	SLC25A45	1.39488	1.25303e-34
chr11	65421096	65421172	-	4.93761	6.16219e-69	ENSG00000162241	SLC25A45	1.39488	1.25303e-34
chr11	65421241	65421329	-	4.31657	4.77373e-37	ENSG00000162241	SLC25A45	1.39488	1.25303e-34
chr11	65421231	65421319	+	2.36805	3.3377e-10	ENSG00000162241	SLC25A45	1.39488	1.25303e-34
chr11	65421081	65421132	+	5.45776	3.77127e-05	ENSG00000162241	SLC25A45	1.39488	1.25303e-34
chr11	65421448	65421496	-	4.14308	0.00147454	ENSG00000162241	SLC25A45	1.39488	1.25303e-34
chr1	27542680	27542755	+	2.86483	5.78933e-07	ENSG00000174950	CD164L2	2.60277	5.03409e-33
chr7	540039	540110	+	5.51851	1.17021e-30	ENSG00000223855	HRAT92	1.33562	5.4573e-33
chr17	20223896	20223947	+	4.85415	0.000747353	ENSG00000154898	CCDC144CP	3.06979	6.72379e-30
chr11	67464016	67464064	-	3.33247	0.0249316	ENSG00000172663	TMEM134	0.520927	1.48959e-29
chr10	87862408	87862476	+	3.57874	9.64132e-27	ENSG00000223820	CFL1P1	4.15442	3.94124e-29
chr10	87862529	87862632	+	1.59751	8.31876e-23	ENSG00000223820	CFL1P1	4.15442	3.94124e-29
chr10	87862200	87862324	-	1.01146	9.69758e-05	ENSG00000223820	CFL1P1	4.15442	3.94124e-29
chr14	69999189	69999277	-	4.68681	3.20903e-06	ENSG00000100678	SLC8A3	3.37757	3.11802e-27
chr14	69999575	69999629	+	3.29856	0.0291411	ENSG00000100678	SLC8A3	3.37757	3.11802e-27
chr8	144005239	144005291	-	4.53636	0.000830696	ENSG00000178685	PARP10	1.46214	4.19996e-27
chr19	49056264	49056351	+	5.29781	2.22426e-20	ENSG00000196337	CGB7	5.57616	2.40243e-26
chr19	49056111	49056195	+	6.23335	9.53203e-08	ENSG00000196337	CGB7	5.57616	2.40243e-26
chr19	49055928	49055990	-	4.91091	0.000169228	ENSG00000196337	CGB7	5.57616	2.40243e-26
chr1	109197569	109197644	+	4.28757	2.43712e-12	ENSG00000143126	CELSR2	0.744132	3.29614e-26
chr1	109263269	109263394	-	4.63933	7.44524e-08	ENSG00000143126	CELSR2	0.744132	3.29614e-26
chr1	109198114	109198187	-	4.67949	3.05594e-06	ENSG00000143126	CELSR2	0.744132	3.29614e-26
chr1	109263427	109263479	+	5.63043	1.29019e-05	ENSG00000143126	CELSR2	0.744132	3.29614e-26
chr1	109197414	109197465	+	3.47076	0.00269957	ENSG00000143126	CELSR2	0.744132	3.29614e-26
chr7	158818826	158818966	-	5.80793	2.72211e-07	ENSG00000126870	DYNC2I1	0.574868	1.20618e-23
chr7	158818690	158818751	-	4.24402	2.35716e-06	ENSG00000126870	DYNC2I1	0.574868	1.20618e-23
chr1	152168152	152168239	+	6.80791	3.51112e-10	ENSG00000215853	RPTN	9.76507	1.21336e-20
chr6	63573524	63573622	-	4.23842	0	ENSG00000112245	PTP4A1	3.24381	1.98403e-20
chr6	63573715	63573856	+	4.25635	4.02836e-77	ENSG00000112245	PTP4A1	3.24381	1.98403e-20
chr15	82742352	82742408	-	5.70742	7.0953e-06	ENSG00000259315	ACTG1P17	2.9143	1.76641e-19
chr15	82742136	82742196	-	5.12572	1.42077e-05	ENSG00000259315	ACTG1P17	2.9143	1.76641e-19
chr5	271381	271431	+	2.74566	0.0158073	ENSG00000073578	SDHA	0.52108	5.69326e-19
chr7	540039	540110	+	5.51851	1.17021e-30	ENSG00000197461	PDGFA	0.499432	3.12271e-18
chr19	44742195	44742350	+	2.2103	8.28218e-22	ENSG00000186567	CEACAM19	1.89069	1.25171e-17
chr19	44742022	44742103	+	2.62666	7.23775e-07	ENSG00000186567	CEACAM19	1.89069	1.25171e-17
chr1	207823972	207824053	-	1.18796	0.0256583	ENSG00000203709	MIR29B2CHG	2.4106	6.78334e-17
chr1	181135063	181135282	+	5.42063	4.34642e-194	ENSG00000232586	KIAA1614-AS1	1.43976	1.31134e-16
chr1	181135050	181135104	-	3.30895	1.68031e-11	ENSG00000232586	KIAA1614-AS1	1.43976	1.31134e-16
chr1	181135468	181135543	-	3.81672	0.00063179	ENSG00000232586	KIAA1614-AS1	1.43976	1.31134e-16
chr1	181112506	181112555	-	3.67471	0.00874925	ENSG00000232586	KIAA1614-AS1	1.43976	1.31134e-16
chr9	115944118	115944281	-	5.59076	5.80001e-26	ENSG00000204148	LINC00474	8.36789	4.94047e-15
chr9	115944697	115944753	+	5.45263	2.46645e-06	ENSG00000204148	LINC00474	8.36789	4.94047e-15
chr8	93991482	93991735	-	5.17602	3.30704e-17	ENSG00000164949	GEM	1.74926	7.14501e-13
chr8	93991055	93991113	+	3.9088	0.0039323	ENSG00000164949	GEM	1.74926	7.14501e-13
chr1	151195336	151195388	-	2.21064	0.0944033	ENSG00000143434	SEMA6C	0.87931	2.97039e-12
chr19	41262275	41262417	-	5.57254	1.84832e-20	ENSG00000167600	CYP2S1	2.03718	2.99956e-11
chr7	134516023	134516096	+	6.66056	2.06233e-08	ENSG00000227471	AKR1B15	4.9078	3.78333e-11
chr5	43007762	43007908	+	3.7081	6.68306e-68	ENSG00000250722	SELENOP	1.9656	5.98555e-10
chr20	57435838	57435899	-	4.62269	0.000665325	ENSG00000124256	ZBP1	6.56268	1.29918e-09
chr5	126600025	126600097	-	4.9132	4.57208e-05	ENSG00000196900	TEX43	4.91345	2.04362e-09
chr14	22871755	22871929	+	1.53086	7.26788e-92	ENSG00000139890	REM2	1.18876	4.1116e-09
chr14	22871406	22871458	+	4.95862	0.000437714	ENSG00000139890	REM2	1.18876	4.1116e-09
chr6	41846620	41846681	-	6.19305	3.73454e-07	ENSG00000164663	USP49	0.60056	1.76861e-08
chr19	45632512	45632651	-	5.95007	2.28305e-23	ENSG00000177464	GPR4	3.57046	3.72001e-07
chr9	121322555	121322612	+	4.65749	0.000164749	ENSG00000204136	GGTA1	5.71776	5.79954e-06
chr9	121322306	121322353	+	4.55373	0.0028515	ENSG00000204136	GGTA1	5.71776	5.79954e-06
chr6	37245117	37245168	+	3.44385	0.0203477	ENSG00000172738	TMEM217	1.71112	3.61819e-05
chr16	85152927	85153010	+	6.54225	1.08088e-08	ENSG00000278214	LINC02139	5.27879	3.79924e-05
chr16	85152723	85152798	-	5.99602	8.28658e-08	ENSG00000278214	LINC02139	5.27879	3.79924e-05
chr17	50062498	50062565	-	8.05052	4.3733e-20	ENSG00000167100	SAMD14	1.48245	4.96781e-05
chr10	62805256	62805342	-	1.48282	0.027863	ENSG00000122877	EGR2	1.81051	0.000322366
chr1	31788535	31788627	-	2.381	3.10766e-06	ENSG00000134668	SPOCD1	0.696704	0.000367702
chr1	31788164	31788221	-	4.04409	0.00588729	ENSG00000134668	SPOCD1	0.696704	0.000367702
chr5	150492599	150492650	-	5.60084	1.29972e-05	ENSG00000254333	NDST1-AS1	3.31769	0.000695787
chr8	103210396	103210447	-	5.5628	1.75315e-05	ENSG00000236939	BAALC-AS2	3.49492	0.00123272
chr8	103210286	103210336	-	4.85293	0.000207736	ENSG00000236939	BAALC-AS2	3.49492	0.00123272
chr14	96105111	96105173	+	3.81889	5.11425e-05	ENSG00000100739	BDKRB1	2.58488	0.0013824
chr14	96104980	96105032	+	2.4788	0.0489546	ENSG00000100739	BDKRB1	2.58488	0.0013824
chr3	42823456	42823507	-	5.27816	9.35661e-05	ENSG00000244607	CCDC13	1.78536	0.00187128
chr20	57435838	57435899	-	4.62269	0.000665325	ENSG00000124253	PCK1	4.0314	0.00344377
chr12	109777647	109777742	-	5.16994	7.53146e-08	ENSG00000255650	FAM222A-AS1	4.08976	0.0109295
chr19	48955106	48955187	-	6.08505	1.95278e-21	ENSG00000104808	DHDH	0.784162	0.014984
chr3	126119366	126119543	-	4.77202	6.37593e-12	ENSG00000250218	ALDH1L1-AS1	3.91738	0.0310865
chr3	126119577	126119684	+	5.41664	1.39443e-05	ENSG00000250218	ALDH1L1-AS1	3.91738	0.0310865
chr3	31288682	31288741	-	1.52109	0.00375353	ENSG00000144644	GADL1	3.52235	0.0325746
